# Supplementary material for: Prediction of degradation pathways of phenolic compounds in the human gut microbiota through enzyme promiscuity methods
Source: NPJ Syst Biol Appl. 2022 Jul 12;8:24. doi: 10.1038/s41540-022-00234-9 (PMC9279433; doi:10.1038/s41540-022-00234-9)
Supplement: Supplementary file 2 — Supplementary Tables [file 41540_2022_234_MOESM2_ESM.xlsx]

## Sheet: Contents
	Sheet Name	Information
	Supplementary Table 1	Nutritional composition of the 40 foods that involve at least one of the 80 phenolic compounds included in AGREDA_1.1
	Supplementary Table 2	Annotation in supplements of the phenolic compounds not present in foods
	Supplementary Table 3	Set of metabolites included in the lentils media.
	Supplementary Table 4	Set of species measured in each sample of the 4 different clinical conditions, i.e. lean, allergic, celiac and obese.
	Supplementary Table 5	Untargeted metabolomics data for 24 samples from in vitro fermentation of lentils with faeces of three inocula of each 4 different clinical conditions, i.e. lean, allergic, celiac and obese .
	Supplementary Table 6	Composition of simulated fluids for the in vitro digestion

## Sheet: Supplementary Table 1
		cpd05485	cpd90022	cpd90024	cpd90025	cpd90026	cpd90027	cpd90028	cpd90029	cpd90030	cpd90031	cpd90033	cpd90034	cpd90038	cpd90039	cpd90046	cpd90073	cpd90076	cpd90077	cpd90079
		Butein	Cyanidin 3-O-arabinoside	Cyanidin 3-O-xyloside	Cyanidin 3-O-xylosyl-rutinoside	Delphinidin 3-O-arabinoside	Delphinidin 3-O-galactoside	Malvidin 3-O-arabinoside	Malvidin 3-O-galactoside	Pelargonidin 3-O-glucosyl-rutinoside	Peonidin 3-O-arabinoside	Peonidin 3-O-galactoside	Peonidin 3-O-rutinoside	Petunidin 3-O-arabinoside	Petunidin 3-O-galactoside	Quercetin 3-O-glucuronide	2,4-Dihydroxybenzoic acid	3,5-Dicaffeoylquinic acid	3-Feruloylquinic acid	5-Feruloylquinic acid
F1	American cranberry	0	1	0	0	0	0	0	0	0	1	1	0	0	0	0	1	0	0	0
F2	Apple [Dessert], whole, raw	0	1	1	0	0	0	0	0	0	0	0	0	0	0	0	0	0	0	0
F3	Apricot, raw	0	0	0	0	0	0	0	0	0	0	0	0	0	0	0	0	0	1	1
F4	Arabica coffee beverage [Filter]	0	0	0	0	0	0	0	0	0	0	0	0	0	0	0	0	1	0	1
F5	Black chokeberry	0	1	1	0	0	0	0	0	0	0	0	0	0	0	0	0	0	0	0
F6	Blackberry, raw	0	0	1	0	0	0	0	0	0	0	0	0	0	0	0	0	0	1	0
F7	Blackcurrant, raw	0	0	0	0	0	0	0	0	0	0	0	1	0	0	0	0	0	1	1
F8	Broad bean pod, raw	1	0	0	0	0	0	0	0	0	0	0	0	0	0	0	0	0	0	0
F9	Carrot, raw	0	0	0	0	0	0	0	0	0	0	0	0	0	0	0	0	1	1	1
F10	Cloudberry	0	0	0	0	0	0	0	0	0	0	0	0	0	0	1	0	0	0	0
F11	Coffee beverage [Filter]	0	0	0	0	0	0	0	0	0	0	0	0	0	0	0	0	1	1	1
F12	Coffee beverage [Filter], decaffeinated	0	0	0	0	0	0	0	0	0	0	0	0	0	0	0	0	1	1	1
F13	Fennel, tea	0	0	0	0	0	0	0	0	0	0	0	0	0	0	1	0	0	0	0
F14	Gooseberry	0	0	0	0	0	0	0	0	0	0	0	1	0	0	0	0	0	1	0
F15	Grape [Black]	0	0	0	0	0	0	0	0	0	0	0	0	0	0	1	0	0	0	0
F16	Grape [Green]	0	0	0	0	0	0	0	0	0	0	0	0	0	0	1	0	0	0	0
F17	Grape [Green], pure juice	0	0	0	0	0	0	0	0	0	0	0	0	0	0	1	0	0	0	0
F18	Green bean, raw	0	0	0	0	0	0	0	0	0	0	0	0	0	0	1	0	0	0	0
F19	Highbush blueberry, raw	0	1	0	0	1	1	1	1	0	1	1	0	1	1	0	0	0	0	1
F20	Jostaberry	0	0	0	0	0	0	0	0	0	0	0	0	0	0	0	0	0	1	0
F21	Lettuce [Green], raw	0	0	0	0	0	0	0	0	0	0	0	0	0	0	1	0	0	0	0
F22	Lettuce [Red], raw	0	0	0	0	0	0	0	0	0	0	0	0	0	0	1	0	0	0	0
F23	Lingonberry, raw	0	1	0	0	0	0	0	0	0	0	0	0	0	0	0	0	0	0	0
F24	Loquat	0	0	0	0	0	0	0	0	0	0	0	0	0	0	0	0	0	0	1
F25	Lowbush blueberry, jam	0	1	0	0	1	1	1	0	0	0	1	0	1	1	0	0	0	0	0
F26	Lowbush blueberry, raw	0	1	0	0	1	1	1	1	0	0	1	0	1	1	0	0	0	0	0
F27	Olive [Black], raw	0	0	0	0	0	0	0	0	0	0	0	0	0	0	0	1	0	0	0
F28	Olive, oil, virgin	0	0	0	0	0	0	0	0	0	0	0	0	0	0	0	1	0	0	0
F29	Peach, whole	0	0	0	0	0	0	0	0	0	0	0	0	0	0	0	0	0	1	0
F30	Plum, fresh	0	0	0	0	0	0	0	0	0	0	0	1	0	0	0	0	0	1	1
F31	Quince, peeled, jam	0	0	0	0	0	0	0	0	0	0	0	0	0	0	0	0	1	0	0
F32	Quince, peeled, raw	0	0	0	0	0	0	0	0	0	0	0	0	0	0	0	0	1	0	0
F33	Red raspberry, pure juice	0	0	0	0	0	0	0	0	0	0	0	0	0	0	1	0	0	0	0
F34	Red raspberry, raw	0	0	0	0	0	0	0	0	1	0	0	0	0	0	1	0	0	0	0
F35	Redcurrant, raw	0	0	0	1	0	0	0	0	0	0	0	0	0	0	0	0	0	0	1
F36	Robusta coffee beverage [Filter]	0	0	0	0	0	0	0	0	0	0	0	0	0	0	0	0	1	0	1
F37	Sour cherry	0	0	0	0	0	0	0	0	0	0	0	1	0	0	0	0	0	1	1
F38	Strawberry, raw	0	0	0	0	0	0	0	0	0	0	0	0	0	0	1	0	0	0	0
F39	Sweet cherry, jam	0	0	0	0	0	0	0	0	0	0	0	1	0	0	0	0	0	0	0
F40	Sweet cherry, raw	0	0	0	0	0	0	0	0	0	0	0	1	0	0	0	0	0	1	0

## Sheet: Supplementary Table 2
Metabolite_Name	Source_used_in_human_studies	Reference
Cyanidin 3-O-(3'',6''-O-dimalonyl-glucoside)	not human studies	http://phenol-explorer.eu/metabolism/origins/745
Cyanidin 3-O-diglucoside-5-O-glucoside	steamed red cabbage	http://phenol-explorer.eu/metabolism/origins/735
Peonidin 3-O-diglucoside-5-O-glucoside	steamed red cabbage	http://phenol-explorer.eu/metabolism/origins/736
Peonidin 3-O-sambubioside	elderberry extract	http://phenol-explorer.eu/metabolism/origins/740
Peonidin 3-O-sophoroside	not human studies	http://phenol-explorer.eu/metabolism/origins/739
Peonidin 3-O-xyloside	blackberries	http://phenol-explorer.eu/metabolism/origins/742
Hesperetin 7-O-glucuronide	polyphenol-rich juice drink ||| fresh orange segments ||| hesperidin-fortified orange juice ||| orange juice ||| polyphenol-rich beverage ||| alpha-rhamnosidase treated orange juice	http://phenol-explorer.eu/metabolism/origins/792
Homoeriodictyol	not human studies	http://phenol-explorer.eu/metabolism/origins/795
Isosakuranetin	not human studies	http://phenol-explorer.eu/metabolism/origins/218
Naringenin 4'-O-glucuronide	orange juice fortified with hesperidin ||| fresh orange segments ||| hesperidin-fortified orange juice ||| grapefruit juice ||| orange juice ||| orange juice fortified with hesperidin with 150 mL natural yoghurt ||| alpha-rhamnosidase treated orange juice	http://phenol-explorer.eu/metabolism/origins/796
Naringenin 7-O-glucuronide	orange juice fortified with hesperidin ||| fresh orange segments ||| hesperidin-fortified orange juice ||| grapefruit juice ||| orange juice ||| orange juice fortified with hesperidin with 150 mL natural yoghurt ||| alpha-rhamnosidase treated orange juice	http://phenol-explorer.eu/metabolism/origins/798
Isorhamnetin 3-O-glucuronide	fried red onions ||| fried onions ||| tomato juice enriched with rutin	http://phenol-explorer.eu/metabolism/origins/331
Isorhamnetin 4'-O-glucuronide	fried red onions ||| fried onions	http://phenol-explorer.eu/metabolism/origins/822
Quercetin 3'-O-glucuronide	fried red onions ||| fried onions ||| tomato juice enriched with rutin	http://phenol-explorer.eu/metabolism/origins/819
Quercetin 4'-O-glucuronide	fried red onions ||| onion paste ||| tomato juice enriched with rutin	http://phenol-explorer.eu/metabolism/origins/821
3',4',7-Trihydroxyisoflavanone	soy bars	http://phenol-explorer.eu/metabolism/origins/829
3'-Hydroxydaidzein	soy bars ||| soya-based nutrition tablets ||| daidzein capsule ||| daidzein-7-O-glucoside capsule ||| capsule with soy extract ||| red clover based dietary supplements	http://phenol-explorer.eu/metabolism/origins/831
4',6,7-Trihydroxyisoflavanone	soy bars	http://phenol-explorer.eu/metabolism/origins/833
4'-O-Methylequol	red clover based dietary supplements	http://phenol-explorer.eu/metabolism/origins/838
5,6,7,4'-Tetrahydroxyisoflavone	capsule with soy extract	http://phenol-explorer.eu/metabolism/origins/840
5,7,8,4'-Tetrahydroxyisoflavone	capsule with soy extract	http://phenol-explorer.eu/metabolism/origins/842
6'-Hydroxyangolensin	red clover based dietary supplements	http://phenol-explorer.eu/metabolism/origins/847
6,7,4'-Trihydroxyisoflavone	soy bars ||| daidzein capsule ||| daidzein-7-O-glucoside capsule ||| capsule with soy extract ||| red clover based dietary supplements	http://phenol-explorer.eu/metabolism/origins/846
6-Hydroxydihydrodaidzein	red clover based dietary supplements	http://phenol-explorer.eu/metabolism/origins/905
Angolensin	red clover based dietary supplements	http://phenol-explorer.eu/metabolism/origins/853
Butin	not human studies	http://phenol-explorer.eu/metabolism/origins/912
Calycosin	red clover based dietary supplements	http://phenol-explorer.eu/metabolism/origins/854
Daidzein 4'-O-glucuronide	soy supplements ||| ready-to-drink soy protein beverage ||| soy milk	http://phenol-explorer.eu/metabolism/origins/857
Daidzein 7-O-glucuronide	soy supplements ||| Astragali radix decoction ||| ready-to-drink soy protein beverage ||| soy milk	http://phenol-explorer.eu/metabolism/origins/859
Daidzin 4'-O-glucuronide	not human studies	http://phenol-explorer.eu/metabolism/origins/884
Formononetin 7-O-glucuronide	Astragali radix decoction	http://phenol-explorer.eu/metabolism/origins/867
Genistein 4'-O-glucuronide	soy supplements ||| ready-to-drink soy protein beverage ||| soy milk	http://phenol-explorer.eu/metabolism/origins/871
Genistein 7-O-glucuronide	soy supplements ||| soy milk	http://phenol-explorer.eu/metabolism/origins/874
Glycitein 4'-O-glucuronide	not human studies	http://phenol-explorer.eu/metabolism/origins/876
Glycitein 7-O-glucuronide	ready-to-drink soy protein beverage	http://phenol-explorer.eu/metabolism/origins/877
Irisolidone	not human studies	http://phenol-explorer.eu/metabolism/origins/888
Prunetin	red clover based dietary supplements ||| red clover dietary supplement capsules	http://phenol-explorer.eu/metabolism/origins/881
Puerarin	not human studies	http://phenol-explorer.eu/metabolism/origins/883
Tectorigenin	not human studies	http://phenol-explorer.eu/metabolism/origins/889
4-Ethylbenzoic acid	epicatechin ||| quercetin ||| epigallocatechin gallate	http://phenol-explorer.eu/metabolism/origins/1061
Protocatechuic aldehyde	not human studies	http://phenol-explorer.eu/metabolism/origins/723
Paeonol	not human studies	http://phenol-explorer.eu/metabolism/origins/1056
Urolithin B 3-O-glucuronide	pomegranate juice concentrate ||| pomegranate juice ||| homogenized raspberries	http://phenol-explorer.eu/metabolism/origins/1039
Homovanillyl alcohol	refined olive oil containing phenolic extract ||| olive oil sample A ||| olive oil sample C ||| phenol-poor olive oil with 7 mg hydroxytyrosol ||| phenol-poor olive oil with 13.3 mg hydroxytyrosol ||| phenol-poor olive oil with 23.2 mg hydroxytyrosol ||| virgin olive oil ||| olive oil sample D ||| extra virgin olive oil ||| synthetic hydroxytyrosol with 125 mL natural yoghurt ||| phenol-poor oliv…	http://phenol-explorer.eu/metabolism/origins/643
Tyrosol 4-sulfate	virgin olive oil	http://phenol-explorer.eu/metabolism/origins/1050
3,4-O-Dimethylgallic acid	black tea	http://phenol-explorer.eu/metabolism/origins/924
4-O-Methylgallic acid	epigallocatechin gallate ||| green tea extract ||| quercetin ||| black tea ||| dealcoholized red wine equivalents ||| epicatechin ||| phenol-stripped red wine equivalents ||| red wine equivalents ||| cocoa powder ||| grape skin extract	http://phenol-explorer.eu/metabolism/origins/923
3-O-Methylrosmarinic acid	one tablet of perilla extract	http://phenol-explorer.eu/metabolism/origins/931
Caffeoyl C1-glucuronide	not human studies	http://phenol-explorer.eu/metabolism/origins/947
Ferulic acid 4-O-glucuronide	not human studies	http://phenol-explorer.eu/metabolism/origins/939
Feruloyl C1-glucuronide	not human studies	http://phenol-explorer.eu/metabolism/origins/943
Isoferulic acid 3-O-glucuronide	instant coffee	http://phenol-explorer.eu/metabolism/origins/936
2-Hydroxy-2-phenylacetic acid	5-caffeoylquinic acid ||| black tea solids ||| quercetin 3-O-rutinoside ||| citric acid in water	http://phenol-explorer.eu/metabolism/origins/958
4-Hydroxymandelic acid	not human studies	http://phenol-explorer.eu/metabolism/origins/957
Phenacetylglycine	not human studies	http://phenol-explorer.eu/metabolism/origins/955
5-(3',4',5'-trihydroxyphenyl)-γ-valerolactone	epigallocatechin gallate ||| epigallocatechin ||| green tea solids in water ||| green tea powder in hot water	http://phenol-explorer.eu/metabolism/origins/984
5-(3'-Methoxy-4'-hydroxyphenyl)-γ-valerolactone	cocoa powder dissolved in milk	http://phenol-explorer.eu/metabolism/origins/979
3-Hydroxy-4-methoxyphenyllactic acid	orange juice fortified with hesperidin with 150 mL natural yoghurt ||| orange juice fortified with hesperidin	http://phenol-explorer.eu/metabolism/origins/976
3-Methoxy-4-hydroxyphenyllactic acid	not human studies	http://phenol-explorer.eu/metabolism/origins/972
Danshensu	not human studies	http://phenol-explorer.eu/metabolism/origins/971
Dihydroferulic acid	instant coffee in hot water	http://phenol-explorer.eu/metabolism/origins/966
Dihydrosinapic acid	not human studies	http://phenol-explorer.eu/metabolism/origins/968

## Sheet: Supplementary Table 3
ID	ABBREVIATION	NAME
cpdAGORA243	MGlcn100_rl[e]	released mucin-type O-glycan No 100
cpdAGORA245	MGlcn101_rl[e]	released mucin-type O-glycan No 101
cpdAGORA247	MGlcn102_rl[e]	released mucin-type O-glycan No 102
cpdAGORA249	MGlcn103_rl[e]	released mucin-type O-glycan No 103
cpdAGORA251	MGlcn104_rl[e]	released mucin-type O-glycan No 104
cpdAGORA253	MGlcn105_rl[e]	released mucin-type O-glycan No 105
cpdAGORA255	MGlcn106_rl[e]	released mucin-type O-glycan No 106
cpdAGORA257	MGlcn107_rl[e]	released mucin-type O-glycan No 107
cpdAGORA259	MGlcn108_rl[e]	released mucin-type O-glycan No 108
cpdAGORA261	MGlcn109_rl[e]	released mucin-type O-glycan No 109
cpdAGORA263	MGlcn10_rl[e]	released mucin-type O-glycan No 10
cpdAGORA265	MGlcn110_rl[e]	released mucin-type O-glycan No 110
cpdAGORA267	MGlcn111_rl[e]	released mucin-type O-glycan No 111
cpdAGORA269	MGlcn112_rl[e]	released mucin-type O-glycan No 112
cpdAGORA271	MGlcn113_rl[e]	released mucin-type O-glycan No 113
cpdAGORA273	MGlcn114_rl[e]	released mucin-type O-glycan No 114
cpdAGORA275	MGlcn115_rl[e]	released mucin-type O-glycan No 115
cpdAGORA277	MGlcn116_rl[e]	released mucin-type O-glycan No 116
cpdAGORA279	MGlcn117_rl[e]	released mucin-type O-glycan No 117
cpdAGORA281	MGlcn118_rl[e]	released mucin-type O-glycan No 118
cpdAGORA283	MGlcn119_rl[e]	released mucin-type O-glycan No 119
cpdAGORA285	MGlcn120_rl[e]	released mucin-type O-glycan No 120
cpdAGORA287	MGlcn121_rl[e]	released mucin-type O-glycan No 121
cpdAGORA289	MGlcn122_rl[e]	released mucin-type O-glycan No 122
cpdAGORA291	MGlcn123_rl[e]	released mucin-type O-glycan No 123
cpdAGORA293	MGlcn124_rl[e]	released mucin-type O-glycan No 124
cpdAGORA295	MGlcn126_rl[e]	released mucin-type O-glycan No 126
cpdAGORA297	MGlcn127_rl[e]	released mucin-type O-glycan No 127
cpdAGORA299	MGlcn128_rl[e]	released mucin-type O-glycan No 128
cpdAGORA301	MGlcn129_rl[e]	released mucin-type O-glycan No 129
cpdAGORA303	MGlcn12_rl[e]	released mucin-type O-glycan No 12
cpdAGORA305	MGlcn130_rl[e]	released mucin-type O-glycan No 130
cpdAGORA307	MGlcn131_rl[e]	released mucin-type O-glycan No 131
cpdAGORA309	MGlcn132_rl[e]	released mucin-type O-glycan No 132
cpdAGORA311	MGlcn133_rl[e]	released mucin-type O-glycan No 133
cpdAGORA313	MGlcn134_rl[e]	released mucin-type O-glycan No 134
cpdAGORA315	MGlcn135_rl[e]	released mucin-type O-glycan No 135
cpdAGORA317	MGlcn136_rl[e]	released mucin-type O-glycan No 136
cpdAGORA319	MGlcn137_rl[e]	released mucin-type O-glycan No 137
cpdAGORA321	MGlcn138_rl[e]	released mucin-type O-glycan No 138
cpdAGORA323	MGlcn139_rl[e]	released mucin-type O-glycan No 139
cpdAGORA325	MGlcn13_rl[e]	released mucin-type O-glycan No 13
cpdAGORA327	MGlcn140_rl[e]	released mucin-type O-glycan No 140
cpdAGORA329	MGlcn141_rl[e]	released mucin-type O-glycan No 141
cpdAGORA331	MGlcn142_rl[e]	released mucin-type O-glycan No 142
cpdAGORA333	MGlcn143_rl[e]	released mucin-type O-glycan No 143
cpdAGORA335	MGlcn144_rl[e]	released mucin-type O-glycan No 144
cpdAGORA337	MGlcn145_rl[e]	released mucin-type O-glycan No 145
cpdAGORA339	MGlcn146_rl[e]	released mucin-type O-glycan No 146
cpdAGORA341	MGlcn147_rl[e]	released mucin-type O-glycan No 147
cpdAGORA343	MGlcn148_rl[e]	released mucin-type O-glycan No 148
cpdAGORA345	MGlcn149_rl[e]	released mucin-type O-glycan No 149
cpdAGORA347	MGlcn14_rl[e]	released mucin-type O-glycan No 14
cpdAGORA349	MGlcn150_rl[e]	released mucin-type O-glycan No 150
cpdAGORA351	MGlcn151_rl[e]	released mucin-type O-glycan No 151
cpdAGORA353	MGlcn152_rl[e]	released mucin-type O-glycan No 152
cpdAGORA355	MGlcn153_rl[e]	released mucin-type O-glycan No 153
cpdAGORA357	MGlcn154_rl[e]	released mucin-type O-glycan No 154
cpdAGORA359	MGlcn155_rl[e]	released mucin-type O-glycan No 155
cpdAGORA361	MGlcn156_rl[e]	released mucin-type O-glycan No 156
cpdAGORA363	MGlcn157_rl[e]	released mucin-type O-glycan No 157
cpdAGORA365	MGlcn158_rl[e]	released mucin-type O-glycan No 158
cpdAGORA367	MGlcn159_rl[e]	released mucin-type O-glycan No 159
cpdAGORA369	MGlcn15_rl[e]	released mucin-type O-glycan No 15
cpdAGORA371	MGlcn160_rl[e]	released mucin-type O-glycan No 160
cpdAGORA373	MGlcn161_rl[e]	released mucin-type O-glycan No 161
cpdAGORA375	MGlcn162_rl[e]	released mucin-type O-glycan No 162
cpdAGORA377	MGlcn163_rl[e]	released mucin-type O-glycan No 163
cpdAGORA379	MGlcn164_rl[e]	released mucin-type O-glycan No 164
cpdAGORA381	MGlcn165_rl[e]	released mucin-type O-glycan No 165
cpdAGORA383	MGlcn166_rl[e]	released mucin-type O-glycan No 166
cpdAGORA385	MGlcn167_rl[e]	released mucin-type O-glycan No 167
cpdAGORA387	MGlcn168_rl[e]	released mucin-type O-glycan No 168
cpdAGORA389	MGlcn169_rl[e]	released mucin-type O-glycan No 169
cpdAGORA391	MGlcn16_rl[e]	released mucin-type O-glycan No 16
cpdAGORA393	MGlcn170_rl[e]	released mucin-type O-glycan No 170
cpdAGORA395	MGlcn171_rl[e]	released mucin-type O-glycan No 171
cpdAGORA397	MGlcn172_rl[e]	released mucin-type O-glycan No 172
cpdAGORA399	MGlcn173_rl[e]	released mucin-type O-glycan No 173
cpdAGORA401	MGlcn174_rl[e]	released mucin-type O-glycan No 174
cpdAGORA403	MGlcn175_rl[e]	released mucin-type O-glycan No 175
cpdAGORA405	MGlcn176_rl[e]	released mucin-type O-glycan No 176
cpdAGORA407	MGlcn177_rl[e]	released mucin-type O-glycan No 177
cpdAGORA409	MGlcn178_rl[e]	released mucin-type O-glycan No 178
cpdAGORA411	MGlcn179_rl[e]	released mucin-type O-glycan No 179
cpdAGORA413	MGlcn17_rl[e]	released mucin-type O-glycan No 17
cpdAGORA415	MGlcn180_rl[e]	released mucin-type O-glycan No 180
cpdAGORA417	MGlcn181_rl[e]	released mucin-type O-glycan No 181
cpdAGORA419	MGlcn182_rl[e]	released mucin-type O-glycan No 182
cpdAGORA421	MGlcn183_rl[e]	released mucin-type O-glycan No 183
cpdAGORA423	MGlcn185_rl[e]	released mucin-type O-glycan No 185
cpdAGORA425	MGlcn186_rl[e]	released mucin-type O-glycan No 186
cpdAGORA427	MGlcn187_rl[e]	released mucin-type O-glycan No 187
cpdAGORA429	MGlcn188_rl[e]	released mucin-type O-glycan No 188
cpdAGORA431	MGlcn189_rl[e]	released mucin-type O-glycan No 189
cpdAGORA433	MGlcn18_rl[e]	released mucin-type O-glycan No 18
cpdAGORA435	MGlcn190_rl[e]	released mucin-type O-glycan No 190
cpdAGORA437	MGlcn191_rl[e]	released mucin-type O-glycan No 191
cpdAGORA439	MGlcn192_rl[e]	released mucin-type O-glycan No 192
cpdAGORA441	MGlcn193_rl[e]	released mucin-type O-glycan No 193
cpdAGORA443	MGlcn194_rl[e]	released mucin-type O-glycan No 194
cpdAGORA445	MGlcn195_rl[e]	released mucin-type O-glycan No 195
cpdAGORA447	MGlcn196_rl[e]	released mucin-type O-glycan No 196
cpdAGORA449	MGlcn19_rl[e]	released mucin-type O-glycan No 19
cpdAGORA451	MGlcn20_rl[e]	released mucin-type O-glycan No 20
cpdAGORA453	MGlcn21_rl[e]	released mucin-type O-glycan No 21
cpdAGORA455	MGlcn22_rl[e]	released mucin-type O-glycan No 22
cpdAGORA457	MGlcn23_rl[e]	released mucin-type O-glycan No 23
cpdAGORA459	MGlcn24_rl[e]	released mucin-type O-glycan No 24
cpdAGORA461	MGlcn25_rl[e]	released mucin-type O-glycan No 25
cpdAGORA463	MGlcn26_rl[e]	released mucin-type O-glycan No 26
cpdAGORA465	MGlcn27_rl[e]	released mucin-type O-glycan No 27
cpdAGORA467	MGlcn28_rl[e]	released mucin-type O-glycan No 28
cpdAGORA469	MGlcn29_rl[e]	released mucin-type O-glycan No 29
cpdAGORA471	MGlcn2_rl[e]	released mucin-type O-glycan No 2
cpdAGORA473	MGlcn30_rl[e]	released mucin-type O-glycan No 30
cpdAGORA475	MGlcn31_rl[e]	released mucin-type O-glycan No 31
cpdAGORA477	MGlcn32_rl[e]	released mucin-type O-glycan No 32
cpdAGORA479	MGlcn33_rl[e]	released mucin-type O-glycan No 33
cpdAGORA481	MGlcn34_rl[e]	released mucin-type O-glycan No 34
cpdAGORA483	MGlcn35_rl[e]	released mucin-type O-glycan No 35
cpdAGORA485	MGlcn36_rl[e]	released mucin-type O-glycan No 36
cpdAGORA487	MGlcn37_rl[e]	released mucin-type O-glycan No 37
cpdAGORA489	MGlcn38_rl[e]	released mucin-type O-glycan No 38
cpdAGORA491	MGlcn39_rl[e]	released mucin-type O-glycan No 39
cpdAGORA493	MGlcn3_rl[e]	released mucin-type O-glycan No 3
cpdAGORA495	MGlcn40_rl[e]	released mucin-type O-glycan No 40
cpdAGORA497	MGlcn41_rl[e]	released mucin-type O-glycan No 41
cpdAGORA499	MGlcn42_rl[e]	released mucin-type O-glycan No 42
cpdAGORA501	MGlcn45_rl[e]	released mucin-type O-glycan No 45
cpdAGORA503	MGlcn46_rl[e]	released mucin-type O-glycan No 46
cpdAGORA505	MGlcn47_rl[e]	released mucin-type O-glycan No 47
cpdAGORA507	MGlcn48_rl[e]	released mucin-type O-glycan No 48
cpdAGORA509	MGlcn4_rl[e]	released mucin-type O-glycan No 4
cpdAGORA511	MGlcn50_rl[e]	released mucin-type O-glycan No 50
cpdAGORA513	MGlcn51_rl[e]	released mucin-type O-glycan No 51
cpdAGORA515	MGlcn53_rl[e]	released mucin-type O-glycan No 53
cpdAGORA517	MGlcn54_rl[e]	released mucin-type O-glycan No 54
cpdAGORA519	MGlcn55_rl[e]	released mucin-type O-glycan No 55
cpdAGORA521	MGlcn56_rl[e]	released mucin-type O-glycan No 56
cpdAGORA523	MGlcn57_rl[e]	released mucin-type O-glycan No 57
cpdAGORA525	MGlcn58_rl[e]	released mucin-type O-glycan No 58
cpdAGORA527	MGlcn59_rl[e]	released mucin-type O-glycan No 59
cpdAGORA529	MGlcn5_rl[e]	released mucin-type O-glycan No 5
cpdAGORA531	MGlcn60_rl[e]	released mucin-type O-glycan No 60
cpdAGORA533	MGlcn61_rl[e]	released mucin-type O-glycan No 61
cpdAGORA535	MGlcn62_rl[e]	released mucin-type O-glycan No 62
cpdAGORA537	MGlcn63_rl[e]	released mucin-type O-glycan No 63
cpdAGORA539	MGlcn64_rl[e]	released mucin-type O-glycan No 64
cpdAGORA541	MGlcn65_rl[e]	released mucin-type O-glycan No 65
cpdAGORA543	MGlcn66_rl[e]	released mucin-type O-glycan No 66
cpdAGORA545	MGlcn67_rl[e]	released mucin-type O-glycan No 67
cpdAGORA547	MGlcn68_rl[e]	released mucin-type O-glycan No 68
cpdAGORA549	MGlcn69_rl[e]	released mucin-type O-glycan No 69
cpdAGORA551	MGlcn6_rl[e]	released mucin-type O-glycan No 6
cpdAGORA553	MGlcn70_rl[e]	released mucin-type O-glycan No 70
cpdAGORA555	MGlcn71_rl[e]	released mucin-type O-glycan No 71
cpdAGORA557	MGlcn72_rl[e]	released mucin-type O-glycan No 72
cpdAGORA559	MGlcn73_rl[e]	released mucin-type O-glycan No 73
cpdAGORA561	MGlcn74_rl[e]	released mucin-type O-glycan No 74
cpdAGORA563	MGlcn75_rl[e]	released mucin-type O-glycan No 75
cpdAGORA565	MGlcn76_rl[e]	released mucin-type O-glycan No 76
cpdAGORA567	MGlcn77_rl[e]	released mucin-type O-glycan No 77
cpdAGORA569	MGlcn78_rl[e]	released mucin-type O-glycan No 78
cpdAGORA571	MGlcn79_rl[e]	released mucin-type O-glycan No 79
cpdAGORA573	MGlcn7_rl[e]	released mucin-type O-glycan No 7
cpdAGORA575	MGlcn80_rl[e]	released mucin-type O-glycan No 80
cpdAGORA577	MGlcn81_rl[e]	released mucin-type O-glycan No 81
cpdAGORA579	MGlcn82_rl[e]	released mucin-type O-glycan No 82
cpdAGORA581	MGlcn83_rl[e]	released mucin-type O-glycan No 83
cpdAGORA583	MGlcn84_rl[e]	released mucin-type O-glycan No 84
cpdAGORA585	MGlcn85_rl[e]	released mucin-type O-glycan No 85
cpdAGORA587	MGlcn86_rl[e]	released mucin-type O-glycan No 86
cpdAGORA589	MGlcn87_rl[e]	released mucin-type O-glycan No 87
cpdAGORA591	MGlcn88_rl[e]	released mucin-type O-glycan No 88
cpdAGORA593	MGlcn89_rl[e]	released mucin-type O-glycan No 89
cpdAGORA595	MGlcn8_rl[e]	released mucin-type O-glycan No 8
cpdAGORA597	MGlcn90_rl[e]	released mucin-type O-glycan No 90
cpdAGORA599	MGlcn91_rl[e]	released mucin-type O-glycan No 91
cpdAGORA601	MGlcn92_rl[e]	released mucin-type O-glycan No 92
cpdAGORA603	MGlcn93_rl[e]	released mucin-type O-glycan No 93
cpdAGORA605	MGlcn94_rl[e]	released mucin-type O-glycan No 94
cpdAGORA607	MGlcn95_rl[e]	released mucin-type O-glycan No 95
cpdAGORA609	MGlcn96_rl[e]	released mucin-type O-glycan No 96
cpdAGORA611	MGlcn97_rl[e]	released mucin-type O-glycan No 97
cpdAGORA613	MGlcn98_rl[e]	released mucin-type O-glycan No 98
cpdAGORA615	MGlcn99_rl[e]	released mucin-type O-glycan No 99
cpdAGORA617	MGlcn9_rl[e]	released mucin-type O-glycan No 9
cpd15666	PGPm1[c]	Peptidoglycan polymer (n-1 subunits)
cpd00029	ac[e]	acetate
cpd00122	acgam[e]	N-acetyl-D-glucosamine
cpd00232	acnam[e]	N-acetylneuraminate
cpd00035	ala_L[e]	L-alanine
cpd00051	arg_L[e]	L-argininium(1+)
cpd00132	asn_L[e]	L-asparagine
cpd00041	asp_L[e]	L-aspartate(1-)
cpd00104	btn[e]	Biotin
cpd00063	ca2[e]	calcium(2+)
cpd01017	cgly[e]	L-cysteinylglycine
cpd00137	cit[e]	Citrate
cpd00099	cl[e]	Chloride
cpd00149	cobalt2[e]	Co2+
cpd00058	cu2[e]	Cu2+
cpd00084	cys_L[e]	L-cysteine
cpd11594	dextrin[e]	Dextrin
cpd17042	dnarep[c]	DNA replication
cpd10515	fe2[e]	Fe2+
cpd10516	fe3[e]	Fe3+
cpd00393	fol[e]	Folate
cpd00047	for[e]	Formate
cpd00751	fuc_L[e]	L-fucose
cpd00108	gal[e]	D-Galactose
cpd00027	glc_D[e]	D-glucose
cpd00053	gln_L[e]	L-glutamine
cpd00023	glu_L[e]	L-glutamate(1-)
cpd00033	gly[e]	Glycine
cpd00080	glyc3p[e]	Glycerol 3-phosphate
cpd00042	gthrd[c]	Reduced glutathione
cpd00001	h2o[e]	Water
cpd00067	h[e]	proton
cpd00119	his_L[e]	L-histidine
cpd00226	hxan[e]	Hypoxanthine
cpd00322	ile_L[e]	L-isoleucine
cpd00205	k[e]	potassium
cpd00208	lcts[e]	Lactose
cpd00107	leu_L[e]	L-leucine
cpd00039	lys_L[e]	L-lysinium(1+)
cpd00179	malt[e]	Maltose
cpd00060	met_L[e]	L-methionine
cpd01914	metsox_S_L[e]	L-Methionine Sulfoxide
cpd00254	mg2[e]	magnesium
cpd00030	mn2[e]	Mn2+
cpd11606	mqn7[e]	Menaquinone 7
cpd00971	na1[e]	Sodium
cpd00218	nac[e]	Nicotinate
cpd00007	o2[e]	O2
cpd01080	ocdca[e]	octadecanoate (n-C18:0)
cpd00064	orn[e]	Ornithine
cpd00066	phe_L[e]	L-phenylalanine
cpd00028	pheme[e]	Protoheme
cpd00009	pi[e]	hydrogenphosphate
cpd00644	pnto_R[e]	(R)-Pantothenate
cpd00129	pro_L[e]	L-proline
cpd17041	proteinsynth[c]	Protein biosynthesis
cpdAGORA1230	pullulan1200[e]	pullulan (n=1200 repeat units, alpha-1,4 and alph-1,6 bounds)
cpd00215	pydx[e]	Pyridoxal
cpd00105	rib_D[e]	D-ribose
cpd00220	ribflv[e]	Riboflavin
cpd17043	rnatrans[c]	RNA transcription
cpd00054	ser_L[e]	L-serine
cpd00557	sheme[e]	Siroheme
cpd00048	so4[e]	sulfate
cpd00264	spmd[e]	Spermidine
cpd00076	sucr[e]	Sucrose
cpd00210	taur[e]	Taurine
cpd00305	thm[e]	Thiamin
cpd00161	thr_L[e]	L-threonine
cpd00184	thymd[e]	Thymidine
cpd00794	tre[e]	Trehalose
cpd00065	trp_L[e]	L-tryptophan
cpd00069	tyr_L[e]	L-tyrosine
cpd00156	val_L[e]	L-valine
cpd00034	zn2[e]	Zinc
cpd00508	3mop[e]	3-methyl-2-oxopentanoate
cpd00443	4abz[e]	4-Aminobenzoate
cpd00185	arab_D[e]	D-Arabinose
cpd00307	csn[e]	cytosine
cpd00082	fru[e]	D-Fructose
cpd00106	fum[e]	Fumarate
cpd00276	gam[e]	D-Glucosamine
cpd00222	glcn[e]	D-gluconate
cpd00100	glyc[e]	Glycerol
cpd00042	gthrd[e]	Reduced glutathione
cpd00207	gua[e]	Guanine
cpd00239	h2s[e]	Hydrogen sulfide
cpd00214	hdca[e]	Hexadecanoate (n-C16:0)
cpd00138	man[e]	D-Mannose
cpd00314	mnl[e]	D-Mannitol
cpd00075	no2[e]	Nitrite
cpd00209	no3[e]	Nitrate
cpd00118	ptrc[e]	Putrescine
cpd00419	pydam[e]	Pyridoxamine
cpd00263	pydxn[e]	Pyridoxine
cpd03847	ttdca[e]	tetradecanoate (n-C14:0)
cpd00092	ura[e]	uracil
cpd00309	xan[e]	Xanthine
cpd00516	26dap_M[e]	meso-2,6-Diaminoheptanedioate
cpd15352	2dmmq8[e]	2-Demethylmenaquinone 8
cpd00094	2obut[e]	2-Oxobutanoate
cpd00128	ade[e]	Adenine
cpd00367	cytd[e]	Cytidine
cpd00438	dad_2[e]	2-deoxyadenosine
cpd00654	dcyt[e]	Deoxycytidine
cpd00277	dgsn[e]	Deoxyguanosine
cpd11640	h2[e]	Hydrogen
cpd15500	mqn8[e]	Menaquinone 8
cpd15560	q8[e]	Ubiquinone-8
cpd00249	uri[e]	Uridine
cpd01741	ddca[e]	laurate
cpd00355	nmn[e]	NMN
cpd15311	12dgr180[e]	1,2-Diacyl-sn-glycerol (dioctadecanoyl, n-C18:0)
cpd00182	adn[e]	Adenosine
cpd00117	ala_D[e]	D-alanine
cpd00216	chor[e]	chorismate
cpd00133	ncam[e]	Nicotinamide
cpd00536	ocdcea[e]	octadecenoate (n-C18:1)
cpd00136	4hbz[e]	4-hydroxybenzoate
cpd00121	inost[e]	myo-inositol
cpd00111	gthox[e]	Oxidized glutathione
cpdAGORA2068	strch1[e]	starch, structure 1 (1,6-{7[1,4-Glc], 4[1,4-Glc]})
cpd00382	raffin[e]	Raffinose
cpd00158	cellb[e]	cellobiose
cpd00359	indole[e]	Indole
cpd03198	melib[e]	Melibiose
cpd00018	amp[e]	AMP
cpd01188	lanost[e]	lanosterol
cpd11602	inulin[e]	Chicory inulin, 30 monosaccharide units (29 fru, 1 glc) on average
cpdAGORA2189	kestopt[e]	Kestopentaose (4 fru, 1 glc inulin-type fructo-oligosaccharide)
cpd00116	meoh[e]	methanol
cpdAGORA2225	pect[e]	pectins
cpd11699	arabinogal[e]	Larch arabinogalactan, gal/ara 6:1, small amount of glcur, MW ~ 116000
cpd00265	amylopect900[e]	Amylopectin, 900 repeat units
cpd11735	amylose300[e]	amylose (n=300 repeat units, alpha-1,4-glc)
cpd11970	arabinoxyl[e]	Arabinoxylan, 30 xyl_D, 18 arab_L, 3 gal, 3 glc_D
cpd22448	bglc[e]	beta-glucans
cpd11658	dextran40[e]	Dextran 40, 1,6-alpha-D-Glucan
cpd00656	galmannan[e]	Carob galactomannan, Gal:Man ratio 22/78. 220 gal, 780 man assumed
cpdAGORA2276	levan1000[e]	Levan, 1000 fructose units
cpdAGORA2284	xyluglc[e]	Xyluglucan, PMID:16663672, Fry SC 1989. 600 glc_D, 360 xyl_D, 108 gal, 60 fuc_L, 6 arab_L
cpd11732	xylan[e]	Oat spelt xylan, MW 79200 (DOI: 10.1002/masy.200551405) = 528 xyl_D
cpd00492	acmana[e]	N-acetyl-D-mannosamine
cpdAGORA2310	starch1200[e]	starch n=1200 repeat units (300 repeat units amylose, 900 repeat units amylopectin, corresponds to potatoe starch)
cpd00087	thf[e]	5,6,7,8-Tetrahydrofolate
cpd11746	cellul[e]	Cellulose, chain length 500 glc_D assumed, DOI: 10.1002/anie.200460587
cpd00381	Lcystin[e]	L-cystine
cpd00160	chsterol[e]	cholesterol
cpd00055	fald[e]	formaldehyde
cpd05274	hdcea[e]	Hexadecenoate (n-C16:1)
cpd01420	caro[e]	beta-carotene
cpd00059	ascb_L[e]	L-ascorbate
cpd01401	phyQ[e]	phylloquinone
cpd00197	34dhb[e]	Protocatechuate
cpd00188	Arachidonate	Arachidonate
cpd00552	F-	F-
cpd00604	T4hcinnm	4-Coumarate
cpd01059	frlt	Ferulate
cpd01071	Luteolin	Luteolin
cpd01079	Selenium	Selenium
cpd01122	Linoleate	Linoleate
cpd01628	Vitamin E	Vitamin E
cpd01631	gamma-Tocopherol	gamma-Tocopherol
cpd02453	Luteolin 7-O-glucoside	Luteolin 7-O-glucoside
cpd02807	Cosmetin	Cosmetin
cpd03341	Rutin	Rutin
cpd03637	Zeaxanthin	Zeaxanthin
cpd03850	Linolenate	Linolenate
cpd03970	Cianidanol	Cianidanol
cpd05508	Lutein	Lutein
cpd06619	(-)-Epicatechin	(-)-Epicatechin
cpd07983	HMF	HMF
cpd08909	(+)-Gallocatechin	(+)-Gallocatechin
cpd09850	delta-Tocopherol	delta-Tocopherol
cpd24805	2,3-trans-proanthocyanidin	2,3-trans-proanthocyanidin
cpd06997	myrt[c]	Myricitrin
cpd17755	procyanb2[c]	Procyanidin B2

## Sheet: Supplementary Table 4
	Allergic Samples						Celiac Samples							Lean Samples				Obese Samples
	AFF2	AFF3	AFF4	AFF5	AFF6	AFF7	CFF1	CFF2	CFF3	CFF4	CFF5	CFF6	CFF7	LFF2	LFF3	LFF4	LFF6	OFF1	OFF2	OFF3	OFF4	OFF5	OFF6	OFF7
Akkermansia_muciniphila_ATCC_BAA_835	1	1	1	1	1	1	0	0	1	1	1	1	1	1	1	1	1	1	1	1	1	1	1	1
Alistipes_finegoldii_DSM_17242	1	1	1	1	1	1	0	0	1	1	1	0	1	1	1	1	1	1	0	1	1	1	1	0
Alistipes_putredinis_DSM_17216	0	1	1	1	1	1	1	1	0	0	0	0	0	1	1	0	0	0	1	1	1	0	0	0
Anaerostipes_caccae_DSM_14662;Anaerostipes_sp_3_2_56FAA	0	0	0	0	0	0	0	0	0	1	1	1	1	0	0	1	1	1	0	0	0	0	0	0
Anaerostipes_caccae_DSM_14662	0	0	0	0	0	0	0	0	0	0	1	1	1	0	0	0	1	0	0	0	0	0	0	0
Anaerostipes_hadrus_DSM_3319	1	1	1	1	0	0	0	0	1	0	0	0	0	1	1	1	1	0	1	0	0	1	1	1
Bacteroides_caccae_ATCC_43185	1	0	0	0	0	0	1	1	0	0	0	0	0	1	1	0	0	0	1	1	1	1	1	1
Bacteroides_cellulosilyticus_DSM_14838	0	1	1	1	1	1	1	1	0	0	0	0	0	1	1	0	0	0	0	1	0	0	0	0
Bacteroides_clarus_YIT_12056	0	1	1	1	1	1	1	1	0	0	0	0	0	1	1	0	0	1	0	0	0	0	0	0
Bacteroides_eggerthii_1_2_48FAA;Bacteroides_eggerthii_DSM_20697	1	0	0	0	0	0	0	0	0	0	0	0	0	0	0	0	0	0	1	1	1	1	1	1
Bacteroides_faecis_MAJ27	0	0	0	0	0	0	1	1	0	0	0	0	0	1	1	0	0	0	0	0	0	0	0	0
Bacteroides_finegoldii_DSM_17565	0	0	0	0	0	0	1	1	0	0	0	0	0	1	1	0	0	0	0	0	0	0	0	0
Bacteroides_fragilis_3_1_12;Bacteroides_fragilis_638R;Bacteroides_fragilis_NCTC_9343;Bacteroides_fragilis_YCH46	1	1	1	1	1	1	0	0	1	1	1	1	1	0	0	1	1	1	1	1	1	1	1	1
Bacteroides_intestinalis_341_DSM_17393	0	0	0	0	0	0	0	0	1	1	1	0	0	0	0	1	1	0	0	0	0	0	0	0
Bacteroides_massiliensis_B846dnLKV334	0	0	0	0	0	0	1	1	1	1	1	1	1	1	1	1	1	1	0	0	0	0	0	0
Bacteroides_ovatus_ATCC_8483;Bacteroides_ovatus_SD_CC_2a;Bacteroides_ovatus_SD_CMC_3f	1	1	1	1	1	1	1	0	0	0	0	0	0	1	1	0	0	0	1	1	1	1	1	1
Bacteroides_stercoris_ATCC_43183	1	0	0	0	0	0	0	0	0	0	0	0	0	1	1	0	0	0	1	1	1	1	1	1
Bacteroides_thetaiotaomicron_VPI_5482	1	1	1	1	1	1	1	1	1	1	1	1	1	1	1	1	1	1	0	1	1	1	1	1
Bacteroides_uniformis_ATCC_8492	1	1	1	1	1	1	1	1	1	1	1	1	1	1	1	1	1	1	1	1	1	1	1	1
Bacteroides_vulgatus_ATCC_8482	1	1	1	1	1	1	1	1	1	1	1	1	1	1	1	1	1	1	1	1	1	1	1	1
Bacteroides_ovatus_SD_CC_2a	1	1	1	1	1	1	1	1	0	0	0	0	0	1	1	0	0	0	1	1	1	1	1	0
Barnesiella_intestinihominis_YIT_11860	0	1	1	1	1	1	1	1	1	1	0	0	0	1	1	1	1	0	1	1	1	1	1	0
Bifidobacterium_adolescentis_ATCC_15703	0	1	1	1	1	1	0	0	0	0	0	0	0	0	0	0	0	0	0	0	0	0	0	0
Bifidobacterium_animalis_lactis_AD011;Bifidobacterium_animalis_lactis_BB_12;Bifidobacterium_animalis_lactis_Bi_07;Bifidobacterium_animalis_lactis_Bl_04_ATCC_SD5219;Bifidobacterium_animalis_lactis_CNCM_I_2494;Bifidobacterium_animalis_lactis_DSM_10140;Bifidobacterium_animalis_lactis_V9	1	0	0	0	0	0	0	0	0	0	0	0	0	0	0	0	0	0	1	0	0	1	1	1
Bifidobacterium_bifidum_BGN4;Bifidobacterium_bifidum_NCIMB_41171;Bifidobacterium_bifidum_PRL2010;Bifidobacterium_bifidum_S17	1	1	1	1	1	1	0	0	0	0	0	0	0	0	0	0	0	0	1	1	1	1	1	1
Bifidobacterium_breve_HPH0326;Bifidobacterium_breve_UCC2003_NCIMB8807	1	0	0	0	0	0	0	0	0	0	0	0	0	0	0	0	0	0	1	1	1	1	1	1
Bifidobacterium_longum_DJO10A;Bifidobacterium_longum_E18;Bifidobacterium_longum_NCC2705;Bifidobacterium_longum_infantis_157F_NC;Bifidobacterium_longum_infantis_ATCC_15697;Bifidobacterium_longum_longum_ATCC_55813;Bifidobacterium_longum_longum_BBMN68;Bifidobacterium_longum_longum_CCUG_52486;Bifidobacterium_longum_longum_JCM_1217;Bifidobacterium_longum_longum_JDM301	1	1	1	1	1	1	1	1	1	1	1	1	1	1	1	1	1	1	1	1	1	1	1	1
Bilophila_wadsworthia_3_1_6	1	1	1	1	1	1	1	1	1	1	1	1	1	1	1	1	1	1	1	1	1	1	1	1
Blautia_obeum_ATCC_29174;Ruminococcus_obeum_A2_162	0	1	1	1	1	1	0	0	1	0	0	0	0	1	0	0	1	0	1	0	0	0	0	0
Blautia_producta_DSM_2950	0	0	0	0	1	1	0	1	1	1	1	1	1	1	1	1	1	1	0	0	0	0	0	0
Citrobacter_amalonaticus_Y19	0	1	1	1	1	1	0	0	0	0	0	0	0	0	0	0	0	0	0	0	0	0	0	0
Citrobacter_freundii_UCI_31	0	1	1	1	1	1	0	0	0	0	0	0	0	0	0	0	0	0	0	0	0	0	1	0
Clostridium_butyricum_DSM_10702;Clostridium_butyricum_E4_str_BoNT_E_BL5262	0	0	1	1	1	1	1	1	0	0	0	0	0	1	1	0	0	0	0	0	0	0	0	0
Clostridium_perfringens_ATCC_13124	0	0	1	1	0	0	0	0	0	0	0	0	0	0	0	0	0	0	0	0	0	0	0	0
Collinsella_aerofaciens_ATCC_25986	1	1	1	1	1	1	1	1	0	0	0	0	0	1	1	0	0	0	1	1	1	1	1	1
Desulfovibrio_desulfuricans_subsp_desulfuricans_DSM_642	1	0	0	0	0	0	0	0	0	0	0	0	0	0	0	0	0	0	1	1	1	1	1	1
Dialister_invisus_DSM_15470	1	1	1	1	1	1	0	0	1	1	1	1	1	0	1	1	1	1	1	1	1	1	1	1
Dorea_formicigenerans_ATCC_27755	0	1	1	1	1	0	0	0	0	0	0	0	0	1	1	1	1	0	1	0	0	0	0	0
Dorea_longicatena_DSM_13814	0	1	1	1	1	1	1	1	0	0	0	0	0	1	1	0	0	0	0	0	0	0	0	0
Eggerthella_lenta_DSM_2243	1	1	1	1	1	0	1	1	1	1	1	1	1	0	0	1	0	1	1	1	1	1	1	1
Enterococcus_gallinarum_EG2	0	1	1	1	1	1	0	0	0	0	0	0	0	0	0	0	0	0	0	0	0	0	0	0
Enterococcus_hirae_ATCC_9790	0	1	1	1	1	1	0	0	0	0	0	0	0	0	0	0	0	0	0	0	0	0	0	0
Clostridium_ramosum_VPI_0427_DSM_1402	0	0	1	1	1	1	1	1	1	1	1	1	1	1	1	1	1	1	0	0	0	0	0	0
Faecalibacterium_prausnitzii_A2_165;Faecalibacterium_prausnitzii_L2_6;Faecalibacterium_prausnitzii_M21_2;Faecalibacterium_prausnitzii_SL3_3	0	1	1	1	1	1	1	1	1	1	1	1	1	1	1	1	1	1	1	1	0	0	0	0
Faecalibacterium_prausnitzii_A2_165	0	1	0	0	0	0	1	1	0	0	0	0	0	1	1	0	0	0	0	0	0	0	0	0
Eubacterium_cylindroides_T2_87	0	0	0	0	0	0	1	1	1	1	1	1	1	1	1	1	1	0	0	0	0	0	0	0
Flavonifractor_plautii_ATCC_29863	0	1	1	1	1	1	1	1	0	0	0	0	0	1	1	1	1	0	0	0	0	0	0	0
Granulicatella_adiacens_ATCC_49175	0	1	1	1	1	1	0	0	0	0	0	0	0	0	0	0	0	0	0	0	0	0	0	0
Eubacterium_biforme_DSM_3989	0	0	0	0	0	0	1	1	0	0	0	0	0	1	1	0	0	0	0	0	0	0	0	0
Holdemania_filiformis_VPI_J1_31B_1_DSM_12042	0	1	1	1	1	1	1	1	1	1	1	1	1	1	1	1	1	1	0	0	0	0	0	0
Clostridium_hathewayi_12489931;Clostridium_hathewayi_DSM_13479	0	1	1	1	1	1	1	1	1	1	1	1	1	1	1	1	1	1	0	0	1	0	0	1
Clostridium_hathewayi_12489931	0	0	0	1	1	1	0	1	0	0	0	1	1	1	1	1	1	1	0	0	0	0	0	0
Lactobacillus_coryniformis_subsp_coryniformis_CECT_5711	1	0	0	0	0	0	0	0	0	0	0	0	0	0	0	0	0	0	0	1	1	1	1	1
Lactobacillus_casei_ATCC_334;Lactobacillus_paracasei_subsp_paracasei_8700_2;Lactobacillus_paracasei_subsp_paracasei_ATCC_25302	1	0	0	0	0	0	0	0	0	0	0	0	0	0	0	0	0	0	1	1	1	1	1	1
Lactobacillus_plantarum_JDM1;Lactobacillus_plantarum_WCFS1;Lactobacillus_plantarum_subsp_plantarum_ATCC_14917	1	0	0	0	0	0	0	0	0	0	0	0	0	0	0	0	0	0	1	1	1	1	1	1
Morganella_morganii_subsp_morganii_KT	0	1	1	1	1	1	0	0	0	0	0	0	0	0	0	0	0	0	0	0	0	0	0	0
Odoribacter_splanchnicus_1651_6_DSM_20712	0	1	1	1	1	1	1	1	0	1	1	1	1	1	1	1	1	0	0	0	0	0	1	1
Clostridium_sordellii_ATCC_9714	0	1	1	0	0	0	0	0	0	0	0	0	0	0	0	0	0	0	0	0	0	0	0	0
Parabacteroides_distasonis_ATCC_8503	1	1	1	1	1	1	1	1	1	1	1	1	1	1	1	1	1	1	1	1	1	1	1	1
Parabacteroides_merdae_ATCC_43184	1	1	1	1	1	1	0	0	0	0	0	0	0	0	0	0	0	0	1	1	1	1	1	1
Parasutterella_excrementihominis_YIT_11859	0	0	1	1	1	1	1	1	1	1	1	1	1	1	1	1	1	1	1	1	1	1	1	1
Peptoniphilus_harei_ACS_146_V_Sch2b	1	1	1	1	1	1	0	0	0	0	0	0	0	1	1	0	0	0	0	0	0	0	0	0
Peptostreptococcus_stomatis_DSM_17678	0	0	1	1	1	1	0	0	0	0	0	0	0	0	0	0	0	0	0	0	0	0	0	0
Providencia_rustigianii_DSM_4541	0	1	1	1	1	1	0	0	0	0	0	0	0	0	0	0	0	0	0	0	0	0	0	0
Ruminococcaceae_bacterium_D16	0	1	0	1	1	1	0	0	0	0	0	0	0	0	0	0	0	0	0	0	0	0	0	0
Ruminococcus_bromii_L2_63	0	0	0	0	0	0	0	0	1	1	1	1	1	0	0	1	1	0	1	1	1	1	1	1
Subdoligranulum_variabile_DSM_15176	0	1	1	1	1	1	1	1	1	1	1	0	0	1	1	1	1	0	1	0	0	0	0	0
Sutterella_wadsworthensis_3_1_45B	1	1	1	1	1	1	0	0	0	0	0	0	0	0	0	0	0	0	0	1	1	1	1	1
Veillonella_atypica_ACS_049_V_Sch6	1	0	1	0	1	1	0	0	0	0	0	0	0	0	0	0	0	0	0	0	1	1	1	1
Veillonella_dispar_ATCC_17748	0	0	0	0	0	0	0	1	0	0	0	1	1	1	1	0	0	1	0	0	0	0	0	0
Veillonella_parvula_Te3_DSM_2008	1	0	0	1	0	0	1	1	1	1	1	1	1	1	1	1	1	1	0	1	1	1	1	1

## Sheet: Supplementary Table 5
METABOLITES			Allergic Samples						Celiac Samples							Lean Samples				Obese Samples
ID	ABBREVIATION	NAME	AFF2	AFF3	AFF4	AFF5	AFF6	AFF7	CFF1	CFF2	CFF3	CFF4	CFF5	CFF6	CFF7	LFF2	LFF3	LFF4	LFF6	OFF1	OFF2	OFF3	OFF4	OFF5	OFF6	OFF7
cpd00854	34dhpha[e]	(3,4-dihydroxyphenyl)acetate	0	0	1	1	0	1	1	0	1	1	1	1	1	1	1	1	0	1	1	0	1	1	0	1
cpd01122	Linoleate	Linoleate	1	1	1	0	1	1	1	1	1	1	1	1	1	1	1	1	1	1	0	1	0	1	1	1
cpd03850	Linolenate	Linolenate	1	1	1	1	1	1	1	1	1	1	1	1	1	1	1	1	1	1	1	1	1	1	1	1
cpd08878	Cyanidin 3-O-(6-O-p-coumaroyl)glucoside	Cyanidin 3-O-(6-O-p-coumaroyl)glucoside	1	1	1	0	1	1	1	0	1	0	0	1	1	1	1	1	1	1	1	0	1	1	1	1
cpd31136	Cyanidin 3-O-beta-D-sambubioside	Cyanidin 3-O-beta-D-sambubioside	1	0	1	0	1	1	1	1	1	1	1	1	1	0	1	1	1	1	1	1	1	1	1	1
cpd31483	cyanidin 3-sambubioside 5-glucoside	cyanidin 3-sambubioside 5-glucoside	1	1	1	1	1	1	1	1	0	1	1	1	1	1	1	1	1	1	1	1	1	1	1	1
cpd01059	frlt	Ferulate	1	1	1	1	1	1	1	1	1	1	1	1	1	1	1	1	1	1	0	0	1	1	1	0
cpd03312	Homovanillate	Homovanillate	1	1	1	0	1	1	1	1	1	1	1	1	1	1	1	1	0	1	1	1	1	1	1	1
cpd31135	Pelargonidin 3-O-beta-D-sambubioside	Pelargonidin 3-O-beta-D-sambubioside	1	1	1	0	1	0	1	1	1	1	1	1	1	1	0	1	0	1	1	1	1	1	1	1
cpd05631	Peonidin	Peonidin	1	1	1	1	1	1	1	1	1	1	1	1	1	1	1	1	1	1	1	1	1	1	1	1
cpd08923	Peonidin-3-glucoside	Peonidin-3-glucoside	1	1	1	1	1	1	1	1	1	1	1	1	1	1	1	1	1	1	1	1	1	1	1	1
cpd16507	34dhbald	Protocatechualdehyde	0	1	0	0	0	0	0	0	1	0	0	0	0	0	1	0	0	1	0	0	0	0	0	0
cpd00813	Pyrogallol	Pyrogallol	0	1	0	0	0	1	0	0	0	0	0	0	0	1	1	0	0	0	0	0	0	0	0	0
cpd03333	Sinapaldehyde	Sinapaldehyde	0	0	0	0	0	0	1	0	0	0	0	1	1	1	0	0	0	1	0	0	0	0	0	0
cpd00373	Sinapate	Sinapate	1	0	0	0	0	1	0	0	0	0	1	1	0	1	1	1	1	0	1	0	0	1	0	0
cpd04073	vanlt	Vanillate	0	0	1	1	0	1	1	0	1	1	1	1	1	1	1	1	0	1	1	0	1	1	0	1
cpd06624	erio[c]	Eriocitrin	1	1	1	1	1	1	1	1	1	1	1	1	1	1	1	1	1	1	1	1	1	1	1	1
cpd06697	nerio[c]	Neoeriocitrin	1	1	1	1	1	1	1	1	1	1	1	1	1	1	1	1	1	1	1	1	1	1	1	1
cpd90003	34dmb[c]	3,4-Dimethoxybenzoate	1	1	1	0	1	1	1	1	1	1	1	1	1	1	1	1	0	1	1	1	1	1	1	1
cpd90017	1235thbz[c]	1,2,3,5-Tetrahydroxybenzene	1	1	1	1	1	1	1	1	1	1	1	1	1	1	1	1	1	1	1	1	1	1	1	1
cpd90019	2mphg[c]	2-Methoxy-phloroglucinol	0	1	1	1	1	1	0	1	1	1	1	0	1	0	1	0	1	1	1	1	1	1	1	1
cpd90020	34mppro[c]	3-(4-Methoxyphenyl)propionic acid	1	1	1	1	1	0	1	0	0	0	0	0	0	1	0	1	1	1	1	0	0	0	1	1
cpd90021	34dh5mpac[c]	2-(3,4-Dihydroxy-5-methoxyphenyl)acetic acid	1	1	1	1	1	1	1	1	0	1	1	1	1	1	1	1	1	1	1	1	1	1	1	1
cpd15005	Cyanidin 3-O-3'',6''-O-dimalonylglucoside	Cyanidin 3-O-3'',6''-O-dimalonylglucoside	1	1	1	1	1	1	1	1	1	1	1	1	1	1	1	1	1	1	1	1	1	1	1	1
cpd90022	Cyanidin 3-O-arabinoside	Cyanidin 3-O-arabinoside	1	1	1	1	1	1	1	1	1	1	1	1	1	1	1	1	1	1	1	1	1	1	1	1
cpd90023	Cyanidin 3-O-diglucoside-5-O-glucoside	Cyanidin 3-O-diglucoside-5-O-glucoside	1	1	1	0	1	1	1	1	0	1	1	0	1	0	1	0	1	0	0	1	0	1	1	0
cpd90024	Cyanidin 3-O-xyloside	Cyanidin 3-O-xyloside	1	1	1	1	1	1	1	1	1	1	1	1	1	1	1	1	1	1	1	1	1	1	1	1
cpd90025	Cyanidin 3-O-xylosyl-rutinoside	Cyanidin 3-O-xylosyl-rutinoside	1	1	1	1	1	1	1	1	1	1	1	1	1	1	1	1	1	1	1	1	1	1	1	1
cpd90028	Malvidin 3-O-arabinoside	Malvidin 3-O-arabinoside	1	1	1	1	1	1	1	1	1	1	1	1	1	1	1	1	1	1	1	1	1	1	1	1
cpd90029	Malvidin 3-O-galactoside	Malvidin 3-O-galactoside	1	0	1	1	1	1	1	1	1	1	1	1	1	1	1	1	1	1	1	1	1	1	1	1
cpd90030	Pelargonidin 3-O-glucosyl-rutinoside	Pelargonidin 3-O-glucosyl-rutinoside	1	1	1	1	1	1	1	1	1	1	1	1	1	1	1	1	1	1	1	1	1	1	1	1
cpd90031	Peonidin 3-O-arabinoside	Peonidin 3-O-arabinoside	1	1	1	1	1	1	1	1	1	1	1	1	1	1	1	1	1	1	1	1	1	1	1	1
cpd90032	Peonidin 3-O-diglucoside-5-O-glucoside	Peonidin 3-O-diglucoside-5-O-glucoside	1	0	1	1	1	1	1	1	0	0	0	0	1	1	1	1	0	1	1	1	0	1	1	1
cpd90033	Peonidin 3-O-galactoside	Peonidin 3-O-galactoside	1	1	1	1	1	1	1	1	1	1	1	1	1	1	1	1	1	1	1	1	1	1	1	1
cpd90034	Peonidin 3-O-rutinoside	Peonidin 3-O-rutinoside	1	1	1	1	1	1	1	1	1	1	1	1	1	1	1	1	1	1	1	1	1	1	1	1
cpd90035	Peonidin 3-O-sambubioside	Peonidin 3-O-sambubioside	1	1	1	0	1	1	1	0	1	0	0	0	1	1	1	1	1	1	1	0	1	1	1	1
cpd90036	Peonidin 3-O-sophoroside	Peonidin 3-O-sophoroside	1	0	0	0	1	1	1	1	1	1	1	1	1	1	1	1	1	1	1	1	0	1	1	0
cpd90037	Peonidin 3-O-xyloside	Peonidin 3-O-xyloside	1	1	1	1	1	1	1	1	1	1	1	1	1	1	1	1	1	1	1	1	1	1	1	1
cpd90038	Petunidin 3-O-arabinoside	Petunidin 3-O-arabinoside	1	1	1	1	1	1	1	1	1	1	1	1	1	1	1	1	1	1	1	1	1	1	1	1
cpd90039	Petunidin 3-O-galactoside	Petunidin 3-O-galactoside	1	1	1	1	1	1	1	1	1	1	1	1	1	1	1	1	1	1	1	1	1	1	1	1
cpd90040	Hesperetin 7-O-glucuronide	Hesperetin 7-O-glucuronide	1	1	1	1	1	1	1	1	1	1	1	1	1	1	1	1	1	1	1	1	1	1	1	1
cpd06648	Homoeriodictyol	Homoeriodictyol	1	1	1	1	1	1	1	1	1	1	1	1	1	1	1	1	1	1	1	1	1	1	1	1
cpd03162	Isosakuranetin	Isosakuranetin	1	0	1	0	1	1	1	1	1	1	1	1	1	1	1	1	1	1	1	1	1	1	1	1
cpd90041	Naringenin 4'-O-glucuronide	Naringenin 4'-O-glucuronide	1	1	1	1	1	1	1	1	1	1	1	1	1	1	1	1	1	1	1	1	1	1	1	1
cpd90042	Naringenin 7-O-glucuronide	Naringenin 7-O-glucuronide	1	1	1	1	1	1	1	1	1	1	1	1	1	1	1	1	1	1	1	1	1	1	1	1
cpd90043	Isorhamnetin 3-O-glucuronide	Isorhamnetin 3-O-glucuronide	1	0	1	1	1	1	1	1	1	1	1	1	1	1	1	1	1	1	1	1	1	1	1	1
cpd90044	Isorhamnetin 4'-O-glucuronide	Isorhamnetin 4'-O-glucuronide	1	0	1	1	1	1	1	1	1	1	1	1	1	1	1	1	1	1	1	1	1	1	1	1
cpd90045	Quercetin 3'-O-glucuronide	Quercetin 3'-O-glucuronide	1	1	1	1	1	1	1	1	1	1	1	1	1	1	1	1	1	1	1	1	1	1	1	1
cpd90046	Quercetin 3-O-glucuronide	Quercetin 3-O-glucuronide	1	1	1	1	1	1	1	1	1	1	1	1	1	1	1	1	1	1	1	1	1	1	1	1
cpd90047	Quercetin 4'-O-glucuronide	Quercetin 4'-O-glucuronide	1	1	1	1	1	1	1	1	1	1	1	1	1	1	1	1	1	1	1	1	1	1	1	1
cpd90068	4-Ethylbenzoic acid	4-Ethylbenzoic acid	1	1	1	1	0	0	0	0	1	1	1	1	1	0	1	0	0	1	0	1	0	1	0	1
cpd90071	Homovanillyl alcohol	Homovanillyl alcohol	0	1	0	0	0	0	0	0	1	0	0	1	0	0	1	0	1	0	0	0	0	0	0	1
cpd90072	Tyrosol 4-sulfate	Tyrosol 4-sulfate	1	1	1	1	1	1	1	1	1	1	1	1	1	1	1	1	1	1	1	1	1	1	1	1
cpd90074	3,4-O-Dimethylgallic acid	3,4-O-Dimethylgallic acid	1	1	1	1	1	1	1	1	0	1	1	1	1	1	1	1	1	1	1	1	1	1	1	1
cpd90075	4-O-Methylgallic acid	4-O-Methylgallic acid	1	1	1	1	1	1	1	1	1	1	1	1	1	1	1	1	1	1	1	1	1	1	1	1
cpd90078	3-O-Methylrosmarinic acid	3-O-Methylrosmarinic acid	1	1	1	1	1	1	1	1	1	1	1	1	1	1	1	1	1	1	1	1	1	1	1	1
cpd90082	Ferulic acid 4-O-glucuronide	Ferulic acid 4-O-glucuronide	1	1	1	1	1	1	1	1	1	1	1	1	1	1	1	1	1	1	1	1	1	1	1	1
cpd90086	Phenacetylglycine	Phenacetylglycine	1	1	1	1	1	1	1	1	1	1	1	1	1	1	1	1	1	1	0	0	1	1	1	0
cpd90088	5-(3'-Methoxy-4'-hydroxyphenyl)-gamma-valerolactone	5-(3'-Methoxy-4'-hydroxyphenyl)-gamma-valerolactone	1	1	1	1	1	1	1	1	1	1	1	1	1	1	1	1	1	1	1	1	1	1	1	1
cpd90090	3-Methoxy-4-hydroxyphenyllactic acid	3-Methoxy-4-hydroxyphenyllactic acid	1	1	1	0	1	1	1	0	1	0	0	1	1	1	1	1	0	0	1	1	1	1	1	1
cpd90091	Danshensu	Danshensu	1	1	1	1	1	1	1	1	0	1	1	1	1	1	1	1	1	1	1	1	1	1	1	1
cpd90092	Dihydroferulic acid	Dihydroferulic acid	1	1	1	1	1	0	1	1	1	0	0	0	0	1	1	1	1	1	1	0	1	0	0	1
cpd90093	Dihydrosinapic acid	Dihydrosinapic acid	1	1	1	1	1	1	1	1	1	1	1	1	1	1	1	1	1	1	1	1	1	1	1	1

## Sheet: Supplementary Table 6
			Simulated salivary fluid (pH 7)		Simulated gastric fluid (pH 3)		Simulated intestinal fluid (pH 7)
Salt solution added	Stock concentrations		mL of Stock added to prepare 0.5 L	Final salt concentration in juice	mL of Stock added to prepare 0.5 L	Final salt in concentration in juice	mL of Stock added to prepare 0.5 L	Final salt concentration in juice
	g/L	mol/L	mL	mmol/L	mL	mmol/L	mL	mmol/L
KCl	37.3	0.5	15.1	15.09	6.9	6.9	6.8	6.8
KH2PO4	68	0.5	3.7	1.35	0.9	0.9	0.8	0.8
NaHCO3	84	1	6.8	13.68	12.5	25	42.5	85
NaCl	117	2	-	-	11.8	47.2	9.6	38.4
MgCl2(H2O)6	30.5	0.15	0.5	0.15	0.4	0.12	1.1	0.33
NH4(CO3)2	48	0.5	0.06	0.06	0.5	0.5	-	-
CaCl2(H2O)2	44.1	0.3	-	1.5	-	0.15	-	0.6
HCl	-	6	0.09	1.1	1.3	15.6	0.7	8.4
