# Supplementary material for: Prediction of degradation pathways of phenolic compounds in the human gut microbiota through enzyme promiscuity methods
Source: NPJ Syst Biol Appl. 2022 Jul 12;8:24. doi: 10.1038/s41540-022-00234-9 (PMC9279433; doi:10.1038/s41540-022-00234-9)
Supplement: Supplementary file 3 — Supplementary Data 1 [file 41540_2022_234_MOESM3_ESM.xlsx]

## Sheet: Contents
	Sheet Name	Information
	Metabolites	86 phenolic compounds that RetroPath RL could predict degradation pathways
	RetroPath_Reactions	Curated predicted reactions by RetroPath RL for the 86 phenolic compounds. Taxonomy is assigned according to their associated reaction rules

## Sheet: Metabolites
ID	ABBREVIATION	NAME	REFERENCE
cpd16507	34dhbald	Protocatechualdehyde	Rothwell, J. A. et al. Phenol-Explorer 3.0: a major update of the Phenol-Explorer database to incorporate data on the effects of food processing on polyphenol content. Database 2013, (2013).
cpd15005	Cyanidin 3-O-3'',6''-O-dimalonylglucoside	Cyanidin 3-O-3'',6''-O-dimalonylglucoside	Rothwell, J. A. et al. Phenol-Explorer 3.0: a major update of the Phenol-Explorer database to incorporate data on the effects of food processing on polyphenol content. Database 2013, (2013).
cpd90022	Cyanidin 3-O-arabinoside	Cyanidin 3-O-arabinoside	Rothwell, J. A. et al. Phenol-Explorer 3.0: a major update of the Phenol-Explorer database to incorporate data on the effects of food processing on polyphenol content. Database 2013, (2013).
cpd90023	Cyanidin 3-O-diglucoside-5-O-glucoside	Cyanidin 3-O-diglucoside-5-O-glucoside	Rothwell, J. A. et al. Phenol-Explorer 3.0: a major update of the Phenol-Explorer database to incorporate data on the effects of food processing on polyphenol content. Database 2013, (2013).
cpd90024	Cyanidin 3-O-xyloside	Cyanidin 3-O-xyloside	Rothwell, J. A. et al. Phenol-Explorer 3.0: a major update of the Phenol-Explorer database to incorporate data on the effects of food processing on polyphenol content. Database 2013, (2013).
cpd90025	Cyanidin 3-O-xylosyl-rutinoside	Cyanidin 3-O-xylosyl-rutinoside	Rothwell, J. A. et al. Phenol-Explorer 3.0: a major update of the Phenol-Explorer database to incorporate data on the effects of food processing on polyphenol content. Database 2013, (2013).
cpd90026	Delphinidin 3-O-arabinoside	Delphinidin 3-O-arabinoside	Rothwell, J. A. et al. Phenol-Explorer 3.0: a major update of the Phenol-Explorer database to incorporate data on the effects of food processing on polyphenol content. Database 2013, (2013).
cpd90027	Delphinidin 3-O-galactoside	Delphinidin 3-O-galactoside	Rothwell, J. A. et al. Phenol-Explorer 3.0: a major update of the Phenol-Explorer database to incorporate data on the effects of food processing on polyphenol content. Database 2013, (2013).
cpd90028	Malvidin 3-O-arabinoside	Malvidin 3-O-arabinoside	Rothwell, J. A. et al. Phenol-Explorer 3.0: a major update of the Phenol-Explorer database to incorporate data on the effects of food processing on polyphenol content. Database 2013, (2013).
cpd90029	Malvidin 3-O-galactoside	Malvidin 3-O-galactoside	Rothwell, J. A. et al. Phenol-Explorer 3.0: a major update of the Phenol-Explorer database to incorporate data on the effects of food processing on polyphenol content. Database 2013, (2013).
cpd90030	Pelargonidin 3-O-glucosyl-rutinoside	Pelargonidin 3-O-glucosyl-rutinoside	Rothwell, J. A. et al. Phenol-Explorer 3.0: a major update of the Phenol-Explorer database to incorporate data on the effects of food processing on polyphenol content. Database 2013, (2013).
cpd90031	Peonidin 3-O-arabinoside	Peonidin 3-O-arabinoside	Rothwell, J. A. et al. Phenol-Explorer 3.0: a major update of the Phenol-Explorer database to incorporate data on the effects of food processing on polyphenol content. Database 2013, (2013).
cpd90032	Peonidin 3-O-diglucoside-5-O-glucoside	Peonidin 3-O-diglucoside-5-O-glucoside	Rothwell, J. A. et al. Phenol-Explorer 3.0: a major update of the Phenol-Explorer database to incorporate data on the effects of food processing on polyphenol content. Database 2013, (2013).
cpd90033	Peonidin 3-O-galactoside	Peonidin 3-O-galactoside	Rothwell, J. A. et al. Phenol-Explorer 3.0: a major update of the Phenol-Explorer database to incorporate data on the effects of food processing on polyphenol content. Database 2013, (2013).
cpd90034	Peonidin 3-O-rutinoside	Peonidin 3-O-rutinoside	Rothwell, J. A. et al. Phenol-Explorer 3.0: a major update of the Phenol-Explorer database to incorporate data on the effects of food processing on polyphenol content. Database 2013, (2013).
cpd90035	Peonidin 3-O-sambubioside	Peonidin 3-O-sambubioside	Rothwell, J. A. et al. Phenol-Explorer 3.0: a major update of the Phenol-Explorer database to incorporate data on the effects of food processing on polyphenol content. Database 2013, (2013).
cpd90036	Peonidin 3-O-sophoroside	Peonidin 3-O-sophoroside	Rothwell, J. A. et al. Phenol-Explorer 3.0: a major update of the Phenol-Explorer database to incorporate data on the effects of food processing on polyphenol content. Database 2013, (2013).
cpd90037	Peonidin 3-O-xyloside	Peonidin 3-O-xyloside	Rothwell, J. A. et al. Phenol-Explorer 3.0: a major update of the Phenol-Explorer database to incorporate data on the effects of food processing on polyphenol content. Database 2013, (2013).
cpd90038	Petunidin 3-O-arabinoside	Petunidin 3-O-arabinoside	Rothwell, J. A. et al. Phenol-Explorer 3.0: a major update of the Phenol-Explorer database to incorporate data on the effects of food processing on polyphenol content. Database 2013, (2013).
cpd90039	Petunidin 3-O-galactoside	Petunidin 3-O-galactoside	Rothwell, J. A. et al. Phenol-Explorer 3.0: a major update of the Phenol-Explorer database to incorporate data on the effects of food processing on polyphenol content. Database 2013, (2013).
cpd90040	Hesperetin 7-O-glucuronide	Hesperetin 7-O-glucuronide	Rothwell, J. A. et al. Phenol-Explorer 3.0: a major update of the Phenol-Explorer database to incorporate data on the effects of food processing on polyphenol content. Database 2013, (2013).
cpd06648	Homoeriodictyol	Homoeriodictyol	Rothwell, J. A. et al. Phenol-Explorer 3.0: a major update of the Phenol-Explorer database to incorporate data on the effects of food processing on polyphenol content. Database 2013, (2013).
cpd03162	Isosakuranetin	Isosakuranetin	Rothwell, J. A. et al. Phenol-Explorer 3.0: a major update of the Phenol-Explorer database to incorporate data on the effects of food processing on polyphenol content. Database 2013, (2013).
cpd90041	Naringenin 4'-O-glucuronide	Naringenin 4'-O-glucuronide	Rothwell, J. A. et al. Phenol-Explorer 3.0: a major update of the Phenol-Explorer database to incorporate data on the effects of food processing on polyphenol content. Database 2013, (2013).
cpd90042	Naringenin 7-O-glucuronide	Naringenin 7-O-glucuronide	Rothwell, J. A. et al. Phenol-Explorer 3.0: a major update of the Phenol-Explorer database to incorporate data on the effects of food processing on polyphenol content. Database 2013, (2013).
cpd90043	Isorhamnetin 3-O-glucuronide	Isorhamnetin 3-O-glucuronide	Rothwell, J. A. et al. Phenol-Explorer 3.0: a major update of the Phenol-Explorer database to incorporate data on the effects of food processing on polyphenol content. Database 2013, (2013).
cpd90044	Isorhamnetin 4'-O-glucuronide	Isorhamnetin 4'-O-glucuronide	Rothwell, J. A. et al. Phenol-Explorer 3.0: a major update of the Phenol-Explorer database to incorporate data on the effects of food processing on polyphenol content. Database 2013, (2013).
cpd90045	Quercetin 3'-O-glucuronide	Quercetin 3'-O-glucuronide	Rothwell, J. A. et al. Phenol-Explorer 3.0: a major update of the Phenol-Explorer database to incorporate data on the effects of food processing on polyphenol content. Database 2013, (2013).
cpd90046	Quercetin 3-O-glucuronide	Quercetin 3-O-glucuronide	Rothwell, J. A. et al. Phenol-Explorer 3.0: a major update of the Phenol-Explorer database to incorporate data on the effects of food processing on polyphenol content. Database 2013, (2013).
cpd90047	Quercetin 4'-O-glucuronide	Quercetin 4'-O-glucuronide	Rothwell, J. A. et al. Phenol-Explorer 3.0: a major update of the Phenol-Explorer database to incorporate data on the effects of food processing on polyphenol content. Database 2013, (2013).
cpd90048	3',4',7-Trihydroxyisoflavanone	3',4',7-Trihydroxyisoflavanone	Rothwell, J. A. et al. Phenol-Explorer 3.0: a major update of the Phenol-Explorer database to incorporate data on the effects of food processing on polyphenol content. Database 2013, (2013).
cpd90049	3'-Hydroxydaidzein	3'-Hydroxydaidzein	Rothwell, J. A. et al. Phenol-Explorer 3.0: a major update of the Phenol-Explorer database to incorporate data on the effects of food processing on polyphenol content. Database 2013, (2013).
cpd90050	4',6,7-Trihydroxyisoflavanone	4',6,7-Trihydroxyisoflavanone	Rothwell, J. A. et al. Phenol-Explorer 3.0: a major update of the Phenol-Explorer database to incorporate data on the effects of food processing on polyphenol content. Database 2013, (2013).
cpd90051	4'-O-Methylequol	4'-O-Methylequol	Rothwell, J. A. et al. Phenol-Explorer 3.0: a major update of the Phenol-Explorer database to incorporate data on the effects of food processing on polyphenol content. Database 2013, (2013).
cpd28833	4',5,6,7-tetrahydroxyisoflavone	4',5,6,7-tetrahydroxyisoflavone	Rothwell, J. A. et al. Phenol-Explorer 3.0: a major update of the Phenol-Explorer database to incorporate data on the effects of food processing on polyphenol content. Database 2013, (2013).
cpd90052	5,7,8,4'-Tetrahydroxyisoflavone	5,7,8,4'-Tetrahydroxyisoflavone	Rothwell, J. A. et al. Phenol-Explorer 3.0: a major update of the Phenol-Explorer database to incorporate data on the effects of food processing on polyphenol content. Database 2013, (2013).
cpd90053	6'-Hydroxyangolensin	6'-Hydroxyangolensin	Rothwell, J. A. et al. Phenol-Explorer 3.0: a major update of the Phenol-Explorer database to incorporate data on the effects of food processing on polyphenol content. Database 2013, (2013).
cpd10013	6-Hydroxydaidzein	6-Hydroxydaidzein	Rothwell, J. A. et al. Phenol-Explorer 3.0: a major update of the Phenol-Explorer database to incorporate data on the effects of food processing on polyphenol content. Database 2013, (2013).
cpd90054	6-Hydroxydihydrodaidzein	6-Hydroxydihydrodaidzein	Rothwell, J. A. et al. Phenol-Explorer 3.0: a major update of the Phenol-Explorer database to incorporate data on the effects of food processing on polyphenol content. Database 2013, (2013).
cpd90055	Angolensin	Angolensin	Rothwell, J. A. et al. Phenol-Explorer 3.0: a major update of the Phenol-Explorer database to incorporate data on the effects of food processing on polyphenol content. Database 2013, (2013).
cpd06509	Butin	Butin	Rothwell, J. A. et al. Phenol-Explorer 3.0: a major update of the Phenol-Explorer database to incorporate data on the effects of food processing on polyphenol content. Database 2013, (2013).
cpd01100	Calycosin	Calycosin	Rothwell, J. A. et al. Phenol-Explorer 3.0: a major update of the Phenol-Explorer database to incorporate data on the effects of food processing on polyphenol content. Database 2013, (2013).
cpd90056	Daidzein 4'-O-glucuronide	Daidzein 4'-O-glucuronide	Rothwell, J. A. et al. Phenol-Explorer 3.0: a major update of the Phenol-Explorer database to incorporate data on the effects of food processing on polyphenol content. Database 2013, (2013).
cpd90057	Daidzein 7-O-glucuronide	Daidzein 7-O-glucuronide	Rothwell, J. A. et al. Phenol-Explorer 3.0: a major update of the Phenol-Explorer database to incorporate data on the effects of food processing on polyphenol content. Database 2013, (2013).
cpd90058	Daidzin 4'-O-glucuronide	Daidzin 4'-O-glucuronide	Rothwell, J. A. et al. Phenol-Explorer 3.0: a major update of the Phenol-Explorer database to incorporate data on the effects of food processing on polyphenol content. Database 2013, (2013).
cpd90059	Formononetin 7-O-glucuronide	Formononetin 7-O-glucuronide	Rothwell, J. A. et al. Phenol-Explorer 3.0: a major update of the Phenol-Explorer database to incorporate data on the effects of food processing on polyphenol content. Database 2013, (2013).
cpd90060	Genistein 4'-O-glucuronide	Genistein 4'-O-glucuronide	Rothwell, J. A. et al. Phenol-Explorer 3.0: a major update of the Phenol-Explorer database to incorporate data on the effects of food processing on polyphenol content. Database 2013, (2013).
cpd90061	Genistein 7-O-glucuronide	Genistein 7-O-glucuronide	Rothwell, J. A. et al. Phenol-Explorer 3.0: a major update of the Phenol-Explorer database to incorporate data on the effects of food processing on polyphenol content. Database 2013, (2013).
cpd90062	Glycitein 4'-O-glucuronide	Glycitein 4'-O-glucuronide	Rothwell, J. A. et al. Phenol-Explorer 3.0: a major update of the Phenol-Explorer database to incorporate data on the effects of food processing on polyphenol content. Database 2013, (2013).
cpd90063	Glycitein 7-O-glucuronide	Glycitein 7-O-glucuronide	Rothwell, J. A. et al. Phenol-Explorer 3.0: a major update of the Phenol-Explorer database to incorporate data on the effects of food processing on polyphenol content. Database 2013, (2013).
cpd90064	Irisolidone	Irisolidone	Rothwell, J. A. et al. Phenol-Explorer 3.0: a major update of the Phenol-Explorer database to incorporate data on the effects of food processing on polyphenol content. Database 2013, (2013).
cpd07407	Prunetin	Prunetin	Rothwell, J. A. et al. Phenol-Explorer 3.0: a major update of the Phenol-Explorer database to incorporate data on the effects of food processing on polyphenol content. Database 2013, (2013).
cpd90065	Puerarin	Puerarin	Rothwell, J. A. et al. Phenol-Explorer 3.0: a major update of the Phenol-Explorer database to incorporate data on the effects of food processing on polyphenol content. Database 2013, (2013).
cpd90066	Sativanone	Sativanone	Rothwell, J. A. et al. Phenol-Explorer 3.0: a major update of the Phenol-Explorer database to incorporate data on the effects of food processing on polyphenol content. Database 2013, (2013).
cpd90067	Tectorigenin	Tectorigenin	Rothwell, J. A. et al. Phenol-Explorer 3.0: a major update of the Phenol-Explorer database to incorporate data on the effects of food processing on polyphenol content. Database 2013, (2013).
cpd90068	4-Ethylbenzoic acid	4-Ethylbenzoic acid	Rothwell, J. A. et al. Phenol-Explorer 3.0: a major update of the Phenol-Explorer database to incorporate data on the effects of food processing on polyphenol content. Database 2013, (2013).
cpd90069	Paeonol	Paeonol	Rothwell, J. A. et al. Phenol-Explorer 3.0: a major update of the Phenol-Explorer database to incorporate data on the effects of food processing on polyphenol content. Database 2013, (2013).
cpd90070	Urolithin B 3-O-glucuronide	Urolithin B 3-O-glucuronide	Rothwell, J. A. et al. Phenol-Explorer 3.0: a major update of the Phenol-Explorer database to incorporate data on the effects of food processing on polyphenol content. Database 2013, (2013).
cpd90071	Homovanillyl alcohol	Homovanillyl alcohol	Rothwell, J. A. et al. Phenol-Explorer 3.0: a major update of the Phenol-Explorer database to incorporate data on the effects of food processing on polyphenol content. Database 2013, (2013).
cpd90072	Tyrosol 4-sulfate	Tyrosol 4-sulfate	Rothwell, J. A. et al. Phenol-Explorer 3.0: a major update of the Phenol-Explorer database to incorporate data on the effects of food processing on polyphenol content. Database 2013, (2013).
cpd90073	2,4-Dihydroxybenzoic acid	2,4-Dihydroxybenzoic acid	Rothwell, J. A. et al. Phenol-Explorer 3.0: a major update of the Phenol-Explorer database to incorporate data on the effects of food processing on polyphenol content. Database 2013, (2013).
cpd90074	3,4-O-Dimethylgallic acid	3,4-O-Dimethylgallic acid	Rothwell, J. A. et al. Phenol-Explorer 3.0: a major update of the Phenol-Explorer database to incorporate data on the effects of food processing on polyphenol content. Database 2013, (2013).
cpd90075	4-O-Methylgallic acid	4-O-Methylgallic acid	Rothwell, J. A. et al. Phenol-Explorer 3.0: a major update of the Phenol-Explorer database to incorporate data on the effects of food processing on polyphenol content. Database 2013, (2013).
cpd90076	3,5-Dicaffeoylquinic acid	3,5-Dicaffeoylquinic acid	Rothwell, J. A. et al. Phenol-Explorer 3.0: a major update of the Phenol-Explorer database to incorporate data on the effects of food processing on polyphenol content. Database 2013, (2013).
cpd90077	3-Feruloylquinic acid	3-Feruloylquinic acid	Rothwell, J. A. et al. Phenol-Explorer 3.0: a major update of the Phenol-Explorer database to incorporate data on the effects of food processing on polyphenol content. Database 2013, (2013).
cpd90078	3-O-Methylrosmarinic acid	3-O-Methylrosmarinic acid	Rothwell, J. A. et al. Phenol-Explorer 3.0: a major update of the Phenol-Explorer database to incorporate data on the effects of food processing on polyphenol content. Database 2013, (2013).
cpd90079	5-Feruloylquinic acid	5-Feruloylquinic acid	Rothwell, J. A. et al. Phenol-Explorer 3.0: a major update of the Phenol-Explorer database to incorporate data on the effects of food processing on polyphenol content. Database 2013, (2013).
cpd90080	Caffeoyl C1-glucuronide	Caffeoyl C1-glucuronide	Rothwell, J. A. et al. Phenol-Explorer 3.0: a major update of the Phenol-Explorer database to incorporate data on the effects of food processing on polyphenol content. Database 2013, (2013).
cpd90081	Feruloyl C1-glucuronide	Feruloyl C1-glucuronide	Rothwell, J. A. et al. Phenol-Explorer 3.0: a major update of the Phenol-Explorer database to incorporate data on the effects of food processing on polyphenol content. Database 2013, (2013).
cpd90082	Ferulic acid 4-O-glucuronide	Ferulic acid 4-O-glucuronide	Rothwell, J. A. et al. Phenol-Explorer 3.0: a major update of the Phenol-Explorer database to incorporate data on the effects of food processing on polyphenol content. Database 2013, (2013).
cpd90083	Isoferulic acid 3-O-glucuronide	Isoferulic acid 3-O-glucuronide	Rothwell, J. A. et al. Phenol-Explorer 3.0: a major update of the Phenol-Explorer database to incorporate data on the effects of food processing on polyphenol content. Database 2013, (2013).
cpd90084	2-Hydroxy-2-phenylacetic acid	2-Hydroxy-2-phenylacetic acid	Rothwell, J. A. et al. Phenol-Explorer 3.0: a major update of the Phenol-Explorer database to incorporate data on the effects of food processing on polyphenol content. Database 2013, (2013).
cpd90085	4-Hydroxymandelic acid	4-Hydroxymandelic acid	Rothwell, J. A. et al. Phenol-Explorer 3.0: a major update of the Phenol-Explorer database to incorporate data on the effects of food processing on polyphenol content. Database 2013, (2013).
cpd90086	Phenacetylglycine	Phenacetylglycine	Rothwell, J. A. et al. Phenol-Explorer 3.0: a major update of the Phenol-Explorer database to incorporate data on the effects of food processing on polyphenol content. Database 2013, (2013).
cpd90087	5-(3',4',5'-trihydroxyphenyl)-gamma-valerolactone	5-(3',4',5'-trihydroxyphenyl)-gamma-valerolactone	Rothwell, J. A. et al. Phenol-Explorer 3.0: a major update of the Phenol-Explorer database to incorporate data on the effects of food processing on polyphenol content. Database 2013, (2013).
cpd90088	5-(3'-Methoxy-4'-hydroxyphenyl)-gamma-valerolactone	5-(3'-Methoxy-4'-hydroxyphenyl)-gamma-valerolactone	Rothwell, J. A. et al. Phenol-Explorer 3.0: a major update of the Phenol-Explorer database to incorporate data on the effects of food processing on polyphenol content. Database 2013, (2013).
cpd90089	3-Hydroxy-4-methoxyphenyllactic acid	3-Hydroxy-4-methoxyphenyllactic acid	Rothwell, J. A. et al. Phenol-Explorer 3.0: a major update of the Phenol-Explorer database to incorporate data on the effects of food processing on polyphenol content. Database 2013, (2013).
cpd90090	3-Methoxy-4-hydroxyphenyllactic acid	3-Methoxy-4-hydroxyphenyllactic acid	Rothwell, J. A. et al. Phenol-Explorer 3.0: a major update of the Phenol-Explorer database to incorporate data on the effects of food processing on polyphenol content. Database 2013, (2013).
cpd90091	Danshensu	Danshensu	Rothwell, J. A. et al. Phenol-Explorer 3.0: a major update of the Phenol-Explorer database to incorporate data on the effects of food processing on polyphenol content. Database 2013, (2013).
cpd90092	Dihydroferulic acid	Dihydroferulic acid	Rothwell, J. A. et al. Phenol-Explorer 3.0: a major update of the Phenol-Explorer database to incorporate data on the effects of food processing on polyphenol content. Database 2013, (2013).
cpd90093	Dihydrosinapic acid	Dihydrosinapic acid	Rothwell, J. A. et al. Phenol-Explorer 3.0: a major update of the Phenol-Explorer database to incorporate data on the effects of food processing on polyphenol content. Database 2013, (2013).
cpd90094	cis-Resveratrol 3-sulfate	cis-Resveratrol 3-sulfate	Rothwell, J. A. et al. Phenol-Explorer 3.0: a major update of the Phenol-Explorer database to incorporate data on the effects of food processing on polyphenol content. Database 2013, (2013).
cpd90095	cis-Resveratrol 4'-sulfate	cis-Resveratrol 4'-sulfate	Rothwell, J. A. et al. Phenol-Explorer 3.0: a major update of the Phenol-Explorer database to incorporate data on the effects of food processing on polyphenol content. Database 2013, (2013).
cpd90096	Resveratrol 3-sulfate	Resveratrol 3-sulfate	Rothwell, J. A. et al. Phenol-Explorer 3.0: a major update of the Phenol-Explorer database to incorporate data on the effects of food processing on polyphenol content. Database 2013, (2013).
cpd90097	trans-Resveratrol 3-sulfate	trans-Resveratrol 3-sulfate	Rothwell, J. A. et al. Phenol-Explorer 3.0: a major update of the Phenol-Explorer database to incorporate data on the effects of food processing on polyphenol content. Database 2013, (2013).
cpd90098	trans-Resveratrol 4'-sulfate	trans-Resveratrol 4'-sulfate	Rothwell, J. A. et al. Phenol-Explorer 3.0: a major update of the Phenol-Explorer database to incorporate data on the effects of food processing on polyphenol content. Database 2013, (2013).

## Sheet: RetroPath_reactions
REACTION_ID	REACTION_NAME	REACTION_FORMULA	TAXONOMY
rxnPhenAdd291	new_phenol_reaction_291	S-Adenosyl-L-methionine + Genistein <=> S-Adenosyl-L-homocysteine + Prunetin	Abiotrophia_defectiva_ATCC_49176 or Achromobacter_xylosoxidans_A8 or Achromobacter_xylosoxidans_NBRC_15126 or Acidaminococcus_fermentans_DSM_20731 or Acidaminococcus_intestini_RyC_MR95 or Acidaminococcus_sp_D21 or Acinetobacter_baumannii_AB0057 or Acinetobacter_calcoaceticus_PHEA_2 or Acinetobacter_haemolyticus_NIPH_261 or Acinetobacter_johnsonii_SH046 or Acinetobacter_junii_SH205 or Acinetobacte…
rxnPhenAdd287	new_phenol_reaction_287	Glycitein <=> 6-Hydroxydaidzein	Abiotrophia_defectiva_ATCC_49176 or Achromobacter_xylosoxidans_A8 or Achromobacter_xylosoxidans_NBRC_15126 or Acidaminococcus_fermentans_DSM_20731 or Acidaminococcus_intestini_RyC_MR95 or Acidaminococcus_sp_D21 or Acinetobacter_baumannii_AB0057 or Acinetobacter_calcoaceticus_PHEA_2 or Acinetobacter_haemolyticus_NIPH_261 or Acinetobacter_johnsonii_SH046 or Acinetobacter_junii_SH205 or Acinetobacte…
rxnPhenAdd285	new_phenol_reaction_285	Malonyl-CoA + Cyanidin-3-(6'-malonylglucoside) <=> Coenzyme A + Cyanidin 3-O-3'',6''-O-dimalonylglucoside	Abiotrophia_defectiva_ATCC_49176 or Achromobacter_xylosoxidans_A8 or Achromobacter_xylosoxidans_NBRC_15126 or Acidaminococcus_fermentans_DSM_20731 or Acidaminococcus_intestini_RyC_MR95 or Acidaminococcus_sp_D21 or Acinetobacter_baumannii_AB0057 or Acinetobacter_calcoaceticus_PHEA_2 or Acinetobacter_haemolyticus_NIPH_261 or Acinetobacter_johnsonii_SH046 or Acinetobacter_junii_SH205 or Acinetobacte…
rxnPhenAdd286	new_phenol_reaction_286	proton + Homoeriodictyol chalcone <=> Homoeriodictyol	Haemophilus_influenzae_R2846 or Pseudomonas_fluorescens_PfO_1 or Pseudomonas_putida_F1 or Vibrio_parahaemolyticus_RIMD_2210633
rxnPhenAdd288	new_phenol_reaction_288	Butein <=> Butin	Haemophilus_influenzae_R2846 or Pseudomonas_fluorescens_PfO_1 or Pseudomonas_putida_F1 or Vibrio_parahaemolyticus_RIMD_2210633
rxnPhenAdd289	new_phenol_reaction_289	2-Oxoglutarate + O2 + Butin <=> carbon dioxide + Succinate + Fustin	Brevibacterium_linens_BL2
rxnPhenAdd290	new_phenol_reaction_290	proton + Nicotinamide adenine dinucleotide phosphate - reduced + O2 + Liquiritigenin <=> Water + Nicotinamide adenine dinucleotide phosphate + Butin	Acinetobacter_johnsonii_SH046 or Acinetobacter_junii_SH205 or Acinetobacter_lwoffii_WJ10621 or Acinetobacter_pittii_ANC_4052 or Acinetobacter_radioresistens_NIPH_2130 or Bartonella_quintana_Toulouse or Actinobacillus_pleuropneumoniae_L20 or Blastococcus_massiliensis_AP3 or Bordetella_hinzii_OH87_BAL007II or Brachybacterium_paraconglomeratum_LC44 or Bradyrhizobium_elkanii_USDA_76 or Bradyrhizobium…
rxnPhenAdd292	new_phenol_reaction_292	O2 + Resveratrol <=> 4-Hydroxybenzaldehyde (iJN746) + Protocatechualdehyde	Acinetobacter_radioresistens_NIPH_2130 or Citrobacter_freundii_ATCC_8090 or Citrobacter_freundii_UCI_31 or Citrobacter_sp_30_2 or Citrobacter_youngae_ATCC_29220 or Gordonia_rubripertincta_NBRC_101908 or Klebsiella_oxytoca_KCTC_1686 or Klebsiella_sp_1_1_55 or Kluyvera_ascorbata_ATCC_33433 or Raoultella_planticola_ATCC_33531 or Vibrio_furnissii_NCTC_11218
rxnPhenAdd1	new_phenol_reaction_1	Water + Cyanidin 3-O-arabinoside <=> IdB 1027 + L-Arabinofuranose	Bacteroides_fragilis_NCTC_9343 or Bacteroides_fragilis_YCH46 or Bacteroides_graminisolvens_DSM_19988 or Bacteroides_intestinalis_341_DSM_17393 or Bacteroides_massiliensis_B846dnLKV334 or Bacteroides_nordii_CL02T12C05 or Bacteroides_oleiciplenus_YIT_12058 or Bacteroides_ovatus_ATCC_8483 or Bacteroides_ovatus_SD_CC_2a or Bacteroides_ovatus_SD_CMC_3f or Bacteroides_pectinophilus_ATCC_43243 or Bacter…
rxnPhenAdd2	new_phenol_reaction_2	5 proton + 2 O2 + Cyanidin 3-O-arabinoside <=> carbon dioxide + (3,4-dihydroxyphenyl)acetate + Phloroglucinol + L-Arabinofuranose	Bifidobacterium_adolescentis_ATCC_15703 or Bifidobacterium_angulatum_DSM_20098 or Bifidobacterium_animalis_lactis_AD011 or Bifidobacterium_animalis_lactis_BB_12 or Bifidobacterium_animalis_lactis_Bi_07 or Bifidobacterium_animalis_lactis_Bl_04_ATCC_SD5219 or Bifidobacterium_animalis_lactis_CNCM_I_2494 or Bifidobacterium_animalis_lactis_DSM_10140 or Bifidobacterium_animalis_lactis_V9 or Bifidobacte…
rxnPhenAdd3	new_phenol_reaction_3	2 Water + Cyanidin 3-O-diglucoside-5-O-glucoside <=> D-glucose + Isomaltose, Brachiose + IdB 1027	Bacteroides_fragilis_NCTC_9343 or Bacteroides_fragilis_YCH46 or Bacteroides_graminisolvens_DSM_19988 or Bacteroides_intestinalis_341_DSM_17393 or Bacteroides_massiliensis_B846dnLKV334 or Bacteroides_nordii_CL02T12C05 or Bacteroides_oleiciplenus_YIT_12058 or Bacteroides_ovatus_ATCC_8483 or Bacteroides_ovatus_SD_CC_2a or Bacteroides_ovatus_SD_CMC_3f or Bacteroides_pectinophilus_ATCC_43243 or Bacter…
rxnPhenAdd4	new_phenol_reaction_4	Water + Cyanidin 3-O-diglucoside-5-O-glucoside <=> Isomaltose, Brachiose + Cyanidin 5-O-glucoside	Bacteroides_fragilis_NCTC_9343 or Bacteroides_fragilis_YCH46 or Bacteroides_graminisolvens_DSM_19988 or Bacteroides_intestinalis_341_DSM_17393 or Bacteroides_massiliensis_B846dnLKV334 or Bacteroides_nordii_CL02T12C05 or Bacteroides_oleiciplenus_YIT_12058 or Bacteroides_ovatus_ATCC_8483 or Bacteroides_ovatus_SD_CC_2a or Bacteroides_ovatus_SD_CMC_3f or Bacteroides_pectinophilus_ATCC_43243 or Bacter…
rxnPhenAdd5	new_phenol_reaction_5	2 Water + Cyanidin 3-O-diglucoside-5-O-glucoside <=> 2 D-glucose + Cyanidin 5-O-glucoside	Bacteroides_fragilis_NCTC_9343 or Bacteroides_fragilis_YCH46 or Bacteroides_graminisolvens_DSM_19988 or Bacteroides_intestinalis_341_DSM_17393 or Bacteroides_massiliensis_B846dnLKV334 or Bacteroides_nordii_CL02T12C05 or Bacteroides_oleiciplenus_YIT_12058 or Bacteroides_ovatus_ATCC_8483 or Bacteroides_ovatus_SD_CC_2a or Bacteroides_ovatus_SD_CMC_3f or Bacteroides_pectinophilus_ATCC_43243 or Bacter…
rxnPhenAdd6	new_phenol_reaction_6	proton + UDP + Cyanidin 3-O-diglucoside-5-O-glucoside <=> UDPglucose + Cyanin	Abiotrophia_defectiva_ATCC_49176 or Acinetobacter_johnsonii_SH046 or Bacteroides_fragilis_NCTC_9343 or Bacteroides_fragilis_YCH46 or Bacteroides_graminisolvens_DSM_19988 or Bacteroides_intestinalis_341_DSM_17393 or Bacteroides_massiliensis_B846dnLKV334 or Bacteroides_nordii_CL02T12C05 or Bacteroides_oleiciplenus_YIT_12058 or Bacteroides_ovatus_ATCC_8483 or Bacteroides_ovatus_SD_CC_2a or Bacteroid…
rxnPhenAdd7	new_phenol_reaction_7	Water + Cyanidin 3-O-xyloside <=> IdB 1027 + L-xylopyranose	Bacteroides_fragilis_NCTC_9343 or Bacteroides_fragilis_YCH46 or Bacteroides_graminisolvens_DSM_19988 or Bacteroides_intestinalis_341_DSM_17393 or Bacteroides_massiliensis_B846dnLKV334 or Bacteroides_nordii_CL02T12C05 or Bacteroides_oleiciplenus_YIT_12058 or Bacteroides_ovatus_ATCC_8483 or Bacteroides_ovatus_SD_CC_2a or Bacteroides_ovatus_SD_CMC_3f or Bacteroides_pectinophilus_ATCC_43243 or Bacter…
rxnPhenAdd8	new_phenol_reaction_8	5 proton + 2 O2 + Cyanidin 3-O-xyloside <=> carbon dioxide + (3,4-dihydroxyphenyl)acetate + Phloroglucinol + L-Arabinofuranose	Bifidobacterium_adolescentis_ATCC_15703 or Bifidobacterium_angulatum_DSM_20098 or Bifidobacterium_animalis_lactis_AD011 or Bifidobacterium_animalis_lactis_BB_12 or Bifidobacterium_animalis_lactis_Bi_07 or Bifidobacterium_animalis_lactis_Bl_04_ATCC_SD5219 or Bifidobacterium_animalis_lactis_CNCM_I_2494 or Bifidobacterium_animalis_lactis_DSM_10140 or Bifidobacterium_animalis_lactis_V9 or Bifidobacte…
rxnPhenAdd9	new_phenol_reaction_9	4 Water + Cyanidin 3-O-xylosyl-rutinoside <=> 4 proton + O2 + aldehydo-D-xylose + IdB 1027 + Rutinose	Bacteroides_fragilis_NCTC_9343 or Bacteroides_fragilis_YCH46 or Bacteroides_graminisolvens_DSM_19988 or Bacteroides_intestinalis_341_DSM_17393 or Bacteroides_massiliensis_B846dnLKV334 or Bacteroides_nordii_CL02T12C05 or Bacteroides_oleiciplenus_YIT_12058 or Bacteroides_ovatus_ATCC_8483 or Bacteroides_ovatus_SD_CC_2a or Bacteroides_ovatus_SD_CMC_3f or Bacteroides_pectinophilus_ATCC_43243 or Bacter…
rxnPhenAdd10	new_phenol_reaction_10	proton + 2 O2 + 3 Cyanidin 3-O-xylosyl-rutinoside <=> 3 aldehydo-D-xylose + 3 Protocatechuate + 8 Phloroglucinol + Rutinose	Bifidobacterium_adolescentis_ATCC_15703 or Bifidobacterium_angulatum_DSM_20098 or Bifidobacterium_animalis_lactis_AD011 or Bifidobacterium_animalis_lactis_BB_12 or Bifidobacterium_animalis_lactis_Bi_07 or Bifidobacterium_animalis_lactis_Bl_04_ATCC_SD5219 or Bifidobacterium_animalis_lactis_CNCM_I_2494 or Bifidobacterium_animalis_lactis_DSM_10140 or Bifidobacterium_animalis_lactis_V9 or Bifidobacte…
rxnPhenAdd11	new_phenol_reaction_11	proton + UDP + Cyanidin 3-O-xylosyl-rutinoside <=> UDP-L-rhamnose + Cyanidin 3-O-beta-D-sambubioside	Abiotrophia_defectiva_ATCC_49176 or Acinetobacter_johnsonii_SH046 or Bacteroides_fragilis_NCTC_9343 or Bacteroides_fragilis_YCH46 or Bacteroides_graminisolvens_DSM_19988 or Bacteroides_intestinalis_341_DSM_17393 or Bacteroides_massiliensis_B846dnLKV334 or Bacteroides_nordii_CL02T12C05 or Bacteroides_oleiciplenus_YIT_12058 or Bacteroides_ovatus_ATCC_8483 or Bacteroides_ovatus_SD_CC_2a or Bacteroid…
rxnPhenAdd12	new_phenol_reaction_12	2 proton + O2 + 2 Delphinidin 3-O-arabinoside <=> 2 L-arabinose + 2 Ephdine	Bacteroides_fragilis_NCTC_9343 or Bacteroides_fragilis_YCH46 or Bacteroides_graminisolvens_DSM_19988 or Bacteroides_intestinalis_341_DSM_17393 or Bacteroides_massiliensis_B846dnLKV334 or Bacteroides_nordii_CL02T12C05 or Bacteroides_oleiciplenus_YIT_12058 or Bacteroides_ovatus_ATCC_8483 or Bacteroides_ovatus_SD_CC_2a or Bacteroides_ovatus_SD_CMC_3f or Bacteroides_pectinophilus_ATCC_43243 or Bacter…
rxnPhenAdd13	new_phenol_reaction_13	2 proton + O2 + 2 Delphinidin 3-O-galactoside <=> 2 D-Galactose + 2 Ephdine	Bacteroides_fragilis_NCTC_9343 or Bacteroides_fragilis_YCH46 or Bacteroides_graminisolvens_DSM_19988 or Bacteroides_intestinalis_341_DSM_17393 or Bacteroides_massiliensis_B846dnLKV334 or Bacteroides_nordii_CL02T12C05 or Bacteroides_oleiciplenus_YIT_12058 or Bacteroides_ovatus_ATCC_8483 or Bacteroides_ovatus_SD_CC_2a or Bacteroides_ovatus_SD_CMC_3f or Bacteroides_pectinophilus_ATCC_43243 or Bacter…
rxnPhenAdd14	new_phenol_reaction_14	proton + O2 + 3 Malvidin 3-O-arabinoside <=> 5 4-hydroxybenzoate + 2 L-arabinose + 2 Phloroglucinol + 3,4-Dimethoxybenzoate	Bifidobacterium_adolescentis_ATCC_15703 or Bifidobacterium_angulatum_DSM_20098 or Bifidobacterium_animalis_lactis_AD011 or Bifidobacterium_animalis_lactis_BB_12 or Bifidobacterium_animalis_lactis_Bi_07 or Bifidobacterium_animalis_lactis_Bl_04_ATCC_SD5219 or Bifidobacterium_animalis_lactis_CNCM_I_2494 or Bifidobacterium_animalis_lactis_DSM_10140 or Bifidobacterium_animalis_lactis_V9 or Bifidobacte…
rxnPhenAdd15	new_phenol_reaction_15	4 Water + Malvidin 3-O-arabinoside <=> carbon dioxide + proton + Methane + Phloroglucinol + L-Arabinofuranose + Syringic acid	Bacteroides_fragilis_NCTC_9343 or Bacteroides_fragilis_YCH46 or Bacteroides_graminisolvens_DSM_19988 or Bacteroides_intestinalis_341_DSM_17393 or Bacteroides_massiliensis_B846dnLKV334 or Bacteroides_nordii_CL02T12C05 or Bacteroides_oleiciplenus_YIT_12058 or Bacteroides_ovatus_ATCC_8483 or Bacteroides_ovatus_SD_CC_2a or Bacteroides_ovatus_SD_CMC_3f or Bacteroides_pectinophilus_ATCC_43243 or Bacter…
rxnPhenAdd16	new_phenol_reaction_16	5 proton + 2 Malvidin 3-O-galactoside <=> 4-hydroxybenzoate + D-Galactose + Phloroglucinol + 3 3,4-Dimethoxybenzoate	Bifidobacterium_adolescentis_ATCC_15703 or Bifidobacterium_angulatum_DSM_20098 or Bifidobacterium_animalis_lactis_AD011 or Bifidobacterium_animalis_lactis_BB_12 or Bifidobacterium_animalis_lactis_Bi_07 or Bifidobacterium_animalis_lactis_Bl_04_ATCC_SD5219 or Bifidobacterium_animalis_lactis_CNCM_I_2494 or Bifidobacterium_animalis_lactis_DSM_10140 or Bifidobacterium_animalis_lactis_V9 or Bifidobacte…
rxnPhenAdd17	new_phenol_reaction_17	4 Water + Malvidin 3-O-galactoside <=> carbon dioxide + D-Galactose + proton + Methane + Phloroglucinol + Syringic acid	Bacteroides_fragilis_NCTC_9343 or Bacteroides_fragilis_YCH46 or Bacteroides_graminisolvens_DSM_19988 or Bacteroides_intestinalis_341_DSM_17393 or Bacteroides_massiliensis_B846dnLKV334 or Bacteroides_nordii_CL02T12C05 or Bacteroides_oleiciplenus_YIT_12058 or Bacteroides_ovatus_ATCC_8483 or Bacteroides_ovatus_SD_CC_2a or Bacteroides_ovatus_SD_CMC_3f or Bacteroides_pectinophilus_ATCC_43243 or Bacter…
rxnPhenAdd18	new_phenol_reaction_18	proton + O2 + 3 Pelargonidin 3-O-glucosyl-rutinoside <=> 3 4-hydroxybenzoate + 3 L-Rhamnose + 8 Phloroglucinol + 2-alpha-D-Glucosyl-D-glucose	Bacteroides_fragilis_NCTC_9343 or Bacteroides_fragilis_YCH46 or Bacteroides_graminisolvens_DSM_19988 or Bacteroides_intestinalis_341_DSM_17393 or Bacteroides_massiliensis_B846dnLKV334 or Bacteroides_nordii_CL02T12C05 or Bacteroides_oleiciplenus_YIT_12058 or Bacteroides_ovatus_ATCC_8483 or Bacteroides_ovatus_SD_CC_2a or Bacteroides_ovatus_SD_CMC_3f or Bacteroides_pectinophilus_ATCC_43243 or Bacter…
rxnPhenAdd19	new_phenol_reaction_19	proton + UDP + Pelargonidin 3-O-glucosyl-rutinoside <=> UDP-L-rhamnose + Pelargonidin 3-O-sophoroside	Abiotrophia_defectiva_ATCC_49176 or Acinetobacter_johnsonii_SH046 or Bacteroides_fragilis_NCTC_9343 or Bacteroides_fragilis_YCH46 or Bacteroides_graminisolvens_DSM_19988 or Bacteroides_intestinalis_341_DSM_17393 or Bacteroides_massiliensis_B846dnLKV334 or Bacteroides_nordii_CL02T12C05 or Bacteroides_oleiciplenus_YIT_12058 or Bacteroides_ovatus_ATCC_8483 or Bacteroides_ovatus_SD_CC_2a or Bacteroid…
rxnPhenAdd20	new_phenol_reaction_20	proton + UDP + Pelargonidin 3-O-glucosyl-rutinoside <=> UDPglucose + Pelargonidin 3-O-rutinoside	Abiotrophia_defectiva_ATCC_49176 or Acinetobacter_johnsonii_SH046 or Bacteroides_fragilis_NCTC_9343 or Bacteroides_fragilis_YCH46 or Bacteroides_graminisolvens_DSM_19988 or Bacteroides_intestinalis_341_DSM_17393 or Bacteroides_massiliensis_B846dnLKV334 or Bacteroides_nordii_CL02T12C05 or Bacteroides_oleiciplenus_YIT_12058 or Bacteroides_ovatus_ATCC_8483 or Bacteroides_ovatus_SD_CC_2a or Bacteroid…
rxnPhenAdd21	new_phenol_reaction_21	5 proton + 2 O2 + Peonidin 3-O-arabinoside <=> carbon dioxide + Phloroglucinol + Homovanillate + L-Arabinofuranose	Bifidobacterium_adolescentis_ATCC_15703 or Bifidobacterium_angulatum_DSM_20098 or Bifidobacterium_animalis_lactis_AD011 or Bifidobacterium_animalis_lactis_BB_12 or Bifidobacterium_animalis_lactis_Bi_07 or Bifidobacterium_animalis_lactis_Bl_04_ATCC_SD5219 or Bifidobacterium_animalis_lactis_CNCM_I_2494 or Bifidobacterium_animalis_lactis_DSM_10140 or Bifidobacterium_animalis_lactis_V9 or Bifidobacte…
rxnPhenAdd22	new_phenol_reaction_22	Chloride + Water + Peonidin 3-O-arabinoside <=> L-Arabinofuranose + Peonidin	Bacteroides_fragilis_NCTC_9343 or Bacteroides_fragilis_YCH46 or Bacteroides_graminisolvens_DSM_19988 or Bacteroides_intestinalis_341_DSM_17393 or Bacteroides_massiliensis_B846dnLKV334 or Bacteroides_nordii_CL02T12C05 or Bacteroides_oleiciplenus_YIT_12058 or Bacteroides_ovatus_ATCC_8483 or Bacteroides_ovatus_SD_CC_2a or Bacteroides_ovatus_SD_CMC_3f or Bacteroides_pectinophilus_ATCC_43243 or Bacter…
rxnPhenAdd23	new_phenol_reaction_23	Chloride + 2 Water + Peonidin 3-O-diglucoside-5-O-glucoside <=> D-glucose + Isomaltose, Brachiose + Peonidin	Bacteroides_fragilis_NCTC_9343 or Bacteroides_fragilis_YCH46 or Bacteroides_graminisolvens_DSM_19988 or Bacteroides_intestinalis_341_DSM_17393 or Bacteroides_massiliensis_B846dnLKV334 or Bacteroides_nordii_CL02T12C05 or Bacteroides_oleiciplenus_YIT_12058 or Bacteroides_ovatus_ATCC_8483 or Bacteroides_ovatus_SD_CC_2a or Bacteroides_ovatus_SD_CMC_3f or Bacteroides_pectinophilus_ATCC_43243 or Bacter…
rxnPhenAdd24	new_phenol_reaction_24	proton + UDP + Peonidin 3-O-diglucoside-5-O-glucoside <=> UDPglucose + Peonidin-3,5-O-di-beta-glucoside	Abiotrophia_defectiva_ATCC_49176 or Acinetobacter_johnsonii_SH046 or Bacteroides_fragilis_NCTC_9343 or Bacteroides_fragilis_YCH46 or Bacteroides_graminisolvens_DSM_19988 or Bacteroides_intestinalis_341_DSM_17393 or Bacteroides_massiliensis_B846dnLKV334 or Bacteroides_nordii_CL02T12C05 or Bacteroides_oleiciplenus_YIT_12058 or Bacteroides_ovatus_ATCC_8483 or Bacteroides_ovatus_SD_CC_2a or Bacteroid…
rxnPhenAdd25	new_phenol_reaction_25	Peonidin-3,5-O-di-beta-glucoside <=> D-glucose + 2 Peonidin	Bacteroides_fragilis_NCTC_9343 or Bacteroides_fragilis_YCH46 or Bacteroides_graminisolvens_DSM_19988 or Bacteroides_intestinalis_341_DSM_17393 or Bacteroides_massiliensis_B846dnLKV334 or Bacteroides_nordii_CL02T12C05 or Bacteroides_oleiciplenus_YIT_12058 or Bacteroides_ovatus_ATCC_8483 or Bacteroides_ovatus_SD_CC_2a or Bacteroides_ovatus_SD_CMC_3f or Bacteroides_pectinophilus_ATCC_43243 or Bacter…
rxnPhenAdd26	new_phenol_reaction_26	Chloride + Water + Peonidin 3-O-galactoside <=> D-Galactose + Peonidin	Bacteroides_fragilis_NCTC_9343 or Bacteroides_fragilis_YCH46 or Bacteroides_graminisolvens_DSM_19988 or Bacteroides_intestinalis_341_DSM_17393 or Bacteroides_massiliensis_B846dnLKV334 or Bacteroides_nordii_CL02T12C05 or Bacteroides_oleiciplenus_YIT_12058 or Bacteroides_ovatus_ATCC_8483 or Bacteroides_ovatus_SD_CC_2a or Bacteroides_ovatus_SD_CMC_3f or Bacteroides_pectinophilus_ATCC_43243 or Bacter…
rxnPhenAdd27	new_phenol_reaction_27	5 proton + 2 O2 + Peonidin 3-O-galactoside <=> carbon dioxide + D-Galactose + Phloroglucinol + Homovanillate	Bifidobacterium_adolescentis_ATCC_15703 or Bifidobacterium_angulatum_DSM_20098 or Bifidobacterium_animalis_lactis_AD011 or Bifidobacterium_animalis_lactis_BB_12 or Bifidobacterium_animalis_lactis_Bi_07 or Bifidobacterium_animalis_lactis_Bl_04_ATCC_SD5219 or Bifidobacterium_animalis_lactis_CNCM_I_2494 or Bifidobacterium_animalis_lactis_DSM_10140 or Bifidobacterium_animalis_lactis_V9 or Bifidobacte…
rxnPhenAdd28	new_phenol_reaction_28	Chloride + 2 Water + Peonidin 3-O-rutinoside <=> L-fucose + D-Hexose + Peonidin	Bacteroides_fragilis_NCTC_9343 or Bacteroides_fragilis_YCH46 or Bacteroides_graminisolvens_DSM_19988 or Bacteroides_intestinalis_341_DSM_17393 or Bacteroides_massiliensis_B846dnLKV334 or Bacteroides_nordii_CL02T12C05 or Bacteroides_oleiciplenus_YIT_12058 or Bacteroides_ovatus_ATCC_8483 or Bacteroides_ovatus_SD_CC_2a or Bacteroides_ovatus_SD_CMC_3f or Bacteroides_pectinophilus_ATCC_43243 or Bacter…
rxnPhenAdd29	new_phenol_reaction_29	9 Water + 4 Peonidin 3-O-rutinoside <=> 5 L-fucose + D-Hexose + 10 Phloroglucinol + 2 Vanillate	Bacteroides_fragilis_NCTC_9343 or Bacteroides_fragilis_YCH46 or Bacteroides_graminisolvens_DSM_19988 or Bacteroides_intestinalis_341_DSM_17393 or Bacteroides_massiliensis_B846dnLKV334 or Bacteroides_nordii_CL02T12C05 or Bacteroides_oleiciplenus_YIT_12058 or Bacteroides_ovatus_ATCC_8483 or Bacteroides_ovatus_SD_CC_2a or Bacteroides_ovatus_SD_CMC_3f or Bacteroides_pectinophilus_ATCC_43243 or Bacter…
rxnPhenAdd30	new_phenol_reaction_30	Chloride + Water + Peonidin 3-O-rutinoside <=> Rutinose + Peonidin	Bacteroides_fragilis_NCTC_9343 or Bacteroides_fragilis_YCH46 or Bacteroides_graminisolvens_DSM_19988 or Bacteroides_intestinalis_341_DSM_17393 or Bacteroides_massiliensis_B846dnLKV334 or Bacteroides_nordii_CL02T12C05 or Bacteroides_oleiciplenus_YIT_12058 or Bacteroides_ovatus_ATCC_8483 or Bacteroides_ovatus_SD_CC_2a or Bacteroides_ovatus_SD_CMC_3f or Bacteroides_pectinophilus_ATCC_43243 or Bacter…
rxnPhenAdd31	new_phenol_reaction_31	5 proton + 2 O2 + Peonidin 3-O-rutinoside <=> carbon dioxide + Phloroglucinol + Homovanillate + Rutinose	Bifidobacterium_adolescentis_ATCC_15703 or Bifidobacterium_angulatum_DSM_20098 or Bifidobacterium_animalis_lactis_AD011 or Bifidobacterium_animalis_lactis_BB_12 or Bifidobacterium_animalis_lactis_Bi_07 or Bifidobacterium_animalis_lactis_Bl_04_ATCC_SD5219 or Bifidobacterium_animalis_lactis_CNCM_I_2494 or Bifidobacterium_animalis_lactis_DSM_10140 or Bifidobacterium_animalis_lactis_V9 or Bifidobacte…
rxnPhenAdd32	new_phenol_reaction_32	Peonidin 3-O-rutinoside <=> UDP-L-rhamnose + Peonidin-3-glucoside	Abiotrophia_defectiva_ATCC_49176 or Acinetobacter_johnsonii_SH046 or Bacteroides_fragilis_NCTC_9343 or Bacteroides_fragilis_YCH46 or Bacteroides_graminisolvens_DSM_19988 or Bacteroides_intestinalis_341_DSM_17393 or Bacteroides_massiliensis_B846dnLKV334 or Bacteroides_nordii_CL02T12C05 or Bacteroides_oleiciplenus_YIT_12058 or Bacteroides_ovatus_ATCC_8483 or Bacteroides_ovatus_SD_CC_2a or Bacteroid…
rxnPhenAdd33	new_phenol_reaction_33	Chloride + 2 Water + Peonidin 3-O-sambubioside <=> aldehydo-D-xylose + D-Hexose + Peonidin	Bacteroides_fragilis_NCTC_9343 or Bacteroides_fragilis_YCH46 or Bacteroides_graminisolvens_DSM_19988 or Bacteroides_intestinalis_341_DSM_17393 or Bacteroides_massiliensis_B846dnLKV334 or Bacteroides_nordii_CL02T12C05 or Bacteroides_oleiciplenus_YIT_12058 or Bacteroides_ovatus_ATCC_8483 or Bacteroides_ovatus_SD_CC_2a or Bacteroides_ovatus_SD_CMC_3f or Bacteroides_pectinophilus_ATCC_43243 or Bacter…
rxnPhenAdd34	new_phenol_reaction_34	7 Chloride + 2 Water + 6 Peonidin 3-O-sambubioside <=> 10 L-arabinose + 7 Peonidin	Bacteroides_fragilis_NCTC_9343 or Bacteroides_fragilis_YCH46 or Bacteroides_graminisolvens_DSM_19988 or Bacteroides_intestinalis_341_DSM_17393 or Bacteroides_massiliensis_B846dnLKV334 or Bacteroides_nordii_CL02T12C05 or Bacteroides_oleiciplenus_YIT_12058 or Bacteroides_ovatus_ATCC_8483 or Bacteroides_ovatus_SD_CC_2a or Bacteroides_ovatus_SD_CMC_3f or Bacteroides_pectinophilus_ATCC_43243 or Bacter…
rxnPhenAdd35	new_phenol_reaction_35	Chloride + 2 Water + Peonidin 3-O-sophoroside <=> 2 D-glucose + Peonidin	Bacteroides_fragilis_NCTC_9343 or Bacteroides_fragilis_YCH46 or Bacteroides_graminisolvens_DSM_19988 or Bacteroides_intestinalis_341_DSM_17393 or Bacteroides_massiliensis_B846dnLKV334 or Bacteroides_nordii_CL02T12C05 or Bacteroides_oleiciplenus_YIT_12058 or Bacteroides_ovatus_ATCC_8483 or Bacteroides_ovatus_SD_CC_2a or Bacteroides_ovatus_SD_CMC_3f or Bacteroides_pectinophilus_ATCC_43243 or Bacter…
rxnPhenAdd36	new_phenol_reaction_36	5 proton + 2 O2 + Peonidin 3-O-sophoroside <=> carbon dioxide + Phloroglucinol + Homovanillate + 2-alpha-D-Glucosyl-D-glucose	Bifidobacterium_adolescentis_ATCC_15703 or Bifidobacterium_angulatum_DSM_20098 or Bifidobacterium_animalis_lactis_AD011 or Bifidobacterium_animalis_lactis_BB_12 or Bifidobacterium_animalis_lactis_Bi_07 or Bifidobacterium_animalis_lactis_Bl_04_ATCC_SD5219 or Bifidobacterium_animalis_lactis_CNCM_I_2494 or Bifidobacterium_animalis_lactis_DSM_10140 or Bifidobacterium_animalis_lactis_V9 or Bifidobacte…
rxnPhenAdd37	new_phenol_reaction_37	Chloride + Water + Peonidin 3-O-sophoroside <=> Peonidin + 2-alpha-D-Glucosyl-D-glucose	Bacteroides_fragilis_NCTC_9343 or Bacteroides_fragilis_YCH46 or Bacteroides_graminisolvens_DSM_19988 or Bacteroides_intestinalis_341_DSM_17393 or Bacteroides_massiliensis_B846dnLKV334 or Bacteroides_nordii_CL02T12C05 or Bacteroides_oleiciplenus_YIT_12058 or Bacteroides_ovatus_ATCC_8483 or Bacteroides_ovatus_SD_CC_2a or Bacteroides_ovatus_SD_CMC_3f or Bacteroides_pectinophilus_ATCC_43243 or Bacter…
rxnPhenAdd38	new_phenol_reaction_38	5 proton + 2 O2 + Peonidin 3-O-xyloside <=> carbon dioxide + Phloroglucinol + Homovanillate + L-Arabinofuranose	Bifidobacterium_adolescentis_ATCC_15703 or Bifidobacterium_angulatum_DSM_20098 or Bifidobacterium_animalis_lactis_AD011 or Bifidobacterium_animalis_lactis_BB_12 or Bifidobacterium_animalis_lactis_Bi_07 or Bifidobacterium_animalis_lactis_Bl_04_ATCC_SD5219 or Bifidobacterium_animalis_lactis_CNCM_I_2494 or Bifidobacterium_animalis_lactis_DSM_10140 or Bifidobacterium_animalis_lactis_V9 or Bifidobacte…
rxnPhenAdd39	new_phenol_reaction_39	Chloride + Water + Peonidin 3-O-xyloside <=> Peonidin + L-xylopyranose	Bacteroides_fragilis_NCTC_9343 or Bacteroides_fragilis_YCH46 or Bacteroides_graminisolvens_DSM_19988 or Bacteroides_intestinalis_341_DSM_17393 or Bacteroides_massiliensis_B846dnLKV334 or Bacteroides_nordii_CL02T12C05 or Bacteroides_oleiciplenus_YIT_12058 or Bacteroides_ovatus_ATCC_8483 or Bacteroides_ovatus_SD_CC_2a or Bacteroides_ovatus_SD_CMC_3f or Bacteroides_pectinophilus_ATCC_43243 or Bacter…
rxnPhenAdd40	new_phenol_reaction_40	6 proton + 2 O2 + Petunidin 3-O-arabinoside <=> L-arabinose + carbon dioxide + Phloroglucinol + 2-(3,4-Dihydroxy-5-methoxyphenyl)acetic acid	Bifidobacterium_adolescentis_ATCC_15703 or Bifidobacterium_angulatum_DSM_20098 or Bifidobacterium_animalis_lactis_AD011 or Bifidobacterium_animalis_lactis_BB_12 or Bifidobacterium_animalis_lactis_Bi_07 or Bifidobacterium_animalis_lactis_Bl_04_ATCC_SD5219 or Bifidobacterium_animalis_lactis_CNCM_I_2494 or Bifidobacterium_animalis_lactis_DSM_10140 or Bifidobacterium_animalis_lactis_V9 or Bifidobacte…
rxnPhenAdd41	new_phenol_reaction_41	4 Water + Petunidin 3-O-arabinoside <=> L-arabinose + carbon dioxide + proton + Methane + Phloroglucinol + 3-O-Methylgallate	Bacteroides_fragilis_NCTC_9343 or Bacteroides_fragilis_YCH46 or Bacteroides_graminisolvens_DSM_19988 or Bacteroides_intestinalis_341_DSM_17393 or Bacteroides_massiliensis_B846dnLKV334 or Bacteroides_nordii_CL02T12C05 or Bacteroides_oleiciplenus_YIT_12058 or Bacteroides_ovatus_ATCC_8483 or Bacteroides_ovatus_SD_CC_2a or Bacteroides_ovatus_SD_CMC_3f or Bacteroides_pectinophilus_ATCC_43243 or Bacter…
rxnPhenAdd42	new_phenol_reaction_42	6 proton + 2 O2 + Petunidin 3-O-galactoside <=> carbon dioxide + D-Hexose + Phloroglucinol + 2-(3,4-Dihydroxy-5-methoxyphenyl)acetic acid	Bifidobacterium_adolescentis_ATCC_15703 or Bifidobacterium_angulatum_DSM_20098 or Bifidobacterium_animalis_lactis_AD011 or Bifidobacterium_animalis_lactis_BB_12 or Bifidobacterium_animalis_lactis_Bi_07 or Bifidobacterium_animalis_lactis_Bl_04_ATCC_SD5219 or Bifidobacterium_animalis_lactis_CNCM_I_2494 or Bifidobacterium_animalis_lactis_DSM_10140 or Bifidobacterium_animalis_lactis_V9 or Bifidobacte…
rxnPhenAdd43	new_phenol_reaction_43	4 Water + Petunidin 3-O-galactoside <=> carbon dioxide + D-Galactose + proton + Methane + Phloroglucinol + 3-O-Methylgallate	Bacteroides_fragilis_NCTC_9343 or Bacteroides_fragilis_YCH46 or Bacteroides_graminisolvens_DSM_19988 or Bacteroides_intestinalis_341_DSM_17393 or Bacteroides_massiliensis_B846dnLKV334 or Bacteroides_nordii_CL02T12C05 or Bacteroides_oleiciplenus_YIT_12058 or Bacteroides_ovatus_ATCC_8483 or Bacteroides_ovatus_SD_CC_2a or Bacteroides_ovatus_SD_CMC_3f or Bacteroides_pectinophilus_ATCC_43243 or Bacter…
rxnPhenAdd44	new_phenol_reaction_44	2 proton + O2 + 2 Hesperetin 7-O-glucuronide <=> 2 D-glucuronate + 2 Hesperetin	Bacteroides_fragilis_NCTC_9343 or Bacteroides_fragilis_YCH46 or Bacteroides_graminisolvens_DSM_19988 or Bacteroides_intestinalis_341_DSM_17393 or Bacteroides_massiliensis_B846dnLKV334 or Bacteroides_nordii_CL02T12C05 or Bacteroides_oleiciplenus_YIT_12058 or Bacteroides_ovatus_ATCC_8483 or Bacteroides_ovatus_SD_CC_2a or Bacteroides_ovatus_SD_CMC_3f or Bacteroides_pectinophilus_ATCC_43243 or Bacter…
rxnPhenAdd45	new_phenol_reaction_45	D-glucose + 2 proton + D-Mannose + Homoeriodictyol <=> 3 Water + 5-Hydroxy-2-(4-hydroxy-3-methoxyphenyl)-4-oxo-3,4-dihydro-2H-chromen-7-yl 2-O-(6-deoxy-α-L-mannopyranosyl)-β-D-glucopyranoside	Bacteroides_fragilis_NCTC_9343 or Bacteroides_fragilis_YCH46 or Bacteroides_graminisolvens_DSM_19988 or Bacteroides_intestinalis_341_DSM_17393 or Bacteroides_massiliensis_B846dnLKV334 or Bacteroides_nordii_CL02T12C05 or Bacteroides_oleiciplenus_YIT_12058 or Bacteroides_ovatus_ATCC_8483 or Bacteroides_ovatus_SD_CC_2a or Bacteroides_ovatus_SD_CMC_3f or Bacteroides_pectinophilus_ATCC_43243 or Bacter…
rxnPhenAdd46	new_phenol_reaction_46	3 D-glucose + 2 proton + L-Rhamnose + 2 Homoeriodictyol <=> 5 Water + 2 5-Hydroxy-2-(4-hydroxy-3-methoxyphenyl)-4-oxo-3,4-dihydro-2H-chromen-7-yl 6-O-(6-deoxy-α-L-mannopyranosyl)-β-D-glucopyranoside	Bacteroides_fragilis_NCTC_9343 or Bacteroides_fragilis_YCH46 or Bacteroides_graminisolvens_DSM_19988 or Bacteroides_intestinalis_341_DSM_17393 or Bacteroides_massiliensis_B846dnLKV334 or Bacteroides_nordii_CL02T12C05 or Bacteroides_oleiciplenus_YIT_12058 or Bacteroides_ovatus_ATCC_8483 or Bacteroides_ovatus_SD_CC_2a or Bacteroides_ovatus_SD_CMC_3f or Bacteroides_pectinophilus_ATCC_43243 or Bacter…
rxnPhenAdd47	new_phenol_reaction_47	Methane + Homoeriodictyol <=> 2 proton + (2S)-7-Hydroxy-2-(4-hydroxy-3-methoxyphenyl)-5-methoxy-2,3-dihydro-4H-chromen-4-one	Eubacterium_biforme_DSM_3989 or Eubacterium_brachy_ATCC_33089 or Eubacterium_cellulosolvens_6 or Eubacterium_cylindroides_T2_87 or Eubacterium_desmolans_ATCC_43058 or Eubacterium_dolichum_DSM_3991 or Eubacterium_eligens_ATCC_27750 or Eubacterium_hallii_DSM_3353 or Eubacterium_hallii_L2_7 or Eubacterium_limosum_KIST612 or Eubacterium_ramulus_ATCC_29099 or Eubacterium_rectale_ATCC_33656 or Eubacter…
rxnPhenAdd49	new_phenol_reaction_49	2 proton + O2 + Homoeriodictyol <=> 2 Water + Chrysoeriol	Achromobacter_xylosoxidans_A8 or Achromobacter_xylosoxidans_NBRC_15126 or Acinetobacter_baumannii_AB0057 or Acinetobacter_calcoaceticus_PHEA_2 or Acinetobacter_haemolyticus_NIPH_261 or Acinetobacter_johnsonii_SH046 or Acinetobacter_junii_SH205 or Acinetobacter_lwoffii_WJ10621 or Acinetobacter_pittii_ANC_4052 or Acinetobacter_radioresistens_NIPH_2130 or Actinobacillus_pleuropneumoniae_L20 or Aeroc…
rxnPhenAdd50	new_phenol_reaction_50	Methane + Homoeriodictyol <=> 2 proton + 5-Hydroxy-2-(4-hydroxy-3-methoxyphenyl)-7-methoxy-2,3-dihydrochromen-4-one	Abiotrophia_defectiva_ATCC_49176 or Achromobacter_xylosoxidans_A8 or Achromobacter_xylosoxidans_NBRC_15126 or Acidaminococcus_fermentans_DSM_20731 or Acidaminococcus_intestini_RyC_MR95 or Acidaminococcus_sp_D21 or Acinetobacter_baumannii_AB0057 or Acinetobacter_calcoaceticus_PHEA_2 or Acinetobacter_haemolyticus_NIPH_261 or Acinetobacter_johnsonii_SH046 or Acinetobacter_junii_SH205 or Acinetobacte…
rxnPhenAdd51	new_phenol_reaction_51	S-Adenosyl-L-homocysteine + proton + 5-Hydroxy-2-(4-hydroxy-3-methoxyphenyl)-4-oxo-3,4-dihydro-2H-chromen-7-yl 2-O-(6-deoxy-α-L-mannopyranosyl)-β-D-glucopyranoside <=> S-Adenosyl-L-methionine + Neoeriocitrin	Abiotrophia_defectiva_ATCC_49176 or Achromobacter_xylosoxidans_A8 or Achromobacter_xylosoxidans_NBRC_15126 or Acidaminococcus_fermentans_DSM_20731 or Acidaminococcus_intestini_RyC_MR95 or Acidaminococcus_sp_D21 or Acinetobacter_baumannii_AB0057 or Acinetobacter_calcoaceticus_PHEA_2 or Acinetobacter_haemolyticus_NIPH_261 or Acinetobacter_johnsonii_SH046 or Acinetobacter_junii_SH205 or Acinetobacte…
rxnPhenAdd52	new_phenol_reaction_52	S-Adenosyl-L-homocysteine + proton + 5-Hydroxy-2-(4-hydroxy-3-methoxyphenyl)-4-oxo-3,4-dihydro-2H-chromen-7-yl 6-O-(6-deoxy-α-L-mannopyranosyl)-β-D-glucopyranoside <=> S-Adenosyl-L-methionine + Eriocitrin	Abiotrophia_defectiva_ATCC_49176 or Achromobacter_xylosoxidans_A8 or Achromobacter_xylosoxidans_NBRC_15126 or Acidaminococcus_fermentans_DSM_20731 or Acidaminococcus_intestini_RyC_MR95 or Acidaminococcus_sp_D21 or Acinetobacter_baumannii_AB0057 or Acinetobacter_calcoaceticus_PHEA_2 or Acinetobacter_haemolyticus_NIPH_261 or Acinetobacter_johnsonii_SH046 or Acinetobacter_junii_SH205 or Acinetobacte…
rxnPhenAdd54	new_phenol_reaction_54	Methane + (2S)-7-Hydroxy-2-(4-hydroxy-3-methoxyphenyl)-5-methoxy-2,3-dihydro-4H-chromen-4-one <=> 2 proton + 2-(4-Hydroxy-3-methoxyphenyl)-5,7-dimethoxy-2,3-dihydrochromen-4-one	Abiotrophia_defectiva_ATCC_49176 or Achromobacter_xylosoxidans_A8 or Achromobacter_xylosoxidans_NBRC_15126 or Acidaminococcus_fermentans_DSM_20731 or Acidaminococcus_intestini_RyC_MR95 or Acidaminococcus_sp_D21 or Acinetobacter_baumannii_AB0057 or Acinetobacter_calcoaceticus_PHEA_2 or Acinetobacter_haemolyticus_NIPH_261 or Acinetobacter_johnsonii_SH046 or Acinetobacter_junii_SH205 or Acinetobacte…
rxnPhenAdd56	new_phenol_reaction_56	6 proton + O2 + 2 Chrysoeriol <=> 2 Ferulate + 2 Phloroglucinol	Bacteroides_fragilis_NCTC_9343 or Bacteroides_fragilis_YCH46 or Bacteroides_graminisolvens_DSM_19988 or Bacteroides_intestinalis_341_DSM_17393 or Bacteroides_massiliensis_B846dnLKV334 or Bacteroides_nordii_CL02T12C05 or Bacteroides_oleiciplenus_YIT_12058 or Bacteroides_ovatus_ATCC_8483 or Bacteroides_ovatus_SD_CC_2a or Bacteroides_ovatus_SD_CMC_3f or Bacteroides_pectinophilus_ATCC_43243 or Bacter…
rxnPhenAdd57	new_phenol_reaction_57	2 proton + O2 + 5-Hydroxy-2-(4-hydroxy-3-methoxyphenyl)-7-methoxy-2,3-dihydrochromen-4-one <=> 2 Water + Velutin	Achromobacter_xylosoxidans_A8 or Achromobacter_xylosoxidans_NBRC_15126 or Acinetobacter_baumannii_AB0057 or Acinetobacter_calcoaceticus_PHEA_2 or Acinetobacter_haemolyticus_NIPH_261 or Acinetobacter_johnsonii_SH046 or Acinetobacter_junii_SH205 or Acinetobacter_lwoffii_WJ10621 or Acinetobacter_pittii_ANC_4052 or Acinetobacter_radioresistens_NIPH_2130 or Actinobacillus_pleuropneumoniae_L20 or Aeroc…
rxnPhenAdd59	new_phenol_reaction_59	2 proton + 2-(4-Hydroxy-3-methoxyphenyl)-5,7-dimethoxy-2,3-dihydrochromen-4-one <=> Methane + 5-Hydroxy-2-(4-hydroxy-3-methoxyphenyl)-7-methoxy-2,3-dihydrochromen-4-one	Eubacterium_biforme_DSM_3989 or Eubacterium_brachy_ATCC_33089 or Eubacterium_cellulosolvens_6 or Eubacterium_cylindroides_T2_87 or Eubacterium_desmolans_ATCC_43058 or Eubacterium_dolichum_DSM_3991 or Eubacterium_eligens_ATCC_27750 or Eubacterium_hallii_DSM_3353 or Eubacterium_hallii_L2_7 or Eubacterium_limosum_KIST612 or Eubacterium_ramulus_ATCC_29099 or Eubacterium_rectale_ATCC_33656 or Eubacter…
rxnPhenAdd60	new_phenol_reaction_60	S-Adenosyl-L-homocysteine + proton + 3,5,7,8-Tetrahydroxy-2-(4-hydroxy-3-methoxyphenyl)-3,4-dihydro-2H-1-benzopyran-4-one <=> S-Adenosyl-L-methionine + 2,3-Dihydrogossypetin	Abiotrophia_defectiva_ATCC_49176 or Achromobacter_xylosoxidans_A8 or Achromobacter_xylosoxidans_NBRC_15126 or Acidaminococcus_fermentans_DSM_20731 or Acidaminococcus_intestini_RyC_MR95 or Acidaminococcus_sp_D21 or Acinetobacter_baumannii_AB0057 or Acinetobacter_calcoaceticus_PHEA_2 or Acinetobacter_haemolyticus_NIPH_261 or Acinetobacter_johnsonii_SH046 or Acinetobacter_junii_SH205 or Acinetobacte…
rxnPhenAdd61	new_phenol_reaction_61	2 proton + Velutin <=> Methane + Chrysoeriol	Blautia_producta_DSM_2950 or Clostridium_acetobutylicum_ATCC_824 or Clostridium_asparagiforme_DSM_15981 or Clostridium_bartlettii_DSM_16795 or Clostridium_beijerinckii_NCIMB_8052 or Clostridium_bifermentans_ATCC_19299 or Clostridium_bolteae_ATCC_BAA_613 or Clostridium_botulinum_A_str_ATCC_19397 or Clostridium_botulinum_A_str_ATCC_3502 or Clostridium_botulinum_A_str_Hall or Clostridium_botulinum_B…
rxnPhenAdd62	new_phenol_reaction_62	D-glucose + 2 proton + D-Mannose + Isosakuranetin <=> 3 Water + Isosakuranetin-7-neohesperidoside	Bacteroides_fragilis_NCTC_9343 or Bacteroides_fragilis_YCH46 or Bacteroides_graminisolvens_DSM_19988 or Bacteroides_intestinalis_341_DSM_17393 or Bacteroides_massiliensis_B846dnLKV334 or Bacteroides_nordii_CL02T12C05 or Bacteroides_oleiciplenus_YIT_12058 or Bacteroides_ovatus_ATCC_8483 or Bacteroides_ovatus_SD_CC_2a or Bacteroides_ovatus_SD_CMC_3f or Bacteroides_pectinophilus_ATCC_43243 or Bacter…
rxnPhenAdd63	new_phenol_reaction_63	D-glucose + 2 proton + D-Mannose + Isosakuranetin <=> 3 Water + Isosakuranetin-7-O-rutinoside	Bacteroides_fragilis_NCTC_9343 or Bacteroides_fragilis_YCH46 or Bacteroides_graminisolvens_DSM_19988 or Bacteroides_intestinalis_341_DSM_17393 or Bacteroides_massiliensis_B846dnLKV334 or Bacteroides_nordii_CL02T12C05 or Bacteroides_oleiciplenus_YIT_12058 or Bacteroides_ovatus_ATCC_8483 or Bacteroides_ovatus_SD_CC_2a or Bacteroides_ovatus_SD_CMC_3f or Bacteroides_pectinophilus_ATCC_43243 or Bacter…
rxnPhenAdd64	new_phenol_reaction_64	8 proton + O2 + 2 Isosakuranetin <=> 2 Phloroglucinol + 2 3-(4-Methoxyphenyl)propionic acid	Clostridium_acetobutylicum_ATCC_824 or Clostridium_asparagiforme_DSM_15981 or Clostridium_bartlettii_DSM_16795 or Clostridium_beijerinckii_NCIMB_8052 or Clostridium_bifermentans_ATCC_19299 or Clostridium_bolteae_ATCC_BAA_613 or Clostridium_botulinum_A_str_ATCC_19397 or Clostridium_botulinum_A_str_ATCC_3502 or Clostridium_botulinum_A_str_Hall or Clostridium_botulinum_Bf or Clostridium_botulinum_E1…
rxnPhenAdd65	new_phenol_reaction_65	D-glucose + Isosakuranetin <=> Water + Isosakuranin	Bacteroides_fragilis_NCTC_9343 or Bacteroides_fragilis_YCH46 or Bacteroides_graminisolvens_DSM_19988 or Bacteroides_intestinalis_341_DSM_17393 or Bacteroides_massiliensis_B846dnLKV334 or Bacteroides_nordii_CL02T12C05 or Bacteroides_oleiciplenus_YIT_12058 or Bacteroides_ovatus_ATCC_8483 or Bacteroides_ovatus_SD_CC_2a or Bacteroides_ovatus_SD_CMC_3f or Bacteroides_pectinophilus_ATCC_43243 or Bacter…
rxnPhenAdd66	new_phenol_reaction_66	2 proton + O2 + Isosakuranetin <=> 2 Water + Acacetin	Achromobacter_xylosoxidans_A8 or Achromobacter_xylosoxidans_NBRC_15126 or Acinetobacter_baumannii_AB0057 or Acinetobacter_calcoaceticus_PHEA_2 or Acinetobacter_haemolyticus_NIPH_261 or Acinetobacter_johnsonii_SH046 or Acinetobacter_junii_SH205 or Acinetobacter_lwoffii_WJ10621 or Acinetobacter_pittii_ANC_4052 or Acinetobacter_radioresistens_NIPH_2130 or Actinobacillus_pleuropneumoniae_L20 or Aeroc…
rxnPhenAdd67	new_phenol_reaction_67	proton + UDP + Isosakuranetin-7-neohesperidoside <=> UDP-L-rhamnose + Isosakuranin	Abiotrophia_defectiva_ATCC_49176 or Acinetobacter_johnsonii_SH046 or Bacteroides_fragilis_NCTC_9343 or Bacteroides_fragilis_YCH46 or Bacteroides_graminisolvens_DSM_19988 or Bacteroides_intestinalis_341_DSM_17393 or Bacteroides_massiliensis_B846dnLKV334 or Bacteroides_nordii_CL02T12C05 or Bacteroides_oleiciplenus_YIT_12058 or Bacteroides_ovatus_ATCC_8483 or Bacteroides_ovatus_SD_CC_2a or Bacteroid…
rxnPhenAdd68	new_phenol_reaction_68	proton + UDP + Isosakuranetin-7-O-rutinoside <=> UDP-L-rhamnose + Isosakuranin	Abiotrophia_defectiva_ATCC_49176 or Achromobacter_xylosoxidans_A8 or Achromobacter_xylosoxidans_NBRC_15126 or Acidaminococcus_fermentans_DSM_20731 or Acidaminococcus_intestini_RyC_MR95 or Acidaminococcus_sp_D21 or Acinetobacter_baumannii_AB0057 or Acinetobacter_calcoaceticus_PHEA_2 or Acinetobacter_haemolyticus_NIPH_261 or Acinetobacter_johnsonii_SH046 or Acinetobacter_junii_SH205 or Acinetobacte…
rxnPhenAdd69	new_phenol_reaction_69	S-Adenosyl-L-homocysteine + proton + Isosakuranetin-7-O-rutinoside <=> S-Adenosyl-L-methionine + Narirutin	Abiotrophia_defectiva_ATCC_49176 or Achromobacter_xylosoxidans_A8 or Achromobacter_xylosoxidans_NBRC_15126 or Acidaminococcus_fermentans_DSM_20731 or Acidaminococcus_intestini_RyC_MR95 or Acidaminococcus_sp_D21 or Acinetobacter_baumannii_AB0057 or Acinetobacter_calcoaceticus_PHEA_2 or Acinetobacter_haemolyticus_NIPH_261 or Acinetobacter_johnsonii_SH046 or Acinetobacter_junii_SH205 or Acinetobacte…
rxnPhenAdd70	new_phenol_reaction_70	S-Adenosyl-L-homocysteine + proton + Isosakuranin <=> S-Adenosyl-L-methionine + Prunin	Abiotrophia_defectiva_ATCC_49176 or Achromobacter_xylosoxidans_A8 or Achromobacter_xylosoxidans_NBRC_15126 or Acidaminococcus_fermentans_DSM_20731 or Acidaminococcus_intestini_RyC_MR95 or Acidaminococcus_sp_D21 or Acinetobacter_baumannii_AB0057 or Acinetobacter_calcoaceticus_PHEA_2 or Acinetobacter_haemolyticus_NIPH_261 or Acinetobacter_johnsonii_SH046 or Acinetobacter_junii_SH205 or Acinetobacte…
rxnPhenAdd71	new_phenol_reaction_71	12 proton + O2 + 2 Acacetin <=> 2 Phloroglucinol + 2 3-(4-Methoxyphenyl)propionic acid	Bacteroides_fragilis_NCTC_9343 or Bacteroides_fragilis_YCH46 or Bacteroides_graminisolvens_DSM_19988 or Bacteroides_intestinalis_341_DSM_17393 or Bacteroides_massiliensis_B846dnLKV334 or Bacteroides_nordii_CL02T12C05 or Bacteroides_oleiciplenus_YIT_12058 or Bacteroides_ovatus_ATCC_8483 or Bacteroides_ovatus_SD_CC_2a or Bacteroides_ovatus_SD_CMC_3f or Bacteroides_pectinophilus_ATCC_43243 or Bacter…
rxnPhenAdd72	new_phenol_reaction_72	proton + Acacetin <=> Methane + Apigenin	Blautia_producta_DSM_2950 or Clostridium_acetobutylicum_ATCC_824 or Clostridium_asparagiforme_DSM_15981 or Clostridium_bartlettii_DSM_16795 or Clostridium_beijerinckii_NCIMB_8052 or Clostridium_bifermentans_ATCC_19299 or Clostridium_bolteae_ATCC_BAA_613 or Clostridium_botulinum_A_str_ATCC_19397 or Clostridium_botulinum_A_str_ATCC_3502 or Clostridium_botulinum_A_str_Hall or Clostridium_botulinum_B…
rxnPhenAdd73	new_phenol_reaction_73	O2 + 2 Acacetin <=> 2 Scutellarein 4'-methyl ether	Clostridium_acetobutylicum_ATCC_824 or Clostridium_asparagiforme_DSM_15981 or Clostridium_bartlettii_DSM_16795 or Clostridium_beijerinckii_NCIMB_8052 or Clostridium_bifermentans_ATCC_19299 or Clostridium_bolteae_ATCC_BAA_613 or Clostridium_botulinum_A_str_ATCC_19397 or Clostridium_botulinum_A_str_ATCC_3502 or Clostridium_botulinum_A_str_Hall or Clostridium_botulinum_Bf or Clostridium_botulinum_E1…
rxnPhenAdd74	new_phenol_reaction_74	12 proton + O2 + 2 Scutellarein 4'-methyl ether <=> 2 1,2,3,5-Tetrahydroxybenzene + 2 3-(4-Methoxyphenyl)propionic acid	Bacteroides_fragilis_NCTC_9343 or Bacteroides_fragilis_YCH46 or Bacteroides_graminisolvens_DSM_19988 or Bacteroides_intestinalis_341_DSM_17393 or Bacteroides_massiliensis_B846dnLKV334 or Bacteroides_nordii_CL02T12C05 or Bacteroides_oleiciplenus_YIT_12058 or Bacteroides_ovatus_ATCC_8483 or Bacteroides_ovatus_SD_CC_2a or Bacteroides_ovatus_SD_CMC_3f or Bacteroides_pectinophilus_ATCC_43243 or Bacter…
rxnPhenAdd75	new_phenol_reaction_75	6 proton + Scutellarein 4'-methyl ether <=> Phloroglucinol + 3-(4-Methoxyphenyl)propionic acid	Blautia_producta_DSM_2950 or Clostridium_acetobutylicum_ATCC_824 or Clostridium_asparagiforme_DSM_15981 or Clostridium_bartlettii_DSM_16795 or Clostridium_beijerinckii_NCIMB_8052 or Clostridium_bifermentans_ATCC_19299 or Clostridium_bolteae_ATCC_BAA_613 or Clostridium_botulinum_A_str_ATCC_19397 or Clostridium_botulinum_A_str_ATCC_3502 or Clostridium_botulinum_A_str_Hall or Clostridium_botulinum_B…
rxnPhenAdd76	new_phenol_reaction_76	2 proton + O2 + 2 Naringenin 4'-O-glucuronide <=> 2 D-glucuronate + 2 Naringenin	Bacteroides_fragilis_NCTC_9343 or Bacteroides_fragilis_YCH46 or Bacteroides_graminisolvens_DSM_19988 or Bacteroides_intestinalis_341_DSM_17393 or Bacteroides_massiliensis_B846dnLKV334 or Bacteroides_nordii_CL02T12C05 or Bacteroides_oleiciplenus_YIT_12058 or Bacteroides_ovatus_ATCC_8483 or Bacteroides_ovatus_SD_CC_2a or Bacteroides_ovatus_SD_CMC_3f or Bacteroides_pectinophilus_ATCC_43243 or Bacter…
rxnPhenAdd80	new_phenol_reaction_80	O2 + 2 Naringenin 4'-O-glucuronide <=> 2 3,4,5-Trihydroxy-6-[4-(3,5,7-trihydroxy-4-oxo-3,4-dihydro-2H-1-benzopyran-2-yl)phenoxy]oxane-2-carboxylic acid	Brevibacterium_linens_BL2
rxnPhenAdd86	new_phenol_reaction_86	2 proton + O2 + 2 3,4,5-Trihydroxy-6-[4-(3,5,7-trihydroxy-4-oxo-3,4-dihydro-2H-1-benzopyran-2-yl)phenoxy]oxane-2-carboxylic acid <=> 2 D-Galacturonate + 2 Aromadendrin	Bacteroides_fragilis_NCTC_9343 or Bacteroides_fragilis_YCH46 or Bacteroides_graminisolvens_DSM_19988 or Bacteroides_intestinalis_341_DSM_17393 or Bacteroides_massiliensis_B846dnLKV334 or Bacteroides_nordii_CL02T12C05 or Bacteroides_oleiciplenus_YIT_12058 or Bacteroides_ovatus_ATCC_8483 or Bacteroides_ovatus_SD_CC_2a or Bacteroides_ovatus_SD_CMC_3f or Bacteroides_pectinophilus_ATCC_43243 or Bacter…
rxnPhenAdd87	new_phenol_reaction_87	2 proton + O2 + 2 Naringenin 7-O-glucuronide <=> 2 D-glucuronate + 2 Naringenin	Bacteroides_fragilis_NCTC_9343 or Bacteroides_fragilis_YCH46 or Bacteroides_graminisolvens_DSM_19988 or Bacteroides_intestinalis_341_DSM_17393 or Bacteroides_massiliensis_B846dnLKV334 or Bacteroides_nordii_CL02T12C05 or Bacteroides_oleiciplenus_YIT_12058 or Bacteroides_ovatus_ATCC_8483 or Bacteroides_ovatus_SD_CC_2a or Bacteroides_ovatus_SD_CMC_3f or Bacteroides_pectinophilus_ATCC_43243 or Bacter…
rxnPhenAdd88	new_phenol_reaction_88	O2 + 2 Naringenin 7-O-glucuronide <=> 2 6-{[3,5-Dihydroxy-2-(4-hydroxyphenyl)-4-oxo-3,4-dihydro-2H-1-benzopyran-7-yl]oxy}-3,4,5-trihydroxyoxane-2-carboxylic acid	Brevibacterium_linens_BL2
rxnPhenAdd89	new_phenol_reaction_89	2 proton + O2 + 2 6-{[3,5-Dihydroxy-2-(4-hydroxyphenyl)-4-oxo-3,4-dihydro-2H-1-benzopyran-7-yl]oxy}-3,4,5-trihydroxyoxane-2-carboxylic acid <=> 2 D-Galacturonate + 2 Aromadendrin	Bacteroides_fragilis_NCTC_9343 or Bacteroides_fragilis_YCH46 or Bacteroides_graminisolvens_DSM_19988 or Bacteroides_intestinalis_341_DSM_17393 or Bacteroides_massiliensis_B846dnLKV334 or Bacteroides_nordii_CL02T12C05 or Bacteroides_oleiciplenus_YIT_12058 or Bacteroides_ovatus_ATCC_8483 or Bacteroides_ovatus_SD_CC_2a or Bacteroides_ovatus_SD_CMC_3f or Bacteroides_pectinophilus_ATCC_43243 or Bacter…
rxnPhenAdd90	new_phenol_reaction_90	O2 + 2 Isorhamnetin 3-O-glucuronide <=> 2 D-glucuronate + 2 Isorhamnetin	Bacteroides_fragilis_NCTC_9343 or Bacteroides_fragilis_YCH46 or Bacteroides_graminisolvens_DSM_19988 or Bacteroides_intestinalis_341_DSM_17393 or Bacteroides_massiliensis_B846dnLKV334 or Bacteroides_nordii_CL02T12C05 or Bacteroides_oleiciplenus_YIT_12058 or Bacteroides_ovatus_ATCC_8483 or Bacteroides_ovatus_SD_CC_2a or Bacteroides_ovatus_SD_CMC_3f or Bacteroides_pectinophilus_ATCC_43243 or Bacter…
rxnPhenAdd91	new_phenol_reaction_91	UDP + Isorhamnetin 3-O-glucuronide <=> proton + UDP-D-glucuronate + Isorhamnetin	Abiotrophia_defectiva_ATCC_49176 or Achromobacter_xylosoxidans_A8 or Achromobacter_xylosoxidans_NBRC_15126 or Acidaminococcus_fermentans_DSM_20731 or Acidaminococcus_intestini_RyC_MR95 or Acidaminococcus_sp_D21 or Acinetobacter_baumannii_AB0057 or Acinetobacter_calcoaceticus_PHEA_2 or Acinetobacter_haemolyticus_NIPH_261 or Acinetobacter_johnsonii_SH046 or Acinetobacter_junii_SH205 or Acinetobacte…
rxnPhenAdd92	new_phenol_reaction_92	O2 + 2 Isorhamnetin 4'-O-glucuronide <=> 2 D-glucuronate + 2 Isorhamnetin	Bacteroides_fragilis_NCTC_9343 or Bacteroides_fragilis_YCH46 or Bacteroides_graminisolvens_DSM_19988 or Bacteroides_intestinalis_341_DSM_17393 or Bacteroides_massiliensis_B846dnLKV334 or Bacteroides_nordii_CL02T12C05 or Bacteroides_oleiciplenus_YIT_12058 or Bacteroides_ovatus_ATCC_8483 or Bacteroides_ovatus_SD_CC_2a or Bacteroides_ovatus_SD_CMC_3f or Bacteroides_pectinophilus_ATCC_43243 or Bacter…
rxnPhenAdd94	new_phenol_reaction_94	UDP + Isorhamnetin 4'-O-glucuronide <=> proton + UDP-D-glucuronate + Isorhamnetin	Abiotrophia_defectiva_ATCC_49176 or Achromobacter_xylosoxidans_A8 or Achromobacter_xylosoxidans_NBRC_15126 or Acidaminococcus_fermentans_DSM_20731 or Acidaminococcus_intestini_RyC_MR95 or Acidaminococcus_sp_D21 or Acinetobacter_baumannii_AB0057 or Acinetobacter_calcoaceticus_PHEA_2 or Acinetobacter_haemolyticus_NIPH_261 or Acinetobacter_johnsonii_SH046 or Acinetobacter_junii_SH205 or Acinetobacte…
rxnPhenAdd97	new_phenol_reaction_97	O2 + 2 Quercetin 3'-O-glucuronide <=> 2 D-glucuronate + 2 Quercetin	Bacteroides_fragilis_NCTC_9343 or Bacteroides_fragilis_YCH46 or Bacteroides_graminisolvens_DSM_19988 or Bacteroides_intestinalis_341_DSM_17393 or Bacteroides_massiliensis_B846dnLKV334 or Bacteroides_nordii_CL02T12C05 or Bacteroides_oleiciplenus_YIT_12058 or Bacteroides_ovatus_ATCC_8483 or Bacteroides_ovatus_SD_CC_2a or Bacteroides_ovatus_SD_CMC_3f or Bacteroides_pectinophilus_ATCC_43243 or Bacter…
rxnPhenAdd98	new_phenol_reaction_98	UDP + Quercetin 3'-O-glucuronide <=> proton + UDP-D-glucuronate + Quercetin	Abiotrophia_defectiva_ATCC_49176 or Achromobacter_xylosoxidans_A8 or Achromobacter_xylosoxidans_NBRC_15126 or Acidaminococcus_fermentans_DSM_20731 or Acidaminococcus_intestini_RyC_MR95 or Acidaminococcus_sp_D21 or Acinetobacter_baumannii_AB0057 or Acinetobacter_calcoaceticus_PHEA_2 or Acinetobacter_haemolyticus_NIPH_261 or Acinetobacter_johnsonii_SH046 or Acinetobacter_junii_SH205 or Acinetobacte…
rxnPhenAdd99	new_phenol_reaction_99	O2 + 2 Quercetin 3-O-glucuronide <=> 2 D-glucuronate + 2 Quercetin	Bacteroides_fragilis_NCTC_9343 or Bacteroides_fragilis_YCH46 or Bacteroides_graminisolvens_DSM_19988 or Bacteroides_intestinalis_341_DSM_17393 or Bacteroides_massiliensis_B846dnLKV334 or Bacteroides_nordii_CL02T12C05 or Bacteroides_oleiciplenus_YIT_12058 or Bacteroides_ovatus_ATCC_8483 or Bacteroides_ovatus_SD_CC_2a or Bacteroides_ovatus_SD_CMC_3f or Bacteroides_pectinophilus_ATCC_43243 or Bacter…
rxnPhenAdd100	new_phenol_reaction_100	UDP + Quercetin 3-O-glucuronide <=> proton + UDP-D-glucuronate + Quercetin	Abiotrophia_defectiva_ATCC_49176 or Achromobacter_xylosoxidans_A8 or Achromobacter_xylosoxidans_NBRC_15126 or Acidaminococcus_fermentans_DSM_20731 or Acidaminococcus_intestini_RyC_MR95 or Acidaminococcus_sp_D21 or Acinetobacter_baumannii_AB0057 or Acinetobacter_calcoaceticus_PHEA_2 or Acinetobacter_haemolyticus_NIPH_261 or Acinetobacter_johnsonii_SH046 or Acinetobacter_junii_SH205 or Acinetobacte…
rxnPhenAdd101	new_phenol_reaction_101	O2 + 2 Quercetin 4'-O-glucuronide <=> 2 D-glucuronate + 2 Quercetin	Bacteroides_fragilis_NCTC_9343 or Bacteroides_fragilis_YCH46 or Bacteroides_graminisolvens_DSM_19988 or Bacteroides_intestinalis_341_DSM_17393 or Bacteroides_massiliensis_B846dnLKV334 or Bacteroides_nordii_CL02T12C05 or Bacteroides_oleiciplenus_YIT_12058 or Bacteroides_ovatus_ATCC_8483 or Bacteroides_ovatus_SD_CC_2a or Bacteroides_ovatus_SD_CMC_3f or Bacteroides_pectinophilus_ATCC_43243 or Bacter…
rxnPhenAdd102	new_phenol_reaction_102	UDP + Quercetin 4'-O-glucuronide <=> proton + UDP-D-glucuronate + Quercetin	Abiotrophia_defectiva_ATCC_49176 or Achromobacter_xylosoxidans_A8 or Achromobacter_xylosoxidans_NBRC_15126 or Acidaminococcus_fermentans_DSM_20731 or Acidaminococcus_intestini_RyC_MR95 or Acidaminococcus_sp_D21 or Acinetobacter_baumannii_AB0057 or Acinetobacter_calcoaceticus_PHEA_2 or Acinetobacter_haemolyticus_NIPH_261 or Acinetobacter_johnsonii_SH046 or Acinetobacter_junii_SH205 or Acinetobacte…
rxnPhenAdd103	new_phenol_reaction_103	proton + Nicotinamide adenine dinucleotide phosphate + 2 3',4',7-Trihydroxyisoflavanone <=> Nicotinamide adenine dinucleotide phosphate - reduced + O2 + 2 (S)-4',7-dihydroxyisoflavanone	Acinetobacter_johnsonii_SH046 or Acinetobacter_junii_SH205 or Acinetobacter_lwoffii_WJ10621 or Acinetobacter_pittii_ANC_4052 or Acinetobacter_radioresistens_NIPH_2130 or Bartonella_quintana_Toulouse or Actinobacillus_pleuropneumoniae_L20 or Blastococcus_massiliensis_AP3 or Bordetella_hinzii_OH87_BAL007II or Brachybacterium_paraconglomeratum_LC44 or Bradyrhizobium_elkanii_USDA_76 or Bradyrhizobium…
rxnPhenAdd104	new_phenol_reaction_104	Methane + 3'-Hydroxydaidzein <=> 3 proton + Calycosin	Abiotrophia_defectiva_ATCC_49176 or Achromobacter_xylosoxidans_A8 or Achromobacter_xylosoxidans_NBRC_15126 or Acidaminococcus_fermentans_DSM_20731 or Acidaminococcus_intestini_RyC_MR95 or Acidaminococcus_sp_D21 or Acinetobacter_baumannii_AB0057 or Acinetobacter_calcoaceticus_PHEA_2 or Acinetobacter_haemolyticus_NIPH_261 or Acinetobacter_johnsonii_SH046 or Acinetobacter_junii_SH205 or Acinetobacte…
rxnPhenAdd105	new_phenol_reaction_105	proton + Nicotinamide adenine dinucleotide phosphate + 2 4',6,7-Trihydroxyisoflavanone <=> Nicotinamide adenine dinucleotide phosphate - reduced + O2 + 2 (S)-4',7-dihydroxyisoflavanone	Acinetobacter_johnsonii_SH046 or Acinetobacter_junii_SH205 or Acinetobacter_lwoffii_WJ10621 or Acinetobacter_pittii_ANC_4052 or Acinetobacter_radioresistens_NIPH_2130 or Bartonella_quintana_Toulouse or Actinobacillus_pleuropneumoniae_L20 or Blastococcus_massiliensis_AP3 or Bordetella_hinzii_OH87_BAL007II or Brachybacterium_paraconglomeratum_LC44 or Bradyrhizobium_elkanii_USDA_76 or Bradyrhizobium…
rxnPhenAdd106	new_phenol_reaction_106	Water + 4'-O-Methylequol <=> 7 proton + Formononetin	Bacteroides_fragilis_NCTC_9343 or Bacteroides_fragilis_YCH46 or Bacteroides_graminisolvens_DSM_19988 or Bacteroides_intestinalis_341_DSM_17393 or Bacteroides_massiliensis_B846dnLKV334 or Bacteroides_nordii_CL02T12C05 or Bacteroides_oleiciplenus_YIT_12058 or Bacteroides_ovatus_ATCC_8483 or Bacteroides_ovatus_SD_CC_2a or Bacteroides_ovatus_SD_CMC_3f or Bacteroides_pectinophilus_ATCC_43243 or Bacter…
rxnPhenAdd107	new_phenol_reaction_107	proton + 4',5,6,7-tetrahydroxyisoflavone <=> Water + Genistein	Clostridium_acetobutylicum_ATCC_824 or Clostridium_asparagiforme_DSM_15981 or Clostridium_bartlettii_DSM_16795 or Clostridium_beijerinckii_NCIMB_8052 or Clostridium_bifermentans_ATCC_19299 or Clostridium_bolteae_ATCC_BAA_613 or Clostridium_botulinum_A_str_ATCC_19397 or Clostridium_botulinum_A_str_ATCC_3502 or Clostridium_botulinum_A_str_Hall or Clostridium_botulinum_Bf or Clostridium_botulinum_E1…
rxnPhenAdd108	new_phenol_reaction_108	Methane + 4',5,6,7-tetrahydroxyisoflavone <=> 2 proton + 4',5,6-Trihydroxy-7-methoxyisoflavone	Abiotrophia_defectiva_ATCC_49176 or Achromobacter_xylosoxidans_A8 or Achromobacter_xylosoxidans_NBRC_15126 or Acidaminococcus_fermentans_DSM_20731 or Acidaminococcus_intestini_RyC_MR95 or Acidaminococcus_sp_D21 or Acinetobacter_baumannii_AB0057 or Acinetobacter_calcoaceticus_PHEA_2 or Acinetobacter_haemolyticus_NIPH_261 or Acinetobacter_johnsonii_SH046 or Acinetobacter_junii_SH205 or Acinetobacte…
rxnPhenAdd109	new_phenol_reaction_109	2 Nicotinamide adenine dinucleotide phosphate + 2 4',5,6,7-tetrahydroxyisoflavone <=> 2 Nicotinamide adenine dinucleotide phosphate - reduced + O2 + 2 Genistein	Achromobacter_xylosoxidans_A8 or Achromobacter_xylosoxidans_NBRC_15126 or Acinetobacter_baumannii_AB0057 or Acinetobacter_calcoaceticus_PHEA_2 or Acinetobacter_haemolyticus_NIPH_261 or Acinetobacter_johnsonii_SH046 or Acinetobacter_junii_SH205 or Acinetobacter_lwoffii_WJ10621 or Acinetobacter_pittii_ANC_4052 or Acinetobacter_radioresistens_NIPH_2130 or Actinobacillus_pleuropneumoniae_L20 or Aeroc…
rxnPhenAdd110	new_phenol_reaction_110	2 4',5,6-Trihydroxy-7-methoxyisoflavone <=> O2 + 2 Prunetin	Achromobacter_xylosoxidans_A8 or Achromobacter_xylosoxidans_NBRC_15126 or Bordetella_hinzii_OH87_BAL007II or Ochrobactrum_anthropi_ATCC_49188 or Ochrobactrum_intermedium_LMG_3301 or Roseomonas_mucosa_ATCC_BAA_692
rxnPhenAdd111	new_phenol_reaction_111	2 Nicotinamide adenine dinucleotide phosphate + 2 5,7,8,4'-Tetrahydroxyisoflavone <=> 2 Nicotinamide adenine dinucleotide phosphate - reduced + O2 + 2 Genistein	Afipia_birgiae_34632 or Aneurinibacillus_aneurinilyticus_ATCC_12856 or Arthrobacter_castelli_DSM_16402 or Bacillus_altitudinis_41KF2b or Bacillus_amyloliquefaciens_DSM7 or Bacillus_amyloliquefaciens_subsp_amyloliquefaciens_DC_12 or Bacillus_atrophaeus_ATCC_49822_1 or Bacillus_cereus_AH187_F4810_72 or Bacillus_cereus_G9842 or Bacillus_clausii_KSM_K16 or Bacillus_endophyticus_2102 or Bacillus_firmu…
rxnPhenAdd112	new_phenol_reaction_112	6'-Hydroxyangolensin <=> 5 proton + Biochanin A	Eubacterium_biforme_DSM_3989 or Eubacterium_brachy_ATCC_33089 or Eubacterium_cellulosolvens_6 or Eubacterium_cylindroides_T2_87 or Eubacterium_desmolans_ATCC_43058 or Eubacterium_dolichum_DSM_3991 or Eubacterium_eligens_ATCC_27750 or Eubacterium_hallii_DSM_3353 or Eubacterium_hallii_L2_7 or Eubacterium_limosum_KIST612 or Eubacterium_ramulus_ATCC_29099 or Eubacterium_rectale_ATCC_33656 or Eubacter…
rxnPhenAdd113	new_phenol_reaction_113	Methane + 6-Hydroxydaidzein <=> 2 proton + Texasin	Blautia_producta_DSM_2950 or Clostridium_acetobutylicum_ATCC_824 or Clostridium_asparagiforme_DSM_15981 or Clostridium_bartlettii_DSM_16795 or Clostridium_beijerinckii_NCIMB_8052 or Clostridium_bifermentans_ATCC_19299 or Clostridium_bolteae_ATCC_BAA_613 or Clostridium_botulinum_A_str_ATCC_19397 or Clostridium_botulinum_A_str_ATCC_3502 or Clostridium_botulinum_A_str_Hall or Clostridium_botulinum_B…
rxnPhenAdd114	new_phenol_reaction_114	Methane + 6-Hydroxydaidzein <=> 2 proton + Kakkatin	Abiotrophia_defectiva_ATCC_49176 or Achromobacter_xylosoxidans_A8 or Achromobacter_xylosoxidans_NBRC_15126 or Acidaminococcus_fermentans_DSM_20731 or Acidaminococcus_intestini_RyC_MR95 or Acidaminococcus_sp_D21 or Acinetobacter_baumannii_AB0057 or Acinetobacter_calcoaceticus_PHEA_2 or Acinetobacter_haemolyticus_NIPH_261 or Acinetobacter_johnsonii_SH046 or Acinetobacter_junii_SH205 or Acinetobacte…
rxnPhenAdd115	new_phenol_reaction_115	Methane + Texasin <=> alfalone	Abiotrophia_defectiva_ATCC_49176 or Achromobacter_xylosoxidans_A8 or Achromobacter_xylosoxidans_NBRC_15126 or Acidaminococcus_fermentans_DSM_20731 or Acidaminococcus_intestini_RyC_MR95 or Acidaminococcus_sp_D21 or Acinetobacter_baumannii_AB0057 or Acinetobacter_calcoaceticus_PHEA_2 or Acinetobacter_haemolyticus_NIPH_261 or Acinetobacter_johnsonii_SH046 or Acinetobacter_junii_SH205 or Acinetobacte…
rxnPhenAdd116	new_phenol_reaction_116	Methane + Texasin <=> 3 proton + Afrormosin	Abiotrophia_defectiva_ATCC_49176 or Achromobacter_xylosoxidans_A8 or Achromobacter_xylosoxidans_NBRC_15126 or Acidaminococcus_fermentans_DSM_20731 or Acidaminococcus_intestini_RyC_MR95 or Acidaminococcus_sp_D21 or Acinetobacter_baumannii_AB0057 or Acinetobacter_calcoaceticus_PHEA_2 or Acinetobacter_haemolyticus_NIPH_261 or Acinetobacter_johnsonii_SH046 or Acinetobacter_junii_SH205 or Acinetobacte…
rxnPhenAdd117	new_phenol_reaction_117	Methane + Kakkatin <=> alfalone	Blautia_producta_DSM_2950 or Clostridium_acetobutylicum_ATCC_824 or Clostridium_asparagiforme_DSM_15981 or Clostridium_bartlettii_DSM_16795 or Clostridium_beijerinckii_NCIMB_8052 or Clostridium_bifermentans_ATCC_19299 or Clostridium_bolteae_ATCC_BAA_613 or Clostridium_botulinum_A_str_ATCC_19397 or Clostridium_botulinum_A_str_ATCC_3502 or Clostridium_botulinum_A_str_Hall or Clostridium_botulinum_B…
rxnPhenAdd118	new_phenol_reaction_118	proton + Nicotinamide adenine dinucleotide phosphate + 2 6-Hydroxydihydrodaidzein <=> Nicotinamide adenine dinucleotide phosphate - reduced + O2 + 2 (S)-4',7-dihydroxyisoflavanone	Acinetobacter_johnsonii_SH046 or Acinetobacter_junii_SH205 or Acinetobacter_lwoffii_WJ10621 or Acinetobacter_pittii_ANC_4052 or Acinetobacter_radioresistens_NIPH_2130 or Bartonella_quintana_Toulouse or Actinobacillus_pleuropneumoniae_L20 or Blastococcus_massiliensis_AP3 or Bordetella_hinzii_OH87_BAL007II or Brachybacterium_paraconglomeratum_LC44 or Bradyrhizobium_elkanii_USDA_76 or Bradyrhizobium…
rxnPhenAdd119	new_phenol_reaction_119	Angolensin <=> 5 proton + Formononetin	Bacteroides_fragilis_NCTC_9343 or Bacteroides_fragilis_YCH46 or Bacteroides_graminisolvens_DSM_19988 or Bacteroides_intestinalis_341_DSM_17393 or Bacteroides_massiliensis_B846dnLKV334 or Bacteroides_nordii_CL02T12C05 or Bacteroides_oleiciplenus_YIT_12058 or Bacteroides_ovatus_ATCC_8483 or Bacteroides_ovatus_SD_CC_2a or Bacteroides_ovatus_SD_CMC_3f or Bacteroides_pectinophilus_ATCC_43243 or Bacter…
rxnPhenAdd122	new_phenol_reaction_122	D-glucose + Butin <=> Water + Isocoreopsin	Bacteroides_fragilis_NCTC_9343 or Bacteroides_fragilis_YCH46 or Bacteroides_graminisolvens_DSM_19988 or Bacteroides_intestinalis_341_DSM_17393 or Bacteroides_massiliensis_B846dnLKV334 or Bacteroides_nordii_CL02T12C05 or Bacteroides_oleiciplenus_YIT_12058 or Bacteroides_ovatus_ATCC_8483 or Bacteroides_ovatus_SD_CC_2a or Bacteroides_ovatus_SD_CMC_3f or Bacteroides_pectinophilus_ATCC_43243 or Bacter…
rxnPhenAdd123	new_phenol_reaction_123	2 proton + O2 + Butin <=> Water + Isookanin	Pseudomonas_aeruginosa_NCGM2_S1 or Pseudomonas_alcaliphila_34 or Pseudomonas_fluorescens_PfO_1 or Pseudomonas_monteilii_NBRC_103158 or Pseudomonas_monteilii_QM or Pseudomonas_nitroreducens_HBP1 or Pseudomonas_oleovorans_MOIL14HWK12 or Pseudomonas_putida_F1 or Pseudomonas_stutzeri_DSM_4166
rxnPhenAdd124	new_phenol_reaction_124	Methane + Butin <=> 2 proton + 3',4',Dihydroxy-7-methoxyflavanone	Abiotrophia_defectiva_ATCC_49176 or Achromobacter_xylosoxidans_A8 or Achromobacter_xylosoxidans_NBRC_15126 or Acidaminococcus_fermentans_DSM_20731 or Acidaminococcus_intestini_RyC_MR95 or Acidaminococcus_sp_D21 or Acinetobacter_baumannii_AB0057 or Acinetobacter_calcoaceticus_PHEA_2 or Acinetobacter_haemolyticus_NIPH_261 or Acinetobacter_johnsonii_SH046 or Acinetobacter_junii_SH205 or Acinetobacte…
rxnPhenAdd127	new_phenol_reaction_127	Isocoreopsin <=> 3-(3,4-Dihydroxyphenyl)-1-[2-hydroxy-4-[3,4,5-trihydroxy-6-(hydroxymethyl)oxan-2-yl]oxyphenyl]prop-2-en-1-one	Haemophilus_influenzae_R2846 or Pseudomonas_fluorescens_PfO_1 or Pseudomonas_putida_F1 or Vibrio_parahaemolyticus_RIMD_2210633
rxnPhenAdd129	new_phenol_reaction_129	O2 + 2 Isookanin <=> 2 3,7,8,3',4'-Pentahydroxy flavanone	Brevibacterium_linens_BL2
rxnPhenAdd130	new_phenol_reaction_130	O2 + 2 3',4',Dihydroxy-7-methoxyflavanone <=> 2 (2R,3R)-2-(3,4-Dihydroxyphenyl)-3-hydroxy-7-methoxy-2,3-dihydro-4H-chromen-4-one	Brevibacterium_linens_BL2
rxnPhenAdd131	new_phenol_reaction_131	proton + UDP + 3-(3,4-Dihydroxyphenyl)-1-[2-hydroxy-4-[3,4,5-trihydroxy-6-(hydroxymethyl)oxan-2-yl]oxyphenyl]prop-2-en-1-one <=> UDPglucose + Butein	Abiotrophia_defectiva_ATCC_49176 or Achromobacter_xylosoxidans_A8 or Achromobacter_xylosoxidans_NBRC_15126 or Acidaminococcus_fermentans_DSM_20731 or Acidaminococcus_intestini_RyC_MR95 or Acidaminococcus_sp_D21 or Acinetobacter_baumannii_AB0057 or Acinetobacter_calcoaceticus_PHEA_2 or Acinetobacter_haemolyticus_NIPH_261 or Acinetobacter_johnsonii_SH046 or Acinetobacter_junii_SH205 or Acinetobacte…
rxnPhenAdd133	new_phenol_reaction_133	proton + Nicotinamide adenine dinucleotide phosphate + 2 3,7,8,3',4'-Pentahydroxy flavanone <=> Nicotinamide adenine dinucleotide phosphate - reduced + O2 + 2 Fustin	Pseudomonas_aeruginosa_NCGM2_S1 or Pseudomonas_alcaliphila_34 or Pseudomonas_fluorescens_PfO_1 or Pseudomonas_monteilii_NBRC_103158 or Pseudomonas_monteilii_QM or Pseudomonas_nitroreducens_HBP1 or Pseudomonas_oleovorans_MOIL14HWK12 or Pseudomonas_putida_F1 or Pseudomonas_stutzeri_DSM_4166
rxnPhenAdd134	new_phenol_reaction_134	proton + Nicotinamide adenine dinucleotide + 2 3,7,8,3',4'-Pentahydroxy flavanone <=> Nicotinamide adenine dinucleotide - reduced + O2 + 2 Fustin	Pseudomonas_aeruginosa_NCGM2_S1 or Pseudomonas_alcaliphila_34 or Pseudomonas_fluorescens_PfO_1 or Pseudomonas_monteilii_NBRC_103158 or Pseudomonas_monteilii_QM or Pseudomonas_nitroreducens_HBP1 or Pseudomonas_oleovorans_MOIL14HWK12 or Pseudomonas_putida_F1 or Pseudomonas_stutzeri_DSM_4166
rxnPhenAdd135	new_phenol_reaction_135	S-Adenosyl-L-homocysteine + proton + (2R,3R)-2-(3,4-Dihydroxyphenyl)-3-hydroxy-7-methoxy-2,3-dihydro-4H-chromen-4-one <=> S-Adenosyl-L-methionine + Fustin	Abiotrophia_defectiva_ATCC_49176 or Achromobacter_xylosoxidans_A8 or Achromobacter_xylosoxidans_NBRC_15126 or Acidaminococcus_fermentans_DSM_20731 or Acidaminococcus_intestini_RyC_MR95 or Acidaminococcus_sp_D21 or Acinetobacter_baumannii_AB0057 or Acinetobacter_calcoaceticus_PHEA_2 or Acinetobacter_haemolyticus_NIPH_261 or Acinetobacter_johnsonii_SH046 or Acinetobacter_junii_SH205 or Acinetobacte…
rxnPhenAdd136	new_phenol_reaction_136	D-glucose + proton + Calycosin <=> Water + Calycosin-7-O-beta-D-glucoside	Bacteroides_fragilis_NCTC_9343 or Bacteroides_fragilis_YCH46 or Bacteroides_graminisolvens_DSM_19988 or Bacteroides_intestinalis_341_DSM_17393 or Bacteroides_massiliensis_B846dnLKV334 or Bacteroides_nordii_CL02T12C05 or Bacteroides_oleiciplenus_YIT_12058 or Bacteroides_ovatus_ATCC_8483 or Bacteroides_ovatus_SD_CC_2a or Bacteroides_ovatus_SD_CMC_3f or Bacteroides_pectinophilus_ATCC_43243 or Bacter…
rxnPhenAdd139	new_phenol_reaction_139	Methane + Calycosin <=> 2 proton + 7-hydroxy-4'5'-dimethoxyisoflavone	Abiotrophia_defectiva_ATCC_49176 or Achromobacter_xylosoxidans_A8 or Achromobacter_xylosoxidans_NBRC_15126 or Acidaminococcus_fermentans_DSM_20731 or Acidaminococcus_intestini_RyC_MR95 or Acidaminococcus_sp_D21 or Acinetobacter_baumannii_AB0057 or Acinetobacter_calcoaceticus_PHEA_2 or Acinetobacter_haemolyticus_NIPH_261 or Acinetobacter_johnsonii_SH046 or Acinetobacter_junii_SH205 or Acinetobacte…
rxnPhenAdd140	new_phenol_reaction_140	Methane + Calycosin-7-O-beta-D-glucoside <=> 2 proton + 3-(3,4-Dimethoxyphenyl)-4-oxo-4H-chromen-7-yl β-D-threo-hexopyranoside	Abiotrophia_defectiva_ATCC_49176 or Achromobacter_xylosoxidans_A8 or Achromobacter_xylosoxidans_NBRC_15126 or Acidaminococcus_fermentans_DSM_20731 or Acidaminococcus_intestini_RyC_MR95 or Acidaminococcus_sp_D21 or Acinetobacter_baumannii_AB0057 or Acinetobacter_calcoaceticus_PHEA_2 or Acinetobacter_haemolyticus_NIPH_261 or Acinetobacter_johnsonii_SH046 or Acinetobacter_junii_SH205 or Acinetobacte…
rxnPhenAdd144	new_phenol_reaction_144	2 proton + O2 + 2 3-(3,4-Dimethoxyphenyl)-4-oxo-4H-chromen-7-yl β-D-threo-hexopyranoside <=> 2 D-Galactose + 2 7-hydroxy-4'5'-dimethoxyisoflavone	Bacteroides_fragilis_NCTC_9343 or Bacteroides_fragilis_YCH46 or Bacteroides_graminisolvens_DSM_19988 or Bacteroides_intestinalis_341_DSM_17393 or Bacteroides_massiliensis_B846dnLKV334 or Bacteroides_nordii_CL02T12C05 or Bacteroides_oleiciplenus_YIT_12058 or Bacteroides_ovatus_ATCC_8483 or Bacteroides_ovatus_SD_CC_2a or Bacteroides_ovatus_SD_CMC_3f or Bacteroides_pectinophilus_ATCC_43243 or Bacter…
rxnPhenAdd148	new_phenol_reaction_148	O2 + 2 Daidzein 4'-O-glucuronide <=> 2 D-glucuronate + 2 Daidzein	Bacteroides_fragilis_NCTC_9343 or Bacteroides_fragilis_YCH46 or Bacteroides_graminisolvens_DSM_19988 or Bacteroides_intestinalis_341_DSM_17393 or Bacteroides_massiliensis_B846dnLKV334 or Bacteroides_nordii_CL02T12C05 or Bacteroides_oleiciplenus_YIT_12058 or Bacteroides_ovatus_ATCC_8483 or Bacteroides_ovatus_SD_CC_2a or Bacteroides_ovatus_SD_CMC_3f or Bacteroides_pectinophilus_ATCC_43243 or Bacter…
rxnPhenAdd149	new_phenol_reaction_149	UDP + Daidzein 4'-O-glucuronide <=> proton + UDP-D-glucuronate + Daidzein	Escherichia_coli_O157_H7_str_Sakai or Escherichia_coli_SE11 or Escherichia_coli_UTI89_UPEC or Escherichia_coli_str_K_12_substr_MG1655 or Eubacterium_ramulus_ATCC_29099
rxnPhenAdd152	new_phenol_reaction_152	O2 + 2 Daidzein 7-O-glucuronide <=> 2 D-glucuronate + 2 Daidzein	Bacteroides_fragilis_NCTC_9343 or Bacteroides_fragilis_YCH46 or Bacteroides_graminisolvens_DSM_19988 or Bacteroides_intestinalis_341_DSM_17393 or Bacteroides_massiliensis_B846dnLKV334 or Bacteroides_nordii_CL02T12C05 or Bacteroides_oleiciplenus_YIT_12058 or Bacteroides_ovatus_ATCC_8483 or Bacteroides_ovatus_SD_CC_2a or Bacteroides_ovatus_SD_CMC_3f or Bacteroides_pectinophilus_ATCC_43243 or Bacter…
rxnPhenAdd153	new_phenol_reaction_153	UDP + Daidzein 7-O-glucuronide <=> proton + UDP-D-glucuronate + Daidzein	Escherichia_coli_O157_H7_str_Sakai or Escherichia_coli_SE11 or Escherichia_coli_UTI89_UPEC or Escherichia_coli_str_K_12_substr_MG1655 or Eubacterium_ramulus_ATCC_29099
rxnPhenAdd156	new_phenol_reaction_156	2 proton + O2 + 2 Daidzin 4'-O-glucuronide <=> 2 D-glucuronate + 2 Daidzin	Bacteroides_fragilis_NCTC_9343 or Bacteroides_fragilis_YCH46 or Bacteroides_graminisolvens_DSM_19988 or Bacteroides_intestinalis_341_DSM_17393 or Bacteroides_massiliensis_B846dnLKV334 or Bacteroides_nordii_CL02T12C05 or Bacteroides_oleiciplenus_YIT_12058 or Bacteroides_ovatus_ATCC_8483 or Bacteroides_ovatus_SD_CC_2a or Bacteroides_ovatus_SD_CMC_3f or Bacteroides_pectinophilus_ATCC_43243 or Bacter…
rxnPhenAdd157	new_phenol_reaction_157	UDP + Daidzin 4'-O-glucuronide <=> UDP-D-glucuronate + Daidzin	Abiotrophia_defectiva_ATCC_49176 or Acinetobacter_johnsonii_SH046 or Bacteroides_fragilis_NCTC_9343 or Bacteroides_fragilis_YCH46 or Bacteroides_graminisolvens_DSM_19988 or Bacteroides_intestinalis_341_DSM_17393 or Bacteroides_massiliensis_B846dnLKV334 or Bacteroides_nordii_CL02T12C05 or Bacteroides_oleiciplenus_YIT_12058 or Bacteroides_ovatus_ATCC_8483 or Bacteroides_ovatus_SD_CC_2a or Bacteroid…
rxnPhenAdd158	new_phenol_reaction_158	O2 + 2 Formononetin 7-O-glucuronide <=> 2 D-glucuronate + 2 Formononetin	Bacteroides_fragilis_NCTC_9343 or Bacteroides_fragilis_YCH46 or Bacteroides_graminisolvens_DSM_19988 or Bacteroides_intestinalis_341_DSM_17393 or Bacteroides_massiliensis_B846dnLKV334 or Bacteroides_nordii_CL02T12C05 or Bacteroides_oleiciplenus_YIT_12058 or Bacteroides_ovatus_ATCC_8483 or Bacteroides_ovatus_SD_CC_2a or Bacteroides_ovatus_SD_CMC_3f or Bacteroides_pectinophilus_ATCC_43243 or Bacter…
rxnPhenAdd159	new_phenol_reaction_159	UDP + Formononetin 7-O-glucuronide <=> proton + UDP-D-glucuronate + Formononetin	Escherichia_coli_O157_H7_str_Sakai or Escherichia_coli_SE11 or Escherichia_coli_UTI89_UPEC or Escherichia_coli_str_K_12_substr_MG1655 or Eubacterium_ramulus_ATCC_29099
rxnPhenAdd162	new_phenol_reaction_162	O2 + 2 Genistein 4'-O-glucuronide <=> 2 D-glucuronate + 2 Genistein	Bacteroides_fragilis_NCTC_9343 or Bacteroides_fragilis_YCH46 or Bacteroides_graminisolvens_DSM_19988 or Bacteroides_intestinalis_341_DSM_17393 or Bacteroides_massiliensis_B846dnLKV334 or Bacteroides_nordii_CL02T12C05 or Bacteroides_oleiciplenus_YIT_12058 or Bacteroides_ovatus_ATCC_8483 or Bacteroides_ovatus_SD_CC_2a or Bacteroides_ovatus_SD_CMC_3f or Bacteroides_pectinophilus_ATCC_43243 or Bacter…
rxnPhenAdd163	new_phenol_reaction_163	UDP + Genistein 4'-O-glucuronide <=> proton + UDP-D-glucuronate + Genistein	Escherichia_coli_O157_H7_str_Sakai or Escherichia_coli_SE11 or Escherichia_coli_UTI89_UPEC or Escherichia_coli_str_K_12_substr_MG1655 or Eubacterium_ramulus_ATCC_29099
rxnPhenAdd166	new_phenol_reaction_166	O2 + 2 Genistein 7-O-glucuronide <=> 2 D-glucuronate + 2 Genistein	Bacteroides_fragilis_NCTC_9343 or Bacteroides_fragilis_YCH46 or Bacteroides_graminisolvens_DSM_19988 or Bacteroides_intestinalis_341_DSM_17393 or Bacteroides_massiliensis_B846dnLKV334 or Bacteroides_nordii_CL02T12C05 or Bacteroides_oleiciplenus_YIT_12058 or Bacteroides_ovatus_ATCC_8483 or Bacteroides_ovatus_SD_CC_2a or Bacteroides_ovatus_SD_CMC_3f or Bacteroides_pectinophilus_ATCC_43243 or Bacter…
rxnPhenAdd167	new_phenol_reaction_167	UDP + Genistein 7-O-glucuronide <=> proton + UDP-D-glucuronate + Genistein	Escherichia_coli_O157_H7_str_Sakai or Escherichia_coli_SE11 or Escherichia_coli_UTI89_UPEC or Escherichia_coli_str_K_12_substr_MG1655 or Eubacterium_ramulus_ATCC_29099
rxnPhenAdd170	new_phenol_reaction_170	O2 + 2 Glycitein 4'-O-glucuronide <=> 2 D-glucuronate + 2 Glycitein	Bacteroides_fragilis_NCTC_9343 or Bacteroides_fragilis_YCH46 or Bacteroides_graminisolvens_DSM_19988 or Bacteroides_intestinalis_341_DSM_17393 or Bacteroides_massiliensis_B846dnLKV334 or Bacteroides_nordii_CL02T12C05 or Bacteroides_oleiciplenus_YIT_12058 or Bacteroides_ovatus_ATCC_8483 or Bacteroides_ovatus_SD_CC_2a or Bacteroides_ovatus_SD_CMC_3f or Bacteroides_pectinophilus_ATCC_43243 or Bacter…
rxnPhenAdd173	new_phenol_reaction_173	UDP + Glycitein 4'-O-glucuronide <=> proton + UDP-D-glucuronate + Glycitein	Escherichia_coli_O157_H7_str_Sakai or Escherichia_coli_SE11 or Escherichia_coli_UTI89_UPEC or Escherichia_coli_str_K_12_substr_MG1655 or Eubacterium_ramulus_ATCC_29099
rxnPhenAdd179	new_phenol_reaction_179	O2 + 2 Glycitein 7-O-glucuronide <=> 2 D-glucuronate + 2 Glycitein	Bacteroides_fragilis_NCTC_9343 or Bacteroides_fragilis_YCH46 or Bacteroides_graminisolvens_DSM_19988 or Bacteroides_intestinalis_341_DSM_17393 or Bacteroides_massiliensis_B846dnLKV334 or Bacteroides_nordii_CL02T12C05 or Bacteroides_oleiciplenus_YIT_12058 or Bacteroides_ovatus_ATCC_8483 or Bacteroides_ovatus_SD_CC_2a or Bacteroides_ovatus_SD_CMC_3f or Bacteroides_pectinophilus_ATCC_43243 or Bacter…
rxnPhenAdd180	new_phenol_reaction_180	UDP + Glycitein 7-O-glucuronide <=> proton + UDP-D-glucuronate + Glycitein	Abiotrophia_defectiva_ATCC_49176 or Acinetobacter_johnsonii_SH046 or Bacteroides_fragilis_NCTC_9343 or Bacteroides_fragilis_YCH46 or Bacteroides_graminisolvens_DSM_19988 or Bacteroides_intestinalis_341_DSM_17393 or Bacteroides_massiliensis_B846dnLKV334 or Bacteroides_nordii_CL02T12C05 or Bacteroides_oleiciplenus_YIT_12058 or Bacteroides_ovatus_ATCC_8483 or Bacteroides_ovatus_SD_CC_2a or Bacteroid…
rxnPhenAdd181	new_phenol_reaction_181	2 S-Adenosyl-L-homocysteine + 2 proton + Irisolidone <=> 2 S-Adenosyl-L-methionine + 4',5,6,7-tetrahydroxyisoflavone	Abiotrophia_defectiva_ATCC_49176 or Achromobacter_xylosoxidans_A8 or Achromobacter_xylosoxidans_NBRC_15126 or Acidaminococcus_fermentans_DSM_20731 or Acidaminococcus_intestini_RyC_MR95 or Acidaminococcus_sp_D21 or Acinetobacter_baumannii_AB0057 or Acinetobacter_calcoaceticus_PHEA_2 or Acinetobacter_haemolyticus_NIPH_261 or Acinetobacter_johnsonii_SH046 or Acinetobacter_junii_SH205 or Acinetobacte…
rxnPhenAdd182	new_phenol_reaction_182	proton + Prunetin <=> Methane + Genistein	Blautia_producta_DSM_2950 or Clostridium_acetobutylicum_ATCC_824 or Clostridium_asparagiforme_DSM_15981 or Clostridium_bartlettii_DSM_16795 or Clostridium_beijerinckii_NCIMB_8052 or Clostridium_bifermentans_ATCC_19299 or Clostridium_bolteae_ATCC_BAA_613 or Clostridium_botulinum_A_str_ATCC_19397 or Clostridium_botulinum_A_str_ATCC_3502 or Clostridium_botulinum_A_str_Hall or Clostridium_botulinum_B…
rxnPhenAdd183	new_phenol_reaction_183	Methane + Prunetin <=> 2 proton + 7,4'-Dimethoxy-5-hydroxyisoflavone	Blautia_producta_DSM_2950 or Clostridium_acetobutylicum_ATCC_824 or Clostridium_asparagiforme_DSM_15981 or Clostridium_bartlettii_DSM_16795 or Clostridium_beijerinckii_NCIMB_8052 or Clostridium_bifermentans_ATCC_19299 or Clostridium_bolteae_ATCC_BAA_613 or Clostridium_botulinum_A_str_ATCC_19397 or Clostridium_botulinum_A_str_ATCC_3502 or Clostridium_botulinum_A_str_Hall or Clostridium_botulinum_B…
rxnPhenAdd184	new_phenol_reaction_184	O2 + 2 Prunetin <=> 2 4',5,6-Trihydroxy-7-methoxyisoflavone	Achromobacter_xylosoxidans_A8 or Achromobacter_xylosoxidans_NBRC_15126 or Bordetella_hinzii_OH87_BAL007II or Ochrobactrum_anthropi_ATCC_49188 or Ochrobactrum_intermedium_LMG_3301 or Roseomonas_mucosa_ATCC_BAA_692
rxnPhenAdd185	new_phenol_reaction_185	proton + 7,4'-Dimethoxy-5-hydroxyisoflavone <=> Methane + Biochanin A	Blautia_producta_DSM_2950 or Clostridium_acetobutylicum_ATCC_824 or Clostridium_asparagiforme_DSM_15981 or Clostridium_bartlettii_DSM_16795 or Clostridium_beijerinckii_NCIMB_8052 or Clostridium_bifermentans_ATCC_19299 or Clostridium_bolteae_ATCC_BAA_613 or Clostridium_botulinum_A_str_ATCC_19397 or Clostridium_botulinum_A_str_ATCC_3502 or Clostridium_botulinum_A_str_Hall or Clostridium_botulinum_B…
rxnPhenAdd186	new_phenol_reaction_186	S-Adenosyl-L-homocysteine + 7,4'-Dimethoxy-5-hydroxyisoflavone <=> S-Adenosyl-L-methionine + Biochanin A	Abiotrophia_defectiva_ATCC_49176 or Achromobacter_xylosoxidans_A8 or Achromobacter_xylosoxidans_NBRC_15126 or Acidaminococcus_fermentans_DSM_20731 or Acidaminococcus_intestini_RyC_MR95 or Acidaminococcus_sp_D21 or Acinetobacter_baumannii_AB0057 or Acinetobacter_calcoaceticus_PHEA_2 or Acinetobacter_haemolyticus_NIPH_261 or Acinetobacter_johnsonii_SH046 or Acinetobacter_junii_SH205 or Acinetobacte…
rxnPhenAdd187	new_phenol_reaction_187	S-Adenosyl-L-homocysteine + proton + 4',5,6-Trihydroxy-7-methoxyisoflavone <=> S-Adenosyl-L-methionine + 4',5,6,7-tetrahydroxyisoflavone	Abiotrophia_defectiva_ATCC_49176 or Achromobacter_xylosoxidans_A8 or Achromobacter_xylosoxidans_NBRC_15126 or Acidaminococcus_fermentans_DSM_20731 or Acidaminococcus_intestini_RyC_MR95 or Acidaminococcus_sp_D21 or Acinetobacter_baumannii_AB0057 or Acinetobacter_calcoaceticus_PHEA_2 or Acinetobacter_haemolyticus_NIPH_261 or Acinetobacter_johnsonii_SH046 or Acinetobacter_junii_SH205 or Acinetobacte…
rxnPhenAdd188	new_phenol_reaction_188	2 proton + O2 + 2 Puerarin <=> 2 D-Galactose + 2 Daidzein	Bacteroides_fragilis_NCTC_9343 or Bacteroides_fragilis_YCH46 or Bacteroides_graminisolvens_DSM_19988 or Bacteroides_intestinalis_341_DSM_17393 or Bacteroides_massiliensis_B846dnLKV334 or Bacteroides_nordii_CL02T12C05 or Bacteroides_oleiciplenus_YIT_12058 or Bacteroides_ovatus_ATCC_8483 or Bacteroides_ovatus_SD_CC_2a or Bacteroides_ovatus_SD_CMC_3f or Bacteroides_pectinophilus_ATCC_43243 or Bacter…
rxnPhenAdd189	new_phenol_reaction_189	S-Adenosyl-L-homocysteine + proton + Sativanone <=> S-Adenosyl-L-methionine + Vestitone	Abiotrophia_defectiva_ATCC_49176 or Achromobacter_xylosoxidans_A8 or Achromobacter_xylosoxidans_NBRC_15126 or Acidaminococcus_fermentans_DSM_20731 or Acidaminococcus_intestini_RyC_MR95 or Acidaminococcus_sp_D21 or Acinetobacter_baumannii_AB0057 or Acinetobacter_calcoaceticus_PHEA_2 or Acinetobacter_haemolyticus_NIPH_261 or Acinetobacter_johnsonii_SH046 or Acinetobacter_junii_SH205 or Acinetobacte…
rxnPhenAdd190	new_phenol_reaction_190	Methane + Tectorigenin <=> 2 proton + Irisolidone	Blautia_producta_DSM_2950 or Clostridium_acetobutylicum_ATCC_824 or Clostridium_asparagiforme_DSM_15981 or Clostridium_bartlettii_DSM_16795 or Clostridium_beijerinckii_NCIMB_8052 or Clostridium_bifermentans_ATCC_19299 or Clostridium_bolteae_ATCC_BAA_613 or Clostridium_botulinum_A_str_ATCC_19397 or Clostridium_botulinum_A_str_ATCC_3502 or Clostridium_botulinum_A_str_Hall or Clostridium_botulinum_B…
rxnPhenAdd191	new_phenol_reaction_191	O2 + 2 4-Ethylbenzoic acid <=> 2 carbon dioxide + 2 p-Ethylphenol	Clostridium_acetobutylicum_ATCC_824 or Clostridium_asparagiforme_DSM_15981 or Clostridium_bartlettii_DSM_16795 or Clostridium_beijerinckii_NCIMB_8052 or Clostridium_bifermentans_ATCC_19299 or Clostridium_bolteae_ATCC_BAA_613 or Clostridium_botulinum_A_str_ATCC_19397 or Clostridium_botulinum_A_str_ATCC_3502 or Clostridium_botulinum_A_str_Hall or Clostridium_botulinum_Bf or Clostridium_botulinum_E1…
rxnPhenAdd192	new_phenol_reaction_192	2 carbon dioxide + 7 proton + Protocatechualdehyde <=> 3 Water + Caffeate	Bifidobacterium_adolescentis_ATCC_15703 or Bifidobacterium_angulatum_DSM_20098 or Bifidobacterium_animalis_lactis_AD011 or Bifidobacterium_animalis_lactis_BB_12 or Bifidobacterium_animalis_lactis_Bi_07 or Bifidobacterium_animalis_lactis_Bl_04_ATCC_SD5219 or Bifidobacterium_animalis_lactis_CNCM_I_2494 or Bifidobacterium_animalis_lactis_DSM_10140 or Bifidobacterium_animalis_lactis_V9 or Bifidobacte…
rxnPhenAdd193	new_phenol_reaction_193	4'-Hydroxyacetophenone + Protocatechualdehyde <=> O2 + 4-[(1E)-2-(4-Hydroxyphenyl)-1-propen-1-yl]-1,2-benzenediol	Acinetobacter_johnsonii_SH046 or Acinetobacter_junii_SH205 or Acinetobacter_lwoffii_WJ10621 or Acinetobacter_pittii_ANC_4052 or Acinetobacter_radioresistens_NIPH_2130 or Actinobacillus_pleuropneumoniae_L20 or Blautia_hansenii_VPI_C7_24_DSM_20583 or Blautia_obeum_ATCC_29174 or Blautia_wexlerae_DSM_19850 or Bordetella_hinzii_OH87_BAL007II or Bradyrhizobium_elkanii_USDA_76 or Bradyrhizobium_japonicu…
rxnPhenAdd194	new_phenol_reaction_194	carbon dioxide + proton + Protocatechualdehyde <=> Dihydroxymandelic acid	Pseudomonas_putida_F1
rxnPhenAdd195	new_phenol_reaction_195	5-Methyltetrahydrofolate + Protocatechualdehyde <=> proton + 5,6,7,8-Tetrahydrofolate + Vanillin	Abiotrophia_defectiva_ATCC_49176 or Achromobacter_xylosoxidans_A8 or Achromobacter_xylosoxidans_NBRC_15126 or Acidaminococcus_fermentans_DSM_20731 or Acidaminococcus_intestini_RyC_MR95 or Acidaminococcus_sp_D21 or Acinetobacter_baumannii_AB0057 or Acinetobacter_calcoaceticus_PHEA_2 or Acinetobacter_haemolyticus_NIPH_261 or Acinetobacter_johnsonii_SH046 or Acinetobacter_junii_SH205 or Acinetobacte…
rxnPhenAdd198	new_phenol_reaction_198	S-Adenosyl-L-homocysteine + proton + Paeonol <=> S-Adenosyl-L-methionine + Resacetophenone	Abiotrophia_defectiva_ATCC_49176 or Achromobacter_xylosoxidans_A8 or Achromobacter_xylosoxidans_NBRC_15126 or Acidaminococcus_fermentans_DSM_20731 or Acidaminococcus_intestini_RyC_MR95 or Acidaminococcus_sp_D21 or Acinetobacter_baumannii_AB0057 or Acinetobacter_calcoaceticus_PHEA_2 or Acinetobacter_haemolyticus_NIPH_261 or Acinetobacter_johnsonii_SH046 or Acinetobacter_junii_SH205 or Acinetobacte…
rxnPhenAdd199	new_phenol_reaction_199	2 proton + O2 + 2 Urolithin B 3-O-glucuronide <=> 2 D-glucuronate + 2 3-hydroxy-urolithin	Escherichia_albertii_KF1 or Escherichia_albertii_TW07627 or Escherichia_coli_O157_H7_str_Sakai or Escherichia_coli_SE11 or Escherichia_coli_UTI89_UPEC or Escherichia_coli_str_K_12_substr_MG1655 or Escherichia_fergusonii_ATCC_35469 or Escherichia_hermannii_NBRC_105704 or Escherichia_sp_1_1_43 or Escherichia_sp_3_2_53FAA or Escherichia_sp_4_1_40B
rxnPhenAdd200	new_phenol_reaction_200	UDP + Urolithin B 3-O-glucuronide <=> UDP-D-glucuronate + 3-hydroxy-urolithin	Escherichia_coli_O157_H7_str_Sakai or Escherichia_coli_SE11 or Escherichia_coli_UTI89_UPEC or Escherichia_coli_str_K_12_substr_MG1655
rxnPhenAdd203	new_phenol_reaction_203	S-Adenosyl-L-homocysteine + proton + Homovanillyl alcohol <=> S-Adenosyl-L-methionine + 3-hydroxytyrosol	Mycobacterium_avium_subsp_avium_ATCC_25291 or Mycobacterium_fortuitum_subsp_fortuitum_DSM_46621
rxnPhenAdd204	new_phenol_reaction_204	Nicotinamide adenine dinucleotide + Homovanillyl alcohol <=> proton + Nicotinamide adenine dinucleotide - reduced + 3-Methoxy-4-hydroxyphenylacetaldehyde	Abiotrophia_defectiva_ATCC_49176 or Acinetobacter_johnsonii_SH046 or Bacteroides_fragilis_NCTC_9343 or Bacteroides_fragilis_YCH46 or Bacteroides_graminisolvens_DSM_19988 or Bacteroides_intestinalis_341_DSM_17393 or Bacteroides_massiliensis_B846dnLKV334 or Bacteroides_nordii_CL02T12C05 or Bacteroides_oleiciplenus_YIT_12058 or Bacteroides_ovatus_ATCC_8483 or Bacteroides_ovatus_SD_CC_2a or Bacteroid…
rxnPhenAdd205	new_phenol_reaction_205	O2 + 2 Tyrosol 4-sulfate <=> 2 sulfate + 2 Tyrosol	Acinetobacter_johnsonii_SH046 or Bacteroides_fragilis_NCTC_9343 or Bacteroides_fragilis_YCH46 or Bacteroides_ovatus_ATCC_8483 or Bacteroides_ovatus_SD_CC_2a or Bacteroides_ovatus_SD_CMC_3f or Acinetobacter_pittii_ANC_4052 or Bacteroides_thetaiotaomicron_VPI_5482 or Bacteroides_vulgatus_ATCC_8482 or Acinetobacter_radioresistens_NIPH_2130 or Bacteroides_xylanisolvens_SD_CC_1b or Bacteroides_xylanis…
rxnPhenAdd206	new_phenol_reaction_206	2,4-Dihydroxybenzoic acid <=> carbon dioxide + Resorcin	Clostridium_acetobutylicum_ATCC_824 or Clostridium_asparagiforme_DSM_15981 or Clostridium_bartlettii_DSM_16795 or Clostridium_beijerinckii_NCIMB_8052 or Clostridium_bifermentans_ATCC_19299 or Clostridium_bolteae_ATCC_BAA_613 or Clostridium_botulinum_A_str_ATCC_19397 or Clostridium_botulinum_A_str_ATCC_3502 or Clostridium_botulinum_A_str_Hall or Clostridium_botulinum_Bf or Clostridium_botulinum_E1…
rxnPhenAdd207	new_phenol_reaction_207	10 proton + 12 3,4-O-Dimethylgallic acid <=> 4 carbon dioxide + 13 4,5-Dimethoxybenzene-1,3-diol	Enterococcus_asini_ATCC_700915 or Enterococcus_avium_ATCC_14025 or Enterococcus_caccae_ATCC_BAA_1240 or Enterococcus_casseliflavus_ATCC_12755 or Enterococcus_cecorum_DSM_20682 or Enterococcus_dispar_ATCC_51266 or Enterococcus_durans_ATCC_6056 or Enterococcus_faecalis_OG1RF_ATCC_47077 or Enterococcus_faecalis_TX0104 or Enterococcus_faecalis_TX1322 or Enterococcus_faecalis_TX2134 or Enterococcus_fa…
rxnPhenAdd208	new_phenol_reaction_208	(R)-3-(4-Hydroxyphenyl)propionate + p-hydroxyphenylpropionic acid + 4,5-Dimethoxybenzene-1,3-diol <=> Water + 3 proton + Scrophulein	Bacteroides_fragilis_NCTC_9343 or Bacteroides_fragilis_YCH46 or Bacteroides_graminisolvens_DSM_19988 or Bacteroides_intestinalis_341_DSM_17393 or Bacteroides_massiliensis_B846dnLKV334 or Bacteroides_nordii_CL02T12C05 or Bacteroides_oleiciplenus_YIT_12058 or Bacteroides_ovatus_ATCC_8483 or Bacteroides_ovatus_SD_CC_2a or Bacteroides_ovatus_SD_CMC_3f or Bacteroides_pectinophilus_ATCC_43243 or Bacter…
rxnPhenAdd209	new_phenol_reaction_209	S-Adenosyl-L-homocysteine + proton + 4,5-Dimethoxybenzene-1,3-diol <=> S-Adenosyl-L-methionine + 2-Methoxy-phloroglucinol	Abiotrophia_defectiva_ATCC_49176 or Acinetobacter_johnsonii_SH046 or Bacteroides_fragilis_NCTC_9343 or Bacteroides_fragilis_YCH46 or Bacteroides_graminisolvens_DSM_19988 or Bacteroides_intestinalis_341_DSM_17393 or Bacteroides_massiliensis_B846dnLKV334 or Bacteroides_nordii_CL02T12C05 or Bacteroides_oleiciplenus_YIT_12058 or Bacteroides_ovatus_ATCC_8483 or Bacteroides_ovatus_SD_CC_2a or Bacteroid…
rxnPhenAdd210	new_phenol_reaction_210	2 carbon dioxide + 6 proton + Phloroglucinol + 4-O-Methylgallic acid <=> 4 Water + Mearnsetin	Clostridium_acetobutylicum_ATCC_824 or Clostridium_asparagiforme_DSM_15981 or Clostridium_bartlettii_DSM_16795 or Clostridium_beijerinckii_NCIMB_8052 or Clostridium_bifermentans_ATCC_19299 or Clostridium_bolteae_ATCC_BAA_613 or Clostridium_botulinum_A_str_ATCC_19397 or Clostridium_botulinum_A_str_ATCC_3502 or Clostridium_botulinum_A_str_Hall or Clostridium_botulinum_Bf or Clostridium_botulinum_E1…
rxnPhenAdd211	new_phenol_reaction_211	O2 + 2 4-O-Methylgallic acid <=> 2 carbon dioxide + 2 2-Methoxy-phloroglucinol	Enterococcus_asini_ATCC_700915 or Enterococcus_avium_ATCC_14025 or Enterococcus_caccae_ATCC_BAA_1240 or Enterococcus_casseliflavus_ATCC_12755 or Enterococcus_cecorum_DSM_20682 or Enterococcus_dispar_ATCC_51266 or Enterococcus_durans_ATCC_6056 or Enterococcus_faecalis_OG1RF_ATCC_47077 or Enterococcus_faecalis_TX0104 or Enterococcus_faecalis_TX1322 or Enterococcus_faecalis_TX2134 or Enterococcus_fa…
rxnPhenAdd212	new_phenol_reaction_212	D-glucose + 2 proton + Mearnsetin <=> 2 Water + Mearnsitrin	Clostridium_acetobutylicum_ATCC_824 or Clostridium_asparagiforme_DSM_15981 or Clostridium_bartlettii_DSM_16795 or Clostridium_beijerinckii_NCIMB_8052 or Clostridium_bifermentans_ATCC_19299 or Clostridium_bolteae_ATCC_BAA_613 or Clostridium_botulinum_A_str_ATCC_19397 or Clostridium_botulinum_A_str_ATCC_3502 or Clostridium_botulinum_A_str_Hall or Clostridium_botulinum_Bf or Clostridium_botulinum_E1…
rxnPhenAdd213	new_phenol_reaction_213	S-Adenosyl-L-homocysteine + proton + Mearnsitrin <=> S-Adenosyl-L-methionine + Myricitrin	Abiotrophia_defectiva_ATCC_49176 or Achromobacter_xylosoxidans_A8 or Achromobacter_xylosoxidans_NBRC_15126 or Acidaminococcus_fermentans_DSM_20731 or Acidaminococcus_intestini_RyC_MR95 or Acidaminococcus_sp_D21 or Acinetobacter_baumannii_AB0057 or Acinetobacter_calcoaceticus_PHEA_2 or Acinetobacter_haemolyticus_NIPH_261 or Acinetobacter_johnsonii_SH046 or Acinetobacter_junii_SH205 or Acinetobacte…
rxnPhenAdd214	new_phenol_reaction_214	O2 + 2 3,5-Dicaffeoylquinic acid <=> 2 Chlorogenate + 2 Caffeate	Bifidobacterium_adolescentis_ATCC_15703 or Bifidobacterium_angulatum_DSM_20098 or Bifidobacterium_animalis_lactis_AD011 or Bifidobacterium_animalis_lactis_BB_12 or Bifidobacterium_animalis_lactis_Bi_07 or Bifidobacterium_animalis_lactis_Bl_04_ATCC_SD5219 or Bifidobacterium_animalis_lactis_CNCM_I_2494 or Bifidobacterium_animalis_lactis_DSM_10140 or Bifidobacterium_animalis_lactis_V9 or Bifidobacte…
rxnPhenAdd215	new_phenol_reaction_215	O2 + 2 3-Feruloylquinic acid <=> 2 Quinate + 2 Ferulate	Bifidobacterium_adolescentis_ATCC_15703 or Bifidobacterium_angulatum_DSM_20098 or Bifidobacterium_animalis_lactis_AD011 or Bifidobacterium_animalis_lactis_BB_12 or Bifidobacterium_animalis_lactis_Bi_07 or Bifidobacterium_animalis_lactis_Bl_04_ATCC_SD5219 or Bifidobacterium_animalis_lactis_CNCM_I_2494 or Bifidobacterium_animalis_lactis_DSM_10140 or Bifidobacterium_animalis_lactis_V9 or Bifidobacte…
rxnPhenAdd216	new_phenol_reaction_216	S-Adenosyl-L-homocysteine + 3-Feruloylquinic acid <=> S-Adenosyl-L-methionine + Chlorogenate	Abiotrophia_defectiva_ATCC_49176 or Achromobacter_xylosoxidans_A8 or Achromobacter_xylosoxidans_NBRC_15126 or Acidaminococcus_fermentans_DSM_20731 or Acidaminococcus_intestini_RyC_MR95 or Acidaminococcus_sp_D21 or Acinetobacter_baumannii_AB0057 or Acinetobacter_calcoaceticus_PHEA_2 or Acinetobacter_haemolyticus_NIPH_261 or Acinetobacter_johnsonii_SH046 or Acinetobacter_junii_SH205 or Acinetobacte…
rxnPhenAdd217	new_phenol_reaction_217	4 Water + 9 3-O-Methylrosmarinic acid <=> 37 proton + 19 Caffeate	Bifidobacterium_adolescentis_ATCC_15703 or Bifidobacterium_angulatum_DSM_20098 or Bifidobacterium_animalis_lactis_AD011 or Bifidobacterium_animalis_lactis_BB_12 or Bifidobacterium_animalis_lactis_Bi_07 or Bifidobacterium_animalis_lactis_Bl_04_ATCC_SD5219 or Bifidobacterium_animalis_lactis_CNCM_I_2494 or Bifidobacterium_animalis_lactis_DSM_10140 or Bifidobacterium_animalis_lactis_V9 or Bifidobacte…
rxnPhenAdd218	new_phenol_reaction_218	O2 + 2 5-Feruloylquinic acid <=> 2 Quinate + 2 Ferulate	Bifidobacterium_adolescentis_ATCC_15703 or Bifidobacterium_angulatum_DSM_20098 or Bifidobacterium_animalis_lactis_AD011 or Bifidobacterium_animalis_lactis_BB_12 or Bifidobacterium_animalis_lactis_Bi_07 or Bifidobacterium_animalis_lactis_Bl_04_ATCC_SD5219 or Bifidobacterium_animalis_lactis_CNCM_I_2494 or Bifidobacterium_animalis_lactis_DSM_10140 or Bifidobacterium_animalis_lactis_V9 or Bifidobacte…
rxnPhenAdd219	new_phenol_reaction_219	S-Adenosyl-L-homocysteine + 5-Feruloylquinic acid <=> S-Adenosyl-L-methionine + Chlorogenate	Abiotrophia_defectiva_ATCC_49176 or Achromobacter_xylosoxidans_A8 or Achromobacter_xylosoxidans_NBRC_15126 or Acidaminococcus_fermentans_DSM_20731 or Acidaminococcus_intestini_RyC_MR95 or Acidaminococcus_sp_D21 or Acinetobacter_baumannii_AB0057 or Acinetobacter_calcoaceticus_PHEA_2 or Acinetobacter_haemolyticus_NIPH_261 or Acinetobacter_johnsonii_SH046 or Acinetobacter_junii_SH205 or Acinetobacte…
rxnPhenAdd220	new_phenol_reaction_220	Methane + Caffeoyl C1-glucuronide <=> 2 proton + Feruloyl C1-glucuronide	Abiotrophia_defectiva_ATCC_49176 or Achromobacter_xylosoxidans_A8 or Achromobacter_xylosoxidans_NBRC_15126 or Acidaminococcus_fermentans_DSM_20731 or Acidaminococcus_intestini_RyC_MR95 or Acidaminococcus_sp_D21 or Acinetobacter_baumannii_AB0057 or Acinetobacter_calcoaceticus_PHEA_2 or Acinetobacter_haemolyticus_NIPH_261 or Acinetobacter_johnsonii_SH046 or Acinetobacter_junii_SH205 or Acinetobacte…
rxnPhenAdd221	new_phenol_reaction_221	Amaranthin + Feruloyl C1-glucuronide <=> proton + D-glucuronate + Celosianin II	Abiotrophia_defectiva_ATCC_49176 or Acinetobacter_johnsonii_SH046 or Bacteroides_fragilis_NCTC_9343 or Bacteroides_fragilis_YCH46 or Bacteroides_graminisolvens_DSM_19988 or Bacteroides_intestinalis_341_DSM_17393 or Bacteroides_massiliensis_B846dnLKV334 or Bacteroides_nordii_CL02T12C05 or Bacteroides_oleiciplenus_YIT_12058 or Bacteroides_ovatus_ATCC_8483 or Bacteroides_ovatus_SD_CC_2a or Bacteroid…
rxnPhenAdd222	new_phenol_reaction_222	Betanin + Feruloyl C1-glucuronide <=> proton + D-glucuronate + Lampranthin II	Abiotrophia_defectiva_ATCC_49176 or Acinetobacter_johnsonii_SH046 or Bacteroides_fragilis_NCTC_9343 or Bacteroides_fragilis_YCH46 or Bacteroides_graminisolvens_DSM_19988 or Bacteroides_intestinalis_341_DSM_17393 or Bacteroides_massiliensis_B846dnLKV334 or Bacteroides_nordii_CL02T12C05 or Bacteroides_oleiciplenus_YIT_12058 or Bacteroides_ovatus_ATCC_8483 or Bacteroides_ovatus_SD_CC_2a or Bacteroid…
rxnPhenAdd223	new_phenol_reaction_223	UDP + Ferulic acid 4-O-glucuronide <=> proton + UDP-D-glucuronate + Ferulate	Abiotrophia_defectiva_ATCC_49176 or Acinetobacter_johnsonii_SH046 or Bacteroides_fragilis_NCTC_9343 or Bacteroides_fragilis_YCH46 or Bacteroides_graminisolvens_DSM_19988 or Bacteroides_intestinalis_341_DSM_17393 or Bacteroides_massiliensis_B846dnLKV334 or Bacteroides_nordii_CL02T12C05 or Bacteroides_oleiciplenus_YIT_12058 or Bacteroides_ovatus_ATCC_8483 or Bacteroides_ovatus_SD_CC_2a or Bacteroid…
rxnPhenAdd224	new_phenol_reaction_224	UDP + Isoferulic acid 3-O-glucuronide <=> UDP-D-glucuronate + Isoferulic acid	Abiotrophia_defectiva_ATCC_49176 or Acinetobacter_johnsonii_SH046 or Bacteroides_fragilis_NCTC_9343 or Bacteroides_fragilis_YCH46 or Bacteroides_graminisolvens_DSM_19988 or Bacteroides_intestinalis_341_DSM_17393 or Bacteroides_massiliensis_B846dnLKV334 or Bacteroides_nordii_CL02T12C05 or Bacteroides_oleiciplenus_YIT_12058 or Bacteroides_ovatus_ATCC_8483 or Bacteroides_ovatus_SD_CC_2a or Bacteroid…
rxnPhenAdd225	new_phenol_reaction_225	Nicotinamide adenine dinucleotide + 2-Hydroxy-2-phenylacetic acid <=> 2 proton + Nicotinamide adenine dinucleotide - reduced + Benzoylformate	Abiotrophia_defectiva_ATCC_49176 or Acinetobacter_johnsonii_SH046 or Bacteroides_fragilis_NCTC_9343 or Bacteroides_fragilis_YCH46 or Bacteroides_graminisolvens_DSM_19988 or Bacteroides_intestinalis_341_DSM_17393 or Bacteroides_massiliensis_B846dnLKV334 or Bacteroides_nordii_CL02T12C05 or Bacteroides_oleiciplenus_YIT_12058 or Bacteroides_ovatus_ATCC_8483 or Bacteroides_ovatus_SD_CC_2a or Bacteroid…
rxnPhenAdd226	new_phenol_reaction_226	2 proton + 2 O2 + 2-Hydroxy-2-phenylacetic acid <=> carbon dioxide + 2 Hydrogen peroxide + Benzaldehyde	Pseudomonas_putida_F1
rxnPhenAdd227	new_phenol_reaction_227	proton + O2 + 2-Hydroxy-2-phenylacetic acid <=> Water + (S)-4-Hydroxymandelate	Pseudomonas_putida_F1
rxnPhenAdd228	new_phenol_reaction_228	2-Hydroxy-2-phenylacetic acid <=> 3 proton + Benzoylformate	Achromobacter_xylosoxidans_A8 or Achromobacter_xylosoxidans_NBRC_15126 or Bordetella_hinzii_OH87_BAL007II or Citrobacter_amalonaticus_Y19 or Citrobacter_freundii_ATCC_8090 or Citrobacter_freundii_UCI_31 or Citrobacter_koseri_ATCC_BAA_895 or Citrobacter_sp_30_2 or Citrobacter_youngae_ATCC_29220 or Cronobacter_sakazakii_ATCC_BAA_894 or Enterobacter_aerogenes_KCTC_2190 or Enterobacter_asburiae_LF7a …
rxnPhenAdd229	new_phenol_reaction_229	2 proton + 2 O2 + 4-Hydroxymandelic acid <=> carbon dioxide + 2 Hydrogen peroxide + 4-Hydroxybenzaldehyde (iJN746)	Pseudomonas_putida_F1
rxnPhenAdd230	new_phenol_reaction_230	4a-hydroxytetrahydrobiopterin + 4-Hydroxymandelic acid <=> O2 + 5,6,7,8-tetrahydrobiopterin + 2-Hydroxy-2-phenylacetic acid	Pseudomonas_putida_F1
rxnPhenAdd231	new_phenol_reaction_231	4-Hydroxymandelic acid <=> 3 proton + 4-Hydroxybenzoylformate	Achromobacter_xylosoxidans_A8 or Achromobacter_xylosoxidans_NBRC_15126 or Bordetella_hinzii_OH87_BAL007II or Citrobacter_amalonaticus_Y19 or Citrobacter_freundii_ATCC_8090 or Citrobacter_freundii_UCI_31 or Citrobacter_koseri_ATCC_BAA_895 or Citrobacter_sp_30_2 or Citrobacter_youngae_ATCC_29220 or Cronobacter_sakazakii_ATCC_BAA_894 or Enterobacter_aerogenes_KCTC_2190 or Enterobacter_asburiae_LF7a …
rxnPhenAdd232	new_phenol_reaction_232	Nicotinamide adenine dinucleotide + 4-Hydroxymandelic acid <=> 2 proton + Nicotinamide adenine dinucleotide - reduced + 4-Hydroxybenzoylformate	Abiotrophia_defectiva_ATCC_49176 or Acinetobacter_johnsonii_SH046 or Bacteroides_fragilis_NCTC_9343 or Bacteroides_fragilis_YCH46 or Bacteroides_graminisolvens_DSM_19988 or Bacteroides_intestinalis_341_DSM_17393 or Bacteroides_massiliensis_B846dnLKV334 or Bacteroides_nordii_CL02T12C05 or Bacteroides_oleiciplenus_YIT_12058 or Bacteroides_ovatus_ATCC_8483 or Bacteroides_ovatus_SD_CC_2a or Bacteroid…
rxnPhenAdd233	new_phenol_reaction_233	Coenzyme A + Phenacetylglycine <=> Glycine + phenylacetyl-CoA(4-)	Abiotrophia_defectiva_ATCC_49176 or Acinetobacter_johnsonii_SH046 or Bacteroides_fragilis_NCTC_9343 or Bacteroides_fragilis_YCH46 or Bacteroides_graminisolvens_DSM_19988 or Bacteroides_intestinalis_341_DSM_17393 or Bacteroides_massiliensis_B846dnLKV334 or Bacteroides_nordii_CL02T12C05 or Bacteroides_oleiciplenus_YIT_12058 or Bacteroides_ovatus_ATCC_8483 or Bacteroides_ovatus_SD_CC_2a or Bacteroid…
rxnPhenAdd234	new_phenol_reaction_234	carbon dioxide + 3 Methane + 5-(3',4',5'-trihydroxyphenyl)-gamma-valerolactone <=> 10 proton + (+)-Gallocatechin	Bifidobacterium_adolescentis_ATCC_15703 or Bifidobacterium_angulatum_DSM_20098 or Bifidobacterium_animalis_lactis_AD011 or Bifidobacterium_animalis_lactis_BB_12 or Bifidobacterium_animalis_lactis_Bi_07 or Bifidobacterium_animalis_lactis_Bl_04_ATCC_SD5219 or Bifidobacterium_animalis_lactis_CNCM_I_2494 or Bifidobacterium_animalis_lactis_DSM_10140 or Bifidobacterium_animalis_lactis_V9 or Bifidobacte…
rxnPhenAdd235	new_phenol_reaction_235	S-Adenosyl-L-homocysteine + proton + 5-(3'-Methoxy-4'-hydroxyphenyl)-gamma-valerolactone <=> S-Adenosyl-L-methionine + 5-(3',4'-Dihydroxyphenyl)-gamma-valerolactone	Abiotrophia_defectiva_ATCC_49176 or Achromobacter_xylosoxidans_A8 or Achromobacter_xylosoxidans_NBRC_15126 or Acidaminococcus_fermentans_DSM_20731 or Acidaminococcus_intestini_RyC_MR95 or Acidaminococcus_sp_D21 or Acinetobacter_baumannii_AB0057 or Acinetobacter_calcoaceticus_PHEA_2 or Acinetobacter_haemolyticus_NIPH_261 or Acinetobacter_johnsonii_SH046 or Acinetobacter_junii_SH205 or Acinetobacte…
rxnPhenAdd236	new_phenol_reaction_236	3-Hydroxy-4-methoxyphenyllactic acid <=> Water + Isoferulic acid	Abiotrophia_defectiva_ATCC_49176 or Acinetobacter_johnsonii_SH046 or Bacteroides_fragilis_NCTC_9343 or Bacteroides_fragilis_YCH46 or Bacteroides_graminisolvens_DSM_19988 or Bacteroides_intestinalis_341_DSM_17393 or Bacteroides_massiliensis_B846dnLKV334 or Bacteroides_nordii_CL02T12C05 or Bacteroides_oleiciplenus_YIT_12058 or Bacteroides_ovatus_ATCC_8483 or Bacteroides_ovatus_SD_CC_2a or Bacteroid…
rxnPhenAdd237	new_phenol_reaction_237	3 proton + O2 + 3-Methoxy-4-hydroxyphenyllactic acid <=> 3 Water + Ferulate	Abiotrophia_defectiva_ATCC_49176 or Acinetobacter_johnsonii_SH046 or Bacteroides_fragilis_NCTC_9343 or Bacteroides_fragilis_YCH46 or Bacteroides_graminisolvens_DSM_19988 or Bacteroides_intestinalis_341_DSM_17393 or Bacteroides_massiliensis_B846dnLKV334 or Bacteroides_nordii_CL02T12C05 or Bacteroides_oleiciplenus_YIT_12058 or Bacteroides_ovatus_ATCC_8483 or Bacteroides_ovatus_SD_CC_2a or Bacteroid…
rxnPhenAdd238	new_phenol_reaction_238	2 Nicotinamide adenine dinucleotide phosphate + 2 Danshensu <=> 2 Nicotinamide adenine dinucleotide phosphate - reduced + O2 + 2 (R)-3-(4-Hydroxyphenyl)lactate	Achromobacter_xylosoxidans_A8 or Achromobacter_xylosoxidans_NBRC_15126 or Acinetobacter_baumannii_AB0057 or Acinetobacter_calcoaceticus_PHEA_2 or Acinetobacter_haemolyticus_NIPH_261 or Acinetobacter_johnsonii_SH046 or Acinetobacter_junii_SH205 or Acinetobacter_lwoffii_WJ10621 or Acinetobacter_pittii_ANC_4052 or Acinetobacter_radioresistens_NIPH_2130 or Actinobacillus_pleuropneumoniae_L20 or Aeroc…
rxnPhenAdd239	new_phenol_reaction_239	3 proton + O2 + Danshensu <=> 3 Water + Caffeate	Abiotrophia_defectiva_ATCC_49176 or Acinetobacter_johnsonii_SH046 or Bacteroides_fragilis_NCTC_9343 or Bacteroides_fragilis_YCH46 or Bacteroides_graminisolvens_DSM_19988 or Bacteroides_intestinalis_341_DSM_17393 or Bacteroides_massiliensis_B846dnLKV334 or Bacteroides_nordii_CL02T12C05 or Bacteroides_oleiciplenus_YIT_12058 or Bacteroides_ovatus_ATCC_8483 or Bacteroides_ovatus_SD_CC_2a or Bacteroid…
rxnPhenAdd240	new_phenol_reaction_240	Water + Danshensu <=> 3 proton + O2 + (R)-3-(4-Hydroxyphenyl)lactate	Bradyrhizobium_japonicum_USDA_6 or Burkholderia_cepacia_GG4 or Delftia_acidovorans_SPH_1 or Dyadobacter_fermentans_DSM_18053 or Mycobacterium_fortuitum_subsp_fortuitum_DSM_46621 or Bacillus_cereus_AH187_F4810_72 or Bacillus_cereus_G9842 or Pseudomonas_fluorescens_PfO_1 or Pseudomonas_monteilii_NBRC_103158 or Pseudomonas_monteilii_QM or Pseudomonas_putida_F1 or Stenotrophomonas_maltophilia_D457 or…
rxnPhenAdd241	new_phenol_reaction_241	Methane + Danshensu <=> 2 proton + 3-Methoxy-4-hydroxyphenyllactic acid	Mycobacterium_avium_subsp_avium_ATCC_25291 or Mycobacterium_fortuitum_subsp_fortuitum_DSM_46621
rxnPhenAdd242	new_phenol_reaction_242	Methane + Danshensu <=> 2 proton + 3-Hydroxy-4-methoxyphenyllactic acid	Mycobacterium_avium_subsp_avium_ATCC_25291 or Mycobacterium_fortuitum_subsp_fortuitum_DSM_46621
rxnPhenAdd243	new_phenol_reaction_243	Nicotinamide adenine dinucleotide phosphate + Danshensu <=> 2 proton + Nicotinamide adenine dinucleotide phosphate - reduced + 3-(3,4-Dihydroxyphenyl)pyruvate	Clostridium_botulinum_A_str_ATCC_19397 or Clostridium_botulinum_A_str_ATCC_3502 or Clostridium_botulinum_A_str_Hall or Clostridium_botulinum_Bf or Clostridium_botulinum_E1_str_BoNT_E_Beluga or Clostridium_botulinum_F_str_230613 or Clostridium_sp_7_2_43FAA or Clostridium_sp_L2_50 or Clostridium_sp_M62_1 or Clostridium_sp_SS2_1 or Clostridium_sp_SY8519 or Clostridium_sporogenes_ATCC_15579
rxnPhenAdd244	new_phenol_reaction_244	Nicotinamide adenine dinucleotide + Danshensu <=> 2 proton + Nicotinamide adenine dinucleotide - reduced + 3-(3,4-Dihydroxyphenyl)pyruvate	Clostridium_botulinum_A_str_ATCC_19397 or Clostridium_botulinum_A_str_ATCC_3502 or Clostridium_botulinum_A_str_Hall or Clostridium_botulinum_Bf or Clostridium_botulinum_E1_str_BoNT_E_Beluga or Clostridium_botulinum_F_str_230613 or Clostridium_sp_7_2_43FAA or Clostridium_sp_L2_50 or Clostridium_sp_M62_1 or Clostridium_sp_SS2_1 or Clostridium_sp_SY8519 or Clostridium_sporogenes_ATCC_15579
rxnPhenAdd245	new_phenol_reaction_245	3 proton + O2 + 3-Methoxy-4-hydroxyphenyllactic acid <=> 3 Water + Ferulate	Abiotrophia_defectiva_ATCC_49176 or Acinetobacter_johnsonii_SH046 or Bacteroides_fragilis_NCTC_9343 or Bacteroides_fragilis_YCH46 or Bacteroides_graminisolvens_DSM_19988 or Bacteroides_intestinalis_341_DSM_17393 or Bacteroides_massiliensis_B846dnLKV334 or Bacteroides_nordii_CL02T12C05 or Bacteroides_oleiciplenus_YIT_12058 or Bacteroides_ovatus_ATCC_8483 or Bacteroides_ovatus_SD_CC_2a or Bacteroid…
rxnPhenAdd246	new_phenol_reaction_246	3-Hydroxy-4-methoxyphenyllactic acid <=> Water + Isoferulic acid	Abiotrophia_defectiva_ATCC_49176 or Acinetobacter_johnsonii_SH046 or Bacteroides_fragilis_NCTC_9343 or Bacteroides_fragilis_YCH46 or Bacteroides_graminisolvens_DSM_19988 or Bacteroides_intestinalis_341_DSM_17393 or Bacteroides_massiliensis_B846dnLKV334 or Bacteroides_nordii_CL02T12C05 or Bacteroides_oleiciplenus_YIT_12058 or Bacteroides_ovatus_ATCC_8483 or Bacteroides_ovatus_SD_CC_2a or Bacteroid…
rxnPhenAdd247	new_phenol_reaction_247	carbon dioxide + 4 proton + Phloroglucinol + Dihydroferulic acid <=> 3 Water + 5,7-Dihydroxy-3',4'-dimethoxyflavanone	Clostridium_acetobutylicum_ATCC_824 or Clostridium_asparagiforme_DSM_15981 or Clostridium_bartlettii_DSM_16795 or Clostridium_beijerinckii_NCIMB_8052 or Clostridium_bifermentans_ATCC_19299 or Clostridium_bolteae_ATCC_BAA_613 or Clostridium_botulinum_A_str_ATCC_19397 or Clostridium_botulinum_A_str_ATCC_3502 or Clostridium_botulinum_A_str_Hall or Clostridium_botulinum_Bf or Clostridium_botulinum_E1…
rxnPhenAdd248	new_phenol_reaction_248	2 proton + O2 + Phloroglucinol + Dihydroferulic acid <=> 3 Water + Homoeriodictyol	Clostridium_acetobutylicum_ATCC_824 or Clostridium_asparagiforme_DSM_15981 or Clostridium_bartlettii_DSM_16795 or Clostridium_beijerinckii_NCIMB_8052 or Clostridium_bifermentans_ATCC_19299 or Clostridium_bolteae_ATCC_BAA_613 or Clostridium_botulinum_A_str_ATCC_19397 or Clostridium_botulinum_A_str_ATCC_3502 or Clostridium_botulinum_A_str_Hall or Clostridium_botulinum_Bf or Clostridium_botulinum_E1…
rxnPhenAdd249	new_phenol_reaction_249	Phloroglucinol + Dihydroferulic acid <=> 4 proton + Dihydroisorhamnetin	Clostridium_acetobutylicum_ATCC_824 or Clostridium_asparagiforme_DSM_15981 or Clostridium_bartlettii_DSM_16795 or Clostridium_beijerinckii_NCIMB_8052 or Clostridium_bifermentans_ATCC_19299 or Clostridium_bolteae_ATCC_BAA_613 or Clostridium_botulinum_A_str_ATCC_19397 or Clostridium_botulinum_A_str_ATCC_3502 or Clostridium_botulinum_A_str_Hall or Clostridium_botulinum_Bf or Clostridium_botulinum_E1…
rxnPhenAdd250	new_phenol_reaction_250	proton + Dihydroferulic acid <=> Methane + Homovanillate	Blautia_producta_DSM_2950 or Clostridium_acetobutylicum_ATCC_824 or Clostridium_asparagiforme_DSM_15981 or Clostridium_bartlettii_DSM_16795 or Clostridium_beijerinckii_NCIMB_8052 or Clostridium_bifermentans_ATCC_19299 or Clostridium_bolteae_ATCC_BAA_613 or Clostridium_botulinum_A_str_ATCC_19397 or Clostridium_botulinum_A_str_ATCC_3502 or Clostridium_botulinum_A_str_Hall or Clostridium_botulinum_B…
rxnPhenAdd251	new_phenol_reaction_251	Dihydroferulic acid <=> 3 proton + Ferulate	Bifidobacterium_adolescentis_ATCC_15703 or Bifidobacterium_angulatum_DSM_20098 or Bifidobacterium_animalis_lactis_AD011 or Bifidobacterium_animalis_lactis_BB_12 or Bifidobacterium_animalis_lactis_Bi_07 or Bifidobacterium_animalis_lactis_Bl_04_ATCC_SD5219 or Bifidobacterium_animalis_lactis_CNCM_I_2494 or Bifidobacterium_animalis_lactis_DSM_10140 or Bifidobacterium_animalis_lactis_V9 or Bifidobacte…
rxnPhenAdd252	new_phenol_reaction_252	Phloroglucinol + Dihydroferulic acid <=> 7 proton + Isorhamnetin	Clostridium_acetobutylicum_ATCC_824 or Clostridium_asparagiforme_DSM_15981 or Clostridium_bartlettii_DSM_16795 or Clostridium_beijerinckii_NCIMB_8052 or Clostridium_bifermentans_ATCC_19299 or Clostridium_bolteae_ATCC_BAA_613 or Clostridium_botulinum_A_str_ATCC_19397 or Clostridium_botulinum_A_str_ATCC_3502 or Clostridium_botulinum_A_str_Hall or Clostridium_botulinum_Bf or Clostridium_botulinum_E1…
rxnPhenAdd253	new_phenol_reaction_253	Water + Phloroglucinol + Dihydroferulic acid <=> 9 proton + Laricitrin	Clostridium_acetobutylicum_ATCC_824 or Clostridium_asparagiforme_DSM_15981 or Clostridium_bartlettii_DSM_16795 or Clostridium_beijerinckii_NCIMB_8052 or Clostridium_bifermentans_ATCC_19299 or Clostridium_bolteae_ATCC_BAA_613 or Clostridium_botulinum_A_str_ATCC_19397 or Clostridium_botulinum_A_str_ATCC_3502 or Clostridium_botulinum_A_str_Hall or Clostridium_botulinum_Bf or Clostridium_botulinum_E1…
rxnPhenAdd254	new_phenol_reaction_254	O2 + Phloroglucinol + Dihydroferulic acid <=> 3 Water + Chrysoeriol	Bacteroides_fragilis_NCTC_9343 or Bacteroides_fragilis_YCH46 or Bacteroides_graminisolvens_DSM_19988 or Bacteroides_intestinalis_341_DSM_17393 or Bacteroides_massiliensis_B846dnLKV334 or Bacteroides_nordii_CL02T12C05 or Bacteroides_oleiciplenus_YIT_12058 or Bacteroides_ovatus_ATCC_8483 or Bacteroides_ovatus_SD_CC_2a or Bacteroides_ovatus_SD_CMC_3f or Bacteroides_pectinophilus_ATCC_43243 or Bacter…
rxnPhenAdd256	new_phenol_reaction_256	D-glucose + 4 proton + O2 + L-Rhamnose + 5,7-Dihydroxy-3',4'-dimethoxyflavanone <=> 4 Water + Methyl hesperedin	Bacteroides_fragilis_NCTC_9343 or Bacteroides_fragilis_YCH46 or Bacteroides_graminisolvens_DSM_19988 or Bacteroides_intestinalis_341_DSM_17393 or Bacteroides_massiliensis_B846dnLKV334 or Bacteroides_nordii_CL02T12C05 or Bacteroides_oleiciplenus_YIT_12058 or Bacteroides_ovatus_ATCC_8483 or Bacteroides_ovatus_SD_CC_2a or Bacteroides_ovatus_SD_CMC_3f or Bacteroides_pectinophilus_ATCC_43243 or Bacter…
rxnPhenAdd258	new_phenol_reaction_258	5,7-Dihydroxy-3',4'-dimethoxyflavanone <=> 3-(3,4-Dimethoxyphenyl)-1-(2,4,6-trihydroxyphenyl)prop-2-en-1-one	Haemophilus_influenzae_R2846 or Pseudomonas_fluorescens_PfO_1 or Pseudomonas_putida_F1 or Vibrio_parahaemolyticus_RIMD_2210633
rxnPhenAdd259	new_phenol_reaction_259	proton + O2 + Dihydroisorhamnetin <=> carbon dioxide + Phloroglucinol + Homovanillate	Clostridium_acetobutylicum_ATCC_824 or Clostridium_asparagiforme_DSM_15981 or Clostridium_bartlettii_DSM_16795 or Clostridium_beijerinckii_NCIMB_8052 or Clostridium_bifermentans_ATCC_19299 or Clostridium_bolteae_ATCC_BAA_613 or Clostridium_botulinum_A_str_ATCC_19397 or Clostridium_botulinum_A_str_ATCC_3502 or Clostridium_botulinum_A_str_Hall or Clostridium_botulinum_Bf or Clostridium_botulinum_E1…
rxnPhenAdd260	new_phenol_reaction_260	2 proton + O2 + Dihydroisorhamnetin <=> Water + 3,5,7,8-Tetrahydroxy-2-(4-hydroxy-3-methoxyphenyl)-3,4-dihydro-2H-1-benzopyran-4-one	Pseudomonas_aeruginosa_NCGM2_S1 or Pseudomonas_alcaliphila_34 or Pseudomonas_fluorescens_PfO_1 or Pseudomonas_monteilii_NBRC_103158 or Pseudomonas_monteilii_QM or Pseudomonas_nitroreducens_HBP1 or Pseudomonas_oleovorans_MOIL14HWK12 or Pseudomonas_putida_F1 or Pseudomonas_stutzeri_DSM_4166
rxnPhenAdd261	new_phenol_reaction_261	2 Dihydroisorhamnetin <=> O2 + 2 Homoeriodictyol	Brevibacterium_linens_BL2
rxnPhenAdd262	new_phenol_reaction_262	6 proton + O2 + 2 Chrysoeriol <=> 2 Ferulate + 2 Phloroglucinol	Bacteroides_fragilis_NCTC_9343 or Bacteroides_fragilis_YCH46 or Bacteroides_graminisolvens_DSM_19988 or Bacteroides_intestinalis_341_DSM_17393 or Bacteroides_massiliensis_B846dnLKV334 or Bacteroides_nordii_CL02T12C05 or Bacteroides_oleiciplenus_YIT_12058 or Bacteroides_ovatus_ATCC_8483 or Bacteroides_ovatus_SD_CC_2a or Bacteroides_ovatus_SD_CMC_3f or Bacteroides_pectinophilus_ATCC_43243 or Bacter…
rxnPhenAdd267	new_phenol_reaction_267	S-Adenosyl-L-homocysteine + proton + Methyl hesperedin <=> S-Adenosyl-L-methionine + 5-Hydroxy-2-(4-hydroxy-3-methoxyphenyl)-4-oxo-3,4-dihydro-2H-chromen-7-yl 6-O-(6-deoxy-α-L-mannopyranosyl)-β-D-glucopyranoside	Abiotrophia_defectiva_ATCC_49176 or Achromobacter_xylosoxidans_A8 or Achromobacter_xylosoxidans_NBRC_15126 or Acidaminococcus_fermentans_DSM_20731 or Acidaminococcus_intestini_RyC_MR95 or Acidaminococcus_sp_D21 or Acinetobacter_baumannii_AB0057 or Acinetobacter_calcoaceticus_PHEA_2 or Acinetobacter_haemolyticus_NIPH_261 or Acinetobacter_johnsonii_SH046 or Acinetobacter_junii_SH205 or Acinetobacte…
rxnPhenAdd268	new_phenol_reaction_268	S-Adenosyl-L-homocysteine + proton + Methyl hesperedin <=> S-Adenosyl-L-methionine + Ciratin	Abiotrophia_defectiva_ATCC_49176 or Achromobacter_xylosoxidans_A8 or Achromobacter_xylosoxidans_NBRC_15126 or Acidaminococcus_fermentans_DSM_20731 or Acidaminococcus_intestini_RyC_MR95 or Acidaminococcus_sp_D21 or Acinetobacter_baumannii_AB0057 or Acinetobacter_calcoaceticus_PHEA_2 or Acinetobacter_haemolyticus_NIPH_261 or Acinetobacter_johnsonii_SH046 or Acinetobacter_junii_SH205 or Acinetobacte…
rxnPhenAdd270	new_phenol_reaction_270	S-Adenosyl-L-homocysteine + 3-(3,4-Dimethoxyphenyl)-1-(2,4,6-trihydroxyphenyl)prop-2-en-1-one <=> S-Adenosyl-L-methionine + Homoeriodictyol chalcone	Abiotrophia_defectiva_ATCC_49176 or Achromobacter_xylosoxidans_A8 or Achromobacter_xylosoxidans_NBRC_15126 or Acidaminococcus_fermentans_DSM_20731 or Acidaminococcus_intestini_RyC_MR95 or Acidaminococcus_sp_D21 or Acinetobacter_baumannii_AB0057 or Acinetobacter_calcoaceticus_PHEA_2 or Acinetobacter_haemolyticus_NIPH_261 or Acinetobacter_johnsonii_SH046 or Acinetobacter_junii_SH205 or Acinetobacte…
rxnPhenAdd271	new_phenol_reaction_271	Phloroglucinol + Dihydrosinapic acid <=> 4 proton + 3,5,7-Trihydroxy-2-(4-hydroxy-3,5-dimethoxyphenyl)-3,4-dihydro-2H-1-benzopyran-4-one	Clostridium_acetobutylicum_ATCC_824 or Clostridium_asparagiforme_DSM_15981 or Clostridium_bartlettii_DSM_16795 or Clostridium_beijerinckii_NCIMB_8052 or Clostridium_bifermentans_ATCC_19299 or Clostridium_bolteae_ATCC_BAA_613 or Clostridium_botulinum_A_str_ATCC_19397 or Clostridium_botulinum_A_str_ATCC_3502 or Clostridium_botulinum_A_str_Hall or Clostridium_botulinum_Bf or Clostridium_botulinum_E1…
rxnPhenAdd272	new_phenol_reaction_272	2 proton + Dihydrosinapic acid <=> Methane + 3,5-Dimethoxy-4-hydroxyphenylacetic acid	Blautia_producta_DSM_2950 or Clostridium_acetobutylicum_ATCC_824 or Clostridium_asparagiforme_DSM_15981 or Clostridium_bartlettii_DSM_16795 or Clostridium_beijerinckii_NCIMB_8052 or Clostridium_bifermentans_ATCC_19299 or Clostridium_bolteae_ATCC_BAA_613 or Clostridium_botulinum_A_str_ATCC_19397 or Clostridium_botulinum_A_str_ATCC_3502 or Clostridium_botulinum_A_str_Hall or Clostridium_botulinum_B…
rxnPhenAdd273	new_phenol_reaction_273	Dihydrosinapic acid <=> 3 proton + Sinapate	Bifidobacterium_adolescentis_ATCC_15703 or Bifidobacterium_angulatum_DSM_20098 or Bifidobacterium_animalis_lactis_AD011 or Bifidobacterium_animalis_lactis_BB_12 or Bifidobacterium_animalis_lactis_Bi_07 or Bifidobacterium_animalis_lactis_Bl_04_ATCC_SD5219 or Bifidobacterium_animalis_lactis_CNCM_I_2494 or Bifidobacterium_animalis_lactis_DSM_10140 or Bifidobacterium_animalis_lactis_V9 or Bifidobacte…
rxnPhenAdd274	new_phenol_reaction_274	Phloroglucinol + Dihydrosinapic acid <=> 7 proton + Syringetin	Clostridium_acetobutylicum_ATCC_824 or Clostridium_asparagiforme_DSM_15981 or Clostridium_bartlettii_DSM_16795 or Clostridium_beijerinckii_NCIMB_8052 or Clostridium_bifermentans_ATCC_19299 or Clostridium_bolteae_ATCC_BAA_613 or Clostridium_botulinum_A_str_ATCC_19397 or Clostridium_botulinum_A_str_ATCC_3502 or Clostridium_botulinum_A_str_Hall or Clostridium_botulinum_Bf or Clostridium_botulinum_E1…
rxnPhenAdd275	new_phenol_reaction_275	3 proton + 2 O2 + Phloroglucinol + Dihydrosinapic acid <=> 5 Water + Tricin	Bacteroides_fragilis_NCTC_9343 or Bacteroides_fragilis_YCH46 or Bacteroides_graminisolvens_DSM_19988 or Bacteroides_intestinalis_341_DSM_17393 or Bacteroides_massiliensis_B846dnLKV334 or Bacteroides_nordii_CL02T12C05 or Bacteroides_oleiciplenus_YIT_12058 or Bacteroides_ovatus_ATCC_8483 or Bacteroides_ovatus_SD_CC_2a or Bacteroides_ovatus_SD_CMC_3f or Bacteroides_pectinophilus_ATCC_43243 or Bacter…
rxnPhenAdd276	new_phenol_reaction_276	2 proton + O2 + 3,5,7-Trihydroxy-2-(4-hydroxy-3,5-dimethoxyphenyl)-3,4-dihydro-2H-1-benzopyran-4-one <=> carbon dioxide + Phloroglucinol + 3,5-Dimethoxy-4-hydroxyphenylacetic acid	Clostridium_acetobutylicum_ATCC_824 or Clostridium_asparagiforme_DSM_15981 or Clostridium_bartlettii_DSM_16795 or Clostridium_beijerinckii_NCIMB_8052 or Clostridium_bifermentans_ATCC_19299 or Clostridium_bolteae_ATCC_BAA_613 or Clostridium_botulinum_A_str_ATCC_19397 or Clostridium_botulinum_A_str_ATCC_3502 or Clostridium_botulinum_A_str_Hall or Clostridium_botulinum_Bf or Clostridium_botulinum_E1…
rxnPhenAdd277	new_phenol_reaction_277	proton + 3,5-Dimethoxy-4-hydroxyphenylacetic acid <=> Methane + Syringic acid	Blautia_producta_DSM_2950 or Clostridium_acetobutylicum_ATCC_824 or Clostridium_asparagiforme_DSM_15981 or Clostridium_bartlettii_DSM_16795 or Clostridium_beijerinckii_NCIMB_8052 or Clostridium_bifermentans_ATCC_19299 or Clostridium_bolteae_ATCC_BAA_613 or Clostridium_botulinum_A_str_ATCC_19397 or Clostridium_botulinum_A_str_ATCC_3502 or Clostridium_botulinum_A_str_Hall or Clostridium_botulinum_B…
rxnPhenAdd221	new_phenol_reaction_221	Amaranthin + Feruloyl C1-glucuronide <=> proton + D-glucuronate + Celosianin II	Abiotrophia_defectiva_ATCC_49176 or Acinetobacter_johnsonii_SH046 or Bacteroides_fragilis_NCTC_9343 or Bacteroides_fragilis_YCH46 or Bacteroides_graminisolvens_DSM_19988 or Bacteroides_intestinalis_341_DSM_17393 or Bacteroides_massiliensis_B846dnLKV334 or Bacteroides_nordii_CL02T12C05 or Bacteroides_oleiciplenus_YIT_12058 or Bacteroides_ovatus_ATCC_8483 or Bacteroides_ovatus_SD_CC_2a or Bacteroid…
rxnPhenAdd222	new_phenol_reaction_222	Betanin + Feruloyl C1-glucuronide <=> proton + D-glucuronate + Lampranthin II	Abiotrophia_defectiva_ATCC_49176 or Acinetobacter_johnsonii_SH046 or Bacteroides_fragilis_NCTC_9343 or Bacteroides_fragilis_YCH46 or Bacteroides_graminisolvens_DSM_19988 or Bacteroides_intestinalis_341_DSM_17393 or Bacteroides_massiliensis_B846dnLKV334 or Bacteroides_nordii_CL02T12C05 or Bacteroides_oleiciplenus_YIT_12058 or Bacteroides_ovatus_ATCC_8483 or Bacteroides_ovatus_SD_CC_2a or Bacteroid…
rxnPhenAdd223	new_phenol_reaction_223	UDP + Ferulic acid 4-O-glucuronide <=> proton + UDP-D-glucuronate + Ferulate	Abiotrophia_defectiva_ATCC_49176 or Acinetobacter_johnsonii_SH046 or Bacteroides_fragilis_NCTC_9343 or Bacteroides_fragilis_YCH46 or Bacteroides_graminisolvens_DSM_19988 or Bacteroides_intestinalis_341_DSM_17393 or Bacteroides_massiliensis_B846dnLKV334 or Bacteroides_nordii_CL02T12C05 or Bacteroides_oleiciplenus_YIT_12058 or Bacteroides_ovatus_ATCC_8483 or Bacteroides_ovatus_SD_CC_2a or Bacteroid…
rxnPhenAdd224	new_phenol_reaction_224	UDP + Isoferulic acid 3-O-glucuronide <=> UDP-D-glucuronate + Isoferulic acid	Abiotrophia_defectiva_ATCC_49176 or Acinetobacter_johnsonii_SH046 or Bacteroides_fragilis_NCTC_9343 or Bacteroides_fragilis_YCH46 or Bacteroides_graminisolvens_DSM_19988 or Bacteroides_intestinalis_341_DSM_17393 or Bacteroides_massiliensis_B846dnLKV334 or Bacteroides_nordii_CL02T12C05 or Bacteroides_oleiciplenus_YIT_12058 or Bacteroides_ovatus_ATCC_8483 or Bacteroides_ovatus_SD_CC_2a or Bacteroid…
rxnPhenAdd225	new_phenol_reaction_225	Nicotinamide adenine dinucleotide + 2-Hydroxy-2-phenylacetic acid <=> 2 proton + Nicotinamide adenine dinucleotide - reduced + Benzoylformate	Abiotrophia_defectiva_ATCC_49176 or Acinetobacter_johnsonii_SH046 or Bacteroides_fragilis_NCTC_9343 or Bacteroides_fragilis_YCH46 or Bacteroides_graminisolvens_DSM_19988 or Bacteroides_intestinalis_341_DSM_17393 or Bacteroides_massiliensis_B846dnLKV334 or Bacteroides_nordii_CL02T12C05 or Bacteroides_oleiciplenus_YIT_12058 or Bacteroides_ovatus_ATCC_8483 or Bacteroides_ovatus_SD_CC_2a or Bacteroid…
rxnPhenAdd226	new_phenol_reaction_226	2 proton + 2 O2 + 2-Hydroxy-2-phenylacetic acid <=> carbon dioxide + 2 Hydrogen peroxide + Benzaldehyde	Pseudomonas_putida_F1
rxnPhenAdd227	new_phenol_reaction_227	proton + O2 + 2-Hydroxy-2-phenylacetic acid <=> Water + (S)-4-Hydroxymandelate	Pseudomonas_putida_F1
rxnPhenAdd228	new_phenol_reaction_228	2-Hydroxy-2-phenylacetic acid <=> 3 proton + Benzoylformate	Achromobacter_xylosoxidans_A8 or Achromobacter_xylosoxidans_NBRC_15126 or Bordetella_hinzii_OH87_BAL007II or Citrobacter_amalonaticus_Y19 or Citrobacter_freundii_ATCC_8090 or Citrobacter_freundii_UCI_31 or Citrobacter_koseri_ATCC_BAA_895 or Citrobacter_sp_30_2 or Citrobacter_youngae_ATCC_29220 or Cronobacter_sakazakii_ATCC_BAA_894 or Enterobacter_aerogenes_KCTC_2190 or Enterobacter_asburiae_LF7a …
rxnPhenAdd229	new_phenol_reaction_229	2 proton + 2 O2 + 4-Hydroxymandelic acid <=> carbon dioxide + 2 Hydrogen peroxide + 4-Hydroxybenzaldehyde (iJN746)	Pseudomonas_putida_F1
rxnPhenAdd230	new_phenol_reaction_230	4a-hydroxytetrahydrobiopterin + 4-Hydroxymandelic acid <=> O2 + 5,6,7,8-tetrahydrobiopterin + 2-Hydroxy-2-phenylacetic acid	Pseudomonas_putida_F1
rxnPhenAdd231	new_phenol_reaction_231	4-Hydroxymandelic acid <=> 3 proton + 4-Hydroxybenzoylformate	Achromobacter_xylosoxidans_A8 or Achromobacter_xylosoxidans_NBRC_15126 or Bordetella_hinzii_OH87_BAL007II or Citrobacter_amalonaticus_Y19 or Citrobacter_freundii_ATCC_8090 or Citrobacter_freundii_UCI_31 or Citrobacter_koseri_ATCC_BAA_895 or Citrobacter_sp_30_2 or Citrobacter_youngae_ATCC_29220 or Cronobacter_sakazakii_ATCC_BAA_894 or Enterobacter_aerogenes_KCTC_2190 or Enterobacter_asburiae_LF7a …
rxnPhenAdd232	new_phenol_reaction_232	Nicotinamide adenine dinucleotide + 4-Hydroxymandelic acid <=> 2 proton + Nicotinamide adenine dinucleotide - reduced + 4-Hydroxybenzoylformate	Abiotrophia_defectiva_ATCC_49176 or Acinetobacter_johnsonii_SH046 or Bacteroides_fragilis_NCTC_9343 or Bacteroides_fragilis_YCH46 or Bacteroides_graminisolvens_DSM_19988 or Bacteroides_intestinalis_341_DSM_17393 or Bacteroides_massiliensis_B846dnLKV334 or Bacteroides_nordii_CL02T12C05 or Bacteroides_oleiciplenus_YIT_12058 or Bacteroides_ovatus_ATCC_8483 or Bacteroides_ovatus_SD_CC_2a or Bacteroid…
rxnPhenAdd233	new_phenol_reaction_233	Coenzyme A + Phenacetylglycine <=> Glycine + phenylacetyl-CoA(4-)	Abiotrophia_defectiva_ATCC_49176 or Acinetobacter_johnsonii_SH046 or Bacteroides_fragilis_NCTC_9343 or Bacteroides_fragilis_YCH46 or Bacteroides_graminisolvens_DSM_19988 or Bacteroides_intestinalis_341_DSM_17393 or Bacteroides_massiliensis_B846dnLKV334 or Bacteroides_nordii_CL02T12C05 or Bacteroides_oleiciplenus_YIT_12058 or Bacteroides_ovatus_ATCC_8483 or Bacteroides_ovatus_SD_CC_2a or Bacteroid…
rxnPhenAdd234	new_phenol_reaction_234	carbon dioxide + 3 Methane + 5-(3',4',5'-trihydroxyphenyl)-gamma-valerolactone <=> 10 proton + (+)-Gallocatechin	Bifidobacterium_adolescentis_ATCC_15703 or Bifidobacterium_angulatum_DSM_20098 or Bifidobacterium_animalis_lactis_AD011 or Bifidobacterium_animalis_lactis_BB_12 or Bifidobacterium_animalis_lactis_Bi_07 or Bifidobacterium_animalis_lactis_Bl_04_ATCC_SD5219 or Bifidobacterium_animalis_lactis_CNCM_I_2494 or Bifidobacterium_animalis_lactis_DSM_10140 or Bifidobacterium_animalis_lactis_V9 or Bifidobacte…
rxnPhenAdd235	new_phenol_reaction_235	S-Adenosyl-L-homocysteine + proton + 5-(3'-Methoxy-4'-hydroxyphenyl)-gamma-valerolactone <=> S-Adenosyl-L-methionine + 5-(3',4'-Dihydroxyphenyl)-gamma-valerolactone	Abiotrophia_defectiva_ATCC_49176 or Achromobacter_xylosoxidans_A8 or Achromobacter_xylosoxidans_NBRC_15126 or Acidaminococcus_fermentans_DSM_20731 or Acidaminococcus_intestini_RyC_MR95 or Acidaminococcus_sp_D21 or Acinetobacter_baumannii_AB0057 or Acinetobacter_calcoaceticus_PHEA_2 or Acinetobacter_haemolyticus_NIPH_261 or Acinetobacter_johnsonii_SH046 or Acinetobacter_junii_SH205 or Acinetobacte…
rxnPhenAdd236	new_phenol_reaction_236	3-Hydroxy-4-methoxyphenyllactic acid <=> Water + Isoferulic acid	Abiotrophia_defectiva_ATCC_49176 or Acinetobacter_johnsonii_SH046 or Bacteroides_fragilis_NCTC_9343 or Bacteroides_fragilis_YCH46 or Bacteroides_graminisolvens_DSM_19988 or Bacteroides_intestinalis_341_DSM_17393 or Bacteroides_massiliensis_B846dnLKV334 or Bacteroides_nordii_CL02T12C05 or Bacteroides_oleiciplenus_YIT_12058 or Bacteroides_ovatus_ATCC_8483 or Bacteroides_ovatus_SD_CC_2a or Bacteroid…
rxnPhenAdd237	new_phenol_reaction_237	3 proton + O2 + 3-Methoxy-4-hydroxyphenyllactic acid <=> 3 Water + Ferulate	Abiotrophia_defectiva_ATCC_49176 or Acinetobacter_johnsonii_SH046 or Bacteroides_fragilis_NCTC_9343 or Bacteroides_fragilis_YCH46 or Bacteroides_graminisolvens_DSM_19988 or Bacteroides_intestinalis_341_DSM_17393 or Bacteroides_massiliensis_B846dnLKV334 or Bacteroides_nordii_CL02T12C05 or Bacteroides_oleiciplenus_YIT_12058 or Bacteroides_ovatus_ATCC_8483 or Bacteroides_ovatus_SD_CC_2a or Bacteroid…
rxnPhenAdd238	new_phenol_reaction_238	2 Nicotinamide adenine dinucleotide phosphate + 2 Danshensu <=> 2 Nicotinamide adenine dinucleotide phosphate - reduced + O2 + 2 (R)-3-(4-Hydroxyphenyl)lactate	Achromobacter_xylosoxidans_A8 or Achromobacter_xylosoxidans_NBRC_15126 or Acinetobacter_baumannii_AB0057 or Acinetobacter_calcoaceticus_PHEA_2 or Acinetobacter_haemolyticus_NIPH_261 or Acinetobacter_johnsonii_SH046 or Acinetobacter_junii_SH205 or Acinetobacter_lwoffii_WJ10621 or Acinetobacter_pittii_ANC_4052 or Acinetobacter_radioresistens_NIPH_2130 or Actinobacillus_pleuropneumoniae_L20 or Aeroc…
rxnPhenAdd239	new_phenol_reaction_239	3 proton + O2 + Danshensu <=> 3 Water + Caffeate	Abiotrophia_defectiva_ATCC_49176 or Acinetobacter_johnsonii_SH046 or Bacteroides_fragilis_NCTC_9343 or Bacteroides_fragilis_YCH46 or Bacteroides_graminisolvens_DSM_19988 or Bacteroides_intestinalis_341_DSM_17393 or Bacteroides_massiliensis_B846dnLKV334 or Bacteroides_nordii_CL02T12C05 or Bacteroides_oleiciplenus_YIT_12058 or Bacteroides_ovatus_ATCC_8483 or Bacteroides_ovatus_SD_CC_2a or Bacteroid…
rxnPhenAdd240	new_phenol_reaction_240	Water + Danshensu <=> 3 proton + O2 + (R)-3-(4-Hydroxyphenyl)lactate	Bradyrhizobium_japonicum_USDA_6 or Burkholderia_cepacia_GG4 or Delftia_acidovorans_SPH_1 or Dyadobacter_fermentans_DSM_18053 or Mycobacterium_fortuitum_subsp_fortuitum_DSM_46621 or Bacillus_cereus_AH187_F4810_72 or Bacillus_cereus_G9842 or Pseudomonas_fluorescens_PfO_1 or Pseudomonas_monteilii_NBRC_103158 or Pseudomonas_monteilii_QM or Pseudomonas_putida_F1 or Stenotrophomonas_maltophilia_D457 or…
rxnPhenAdd241	new_phenol_reaction_241	Methane + Danshensu <=> 2 proton + 3-Methoxy-4-hydroxyphenyllactic acid	Mycobacterium_avium_subsp_avium_ATCC_25291 or Mycobacterium_fortuitum_subsp_fortuitum_DSM_46621
rxnPhenAdd242	new_phenol_reaction_242	Methane + Danshensu <=> 2 proton + 3-Hydroxy-4-methoxyphenyllactic acid	Mycobacterium_avium_subsp_avium_ATCC_25291 or Mycobacterium_fortuitum_subsp_fortuitum_DSM_46621
rxnPhenAdd243	new_phenol_reaction_243	Nicotinamide adenine dinucleotide phosphate + Danshensu <=> 2 proton + Nicotinamide adenine dinucleotide phosphate - reduced + 3-(3,4-Dihydroxyphenyl)pyruvate	Clostridium_botulinum_A_str_ATCC_19397 or Clostridium_botulinum_A_str_ATCC_3502 or Clostridium_botulinum_A_str_Hall or Clostridium_botulinum_Bf or Clostridium_botulinum_E1_str_BoNT_E_Beluga or Clostridium_botulinum_F_str_230613 or Clostridium_sp_7_2_43FAA or Clostridium_sp_L2_50 or Clostridium_sp_M62_1 or Clostridium_sp_SS2_1 or Clostridium_sp_SY8519 or Clostridium_sporogenes_ATCC_15579
rxnPhenAdd244	new_phenol_reaction_244	Nicotinamide adenine dinucleotide + Danshensu <=> 2 proton + Nicotinamide adenine dinucleotide - reduced + 3-(3,4-Dihydroxyphenyl)pyruvate	Clostridium_botulinum_A_str_ATCC_19397 or Clostridium_botulinum_A_str_ATCC_3502 or Clostridium_botulinum_A_str_Hall or Clostridium_botulinum_Bf or Clostridium_botulinum_E1_str_BoNT_E_Beluga or Clostridium_botulinum_F_str_230613 or Clostridium_sp_7_2_43FAA or Clostridium_sp_L2_50 or Clostridium_sp_M62_1 or Clostridium_sp_SS2_1 or Clostridium_sp_SY8519 or Clostridium_sporogenes_ATCC_15579
rxnPhenAdd245	new_phenol_reaction_245	3 proton + O2 + 3-Methoxy-4-hydroxyphenyllactic acid <=> 3 Water + Ferulate	Abiotrophia_defectiva_ATCC_49176 or Acinetobacter_johnsonii_SH046 or Bacteroides_fragilis_NCTC_9343 or Bacteroides_fragilis_YCH46 or Bacteroides_graminisolvens_DSM_19988 or Bacteroides_intestinalis_341_DSM_17393 or Bacteroides_massiliensis_B846dnLKV334 or Bacteroides_nordii_CL02T12C05 or Bacteroides_oleiciplenus_YIT_12058 or Bacteroides_ovatus_ATCC_8483 or Bacteroides_ovatus_SD_CC_2a or Bacteroid…
rxnPhenAdd246	new_phenol_reaction_246	3-Hydroxy-4-methoxyphenyllactic acid <=> Water + Isoferulic acid	Abiotrophia_defectiva_ATCC_49176 or Acinetobacter_johnsonii_SH046 or Bacteroides_fragilis_NCTC_9343 or Bacteroides_fragilis_YCH46 or Bacteroides_graminisolvens_DSM_19988 or Bacteroides_intestinalis_341_DSM_17393 or Bacteroides_massiliensis_B846dnLKV334 or Bacteroides_nordii_CL02T12C05 or Bacteroides_oleiciplenus_YIT_12058 or Bacteroides_ovatus_ATCC_8483 or Bacteroides_ovatus_SD_CC_2a or Bacteroid…
rxnPhenAdd247	new_phenol_reaction_247	carbon dioxide + 4 proton + Phloroglucinol + Dihydroferulic acid <=> 3 Water + HRFSSDXPHTZMLA-UHFFFAOYSA-N	Clostridium_acetobutylicum_ATCC_824 or Clostridium_asparagiforme_DSM_15981 or Clostridium_bartlettii_DSM_16795 or Clostridium_beijerinckii_NCIMB_8052 or Clostridium_bifermentans_ATCC_19299 or Clostridium_bolteae_ATCC_BAA_613 or Clostridium_botulinum_A_str_ATCC_19397 or Clostridium_botulinum_A_str_ATCC_3502 or Clostridium_botulinum_A_str_Hall or Clostridium_botulinum_Bf or Clostridium_botulinum_E1…
rxnPhenAdd248	new_phenol_reaction_248	2 proton + O2 + Phloroglucinol + Dihydroferulic acid <=> 3 Water + Homoeriodictyol	Clostridium_acetobutylicum_ATCC_824 or Clostridium_asparagiforme_DSM_15981 or Clostridium_bartlettii_DSM_16795 or Clostridium_beijerinckii_NCIMB_8052 or Clostridium_bifermentans_ATCC_19299 or Clostridium_bolteae_ATCC_BAA_613 or Clostridium_botulinum_A_str_ATCC_19397 or Clostridium_botulinum_A_str_ATCC_3502 or Clostridium_botulinum_A_str_Hall or Clostridium_botulinum_Bf or Clostridium_botulinum_E1…
rxnPhenAdd249	new_phenol_reaction_249	Phloroglucinol + Dihydroferulic acid <=> 4 proton + JWYULKXTGMJKKM-UHFFFAOYSA-N	Clostridium_acetobutylicum_ATCC_824 or Clostridium_asparagiforme_DSM_15981 or Clostridium_bartlettii_DSM_16795 or Clostridium_beijerinckii_NCIMB_8052 or Clostridium_bifermentans_ATCC_19299 or Clostridium_bolteae_ATCC_BAA_613 or Clostridium_botulinum_A_str_ATCC_19397 or Clostridium_botulinum_A_str_ATCC_3502 or Clostridium_botulinum_A_str_Hall or Clostridium_botulinum_Bf or Clostridium_botulinum_E1…
rxnPhenAdd250	new_phenol_reaction_250	proton + Dihydroferulic acid <=> Methane + Homovanillate	Blautia_producta_DSM_2950 or Clostridium_acetobutylicum_ATCC_824 or Clostridium_asparagiforme_DSM_15981 or Clostridium_bartlettii_DSM_16795 or Clostridium_beijerinckii_NCIMB_8052 or Clostridium_bifermentans_ATCC_19299 or Clostridium_bolteae_ATCC_BAA_613 or Clostridium_botulinum_A_str_ATCC_19397 or Clostridium_botulinum_A_str_ATCC_3502 or Clostridium_botulinum_A_str_Hall or Clostridium_botulinum_B…
rxnPhenAdd251	new_phenol_reaction_251	Dihydroferulic acid <=> 3 proton + Ferulate	Bifidobacterium_adolescentis_ATCC_15703 or Bifidobacterium_angulatum_DSM_20098 or Bifidobacterium_animalis_lactis_AD011 or Bifidobacterium_animalis_lactis_BB_12 or Bifidobacterium_animalis_lactis_Bi_07 or Bifidobacterium_animalis_lactis_Bl_04_ATCC_SD5219 or Bifidobacterium_animalis_lactis_CNCM_I_2494 or Bifidobacterium_animalis_lactis_DSM_10140 or Bifidobacterium_animalis_lactis_V9 or Bifidobacte…
rxnPhenAdd252	new_phenol_reaction_252	Phloroglucinol + Dihydroferulic acid <=> 7 proton + Isorhamnetin	Clostridium_acetobutylicum_ATCC_824 or Clostridium_asparagiforme_DSM_15981 or Clostridium_bartlettii_DSM_16795 or Clostridium_beijerinckii_NCIMB_8052 or Clostridium_bifermentans_ATCC_19299 or Clostridium_bolteae_ATCC_BAA_613 or Clostridium_botulinum_A_str_ATCC_19397 or Clostridium_botulinum_A_str_ATCC_3502 or Clostridium_botulinum_A_str_Hall or Clostridium_botulinum_Bf or Clostridium_botulinum_E1…
rxnPhenAdd253	new_phenol_reaction_253	Water + Phloroglucinol + Dihydroferulic acid <=> 9 proton + Laricitrin	Clostridium_acetobutylicum_ATCC_824 or Clostridium_asparagiforme_DSM_15981 or Clostridium_bartlettii_DSM_16795 or Clostridium_beijerinckii_NCIMB_8052 or Clostridium_bifermentans_ATCC_19299 or Clostridium_bolteae_ATCC_BAA_613 or Clostridium_botulinum_A_str_ATCC_19397 or Clostridium_botulinum_A_str_ATCC_3502 or Clostridium_botulinum_A_str_Hall or Clostridium_botulinum_Bf or Clostridium_botulinum_E1…
rxnPhenAdd254	new_phenol_reaction_254	O2 + Phloroglucinol + Dihydroferulic acid <=> 3 Water + SCZVLDHREVKTSH-UHFFFAOYSA-N	Bacteroides_fragilis_NCTC_9343 or Bacteroides_fragilis_YCH46 or Bacteroides_graminisolvens_DSM_19988 or Bacteroides_intestinalis_341_DSM_17393 or Bacteroides_massiliensis_B846dnLKV334 or Bacteroides_nordii_CL02T12C05 or Bacteroides_oleiciplenus_YIT_12058 or Bacteroides_ovatus_ATCC_8483 or Bacteroides_ovatus_SD_CC_2a or Bacteroides_ovatus_SD_CMC_3f or Bacteroides_pectinophilus_ATCC_43243 or Bacter…
rxnPhenAdd255	new_phenol_reaction_255	D-glucose + 2 proton + D-Mannose + HRFSSDXPHTZMLA-UHFFFAOYSA-N <=> 3 Water + YDQNASAZPCUTQI-UHFFFAOYSA-N	Bacteroides_fragilis_NCTC_9343 or Bacteroides_fragilis_YCH46 or Bacteroides_graminisolvens_DSM_19988 or Bacteroides_intestinalis_341_DSM_17393 or Bacteroides_massiliensis_B846dnLKV334 or Bacteroides_nordii_CL02T12C05 or Bacteroides_oleiciplenus_YIT_12058 or Bacteroides_ovatus_ATCC_8483 or Bacteroides_ovatus_SD_CC_2a or Bacteroides_ovatus_SD_CMC_3f or Bacteroides_pectinophilus_ATCC_43243 or Bacter…
rxnPhenAdd256	new_phenol_reaction_256	D-glucose + 4 proton + O2 + L-Rhamnose + HRFSSDXPHTZMLA-UHFFFAOYSA-N <=> 4 Water + GUMSHIGGVOJLBP-UHFFFAOYSA-N	Bacteroides_fragilis_NCTC_9343 or Bacteroides_fragilis_YCH46 or Bacteroides_graminisolvens_DSM_19988 or Bacteroides_intestinalis_341_DSM_17393 or Bacteroides_massiliensis_B846dnLKV334 or Bacteroides_nordii_CL02T12C05 or Bacteroides_oleiciplenus_YIT_12058 or Bacteroides_ovatus_ATCC_8483 or Bacteroides_ovatus_SD_CC_2a or Bacteroides_ovatus_SD_CMC_3f or Bacteroides_pectinophilus_ATCC_43243 or Bacter…
rxnPhenAdd257	new_phenol_reaction_257	D-glucose + HRFSSDXPHTZMLA-UHFFFAOYSA-N <=> Water + DOSKGQITSMBWIY-UHFFFAOYSA-N	Bacteroides_fragilis_NCTC_9343 or Bacteroides_fragilis_YCH46 or Bacteroides_graminisolvens_DSM_19988 or Bacteroides_intestinalis_341_DSM_17393 or Bacteroides_massiliensis_B846dnLKV334 or Bacteroides_nordii_CL02T12C05 or Bacteroides_oleiciplenus_YIT_12058 or Bacteroides_ovatus_ATCC_8483 or Bacteroides_ovatus_SD_CC_2a or Bacteroides_ovatus_SD_CMC_3f or Bacteroides_pectinophilus_ATCC_43243 or Bacter…
rxnPhenAdd258	new_phenol_reaction_258	HRFSSDXPHTZMLA-UHFFFAOYSA-N <=> FSUQQYNYAWWMTD-UHFFFAOYSA-N	Haemophilus_influenzae_R2846 or Pseudomonas_fluorescens_PfO_1 or Pseudomonas_putida_F1 or Vibrio_parahaemolyticus_RIMD_2210633
rxnPhenAdd259	new_phenol_reaction_259	proton + O2 + JWYULKXTGMJKKM-UHFFFAOYSA-N <=> carbon dioxide + Phloroglucinol + Homovanillate	Clostridium_acetobutylicum_ATCC_824 or Clostridium_asparagiforme_DSM_15981 or Clostridium_bartlettii_DSM_16795 or Clostridium_beijerinckii_NCIMB_8052 or Clostridium_bifermentans_ATCC_19299 or Clostridium_bolteae_ATCC_BAA_613 or Clostridium_botulinum_A_str_ATCC_19397 or Clostridium_botulinum_A_str_ATCC_3502 or Clostridium_botulinum_A_str_Hall or Clostridium_botulinum_Bf or Clostridium_botulinum_E1…
rxnPhenAdd260	new_phenol_reaction_260	2 proton + O2 + JWYULKXTGMJKKM-UHFFFAOYSA-N <=> Water + KRRBALKORVDDMD-UHFFFAOYSA-N	Pseudomonas_aeruginosa_NCGM2_S1 or Pseudomonas_alcaliphila_34 or Pseudomonas_fluorescens_PfO_1 or Pseudomonas_monteilii_NBRC_103158 or Pseudomonas_monteilii_QM or Pseudomonas_nitroreducens_HBP1 or Pseudomonas_oleovorans_MOIL14HWK12 or Pseudomonas_putida_F1 or Pseudomonas_stutzeri_DSM_4166
rxnPhenAdd261	new_phenol_reaction_261	2 JWYULKXTGMJKKM-UHFFFAOYSA-N <=> O2 + 2 Homoeriodictyol	Brevibacterium_linens_BL2
rxnPhenAdd262	new_phenol_reaction_262	6 proton + O2 + 2 SCZVLDHREVKTSH-UHFFFAOYSA-N <=> 2 Ferulate + 2 Phloroglucinol	Bacteroides_fragilis_NCTC_9343 or Bacteroides_fragilis_YCH46 or Bacteroides_graminisolvens_DSM_19988 or Bacteroides_intestinalis_341_DSM_17393 or Bacteroides_massiliensis_B846dnLKV334 or Bacteroides_nordii_CL02T12C05 or Bacteroides_oleiciplenus_YIT_12058 or Bacteroides_ovatus_ATCC_8483 or Bacteroides_ovatus_SD_CC_2a or Bacteroides_ovatus_SD_CMC_3f or Bacteroides_pectinophilus_ATCC_43243 or Bacter…
rxnPhenAdd263	new_phenol_reaction_263	proton + UDP + YDQNASAZPCUTQI-UHFFFAOYSA-N <=> UDP-L-rhamnose + DOSKGQITSMBWIY-UHFFFAOYSA-N	Abiotrophia_defectiva_ATCC_49176 or Acinetobacter_johnsonii_SH046 or Bacteroides_fragilis_NCTC_9343 or Bacteroides_fragilis_YCH46 or Bacteroides_graminisolvens_DSM_19988 or Bacteroides_intestinalis_341_DSM_17393 or Bacteroides_massiliensis_B846dnLKV334 or Bacteroides_nordii_CL02T12C05 or Bacteroides_oleiciplenus_YIT_12058 or Bacteroides_ovatus_ATCC_8483 or Bacteroides_ovatus_SD_CC_2a or Bacteroid…
rxnPhenAdd264	new_phenol_reaction_264	S-Adenosyl-L-homocysteine + proton + YDQNASAZPCUTQI-UHFFFAOYSA-N <=> S-Adenosyl-L-methionine + AODBEDTXATXPNK-UHFFFAOYSA-N	Abiotrophia_defectiva_ATCC_49176 or Achromobacter_xylosoxidans_A8 or Achromobacter_xylosoxidans_NBRC_15126 or Acidaminococcus_fermentans_DSM_20731 or Acidaminococcus_intestini_RyC_MR95 or Acidaminococcus_sp_D21 or Acinetobacter_baumannii_AB0057 or Acinetobacter_calcoaceticus_PHEA_2 or Acinetobacter_haemolyticus_NIPH_261 or Acinetobacter_johnsonii_SH046 or Acinetobacter_junii_SH205 or Acinetobacte…
rxnPhenAdd265	new_phenol_reaction_265	S-Adenosyl-L-homocysteine + proton + YDQNASAZPCUTQI-UHFFFAOYSA-N <=> S-Adenosyl-L-methionine + Neohesperidin	Abiotrophia_defectiva_ATCC_49176 or Achromobacter_xylosoxidans_A8 or Achromobacter_xylosoxidans_NBRC_15126 or Acidaminococcus_fermentans_DSM_20731 or Acidaminococcus_intestini_RyC_MR95 or Acidaminococcus_sp_D21 or Acinetobacter_baumannii_AB0057 or Acinetobacter_calcoaceticus_PHEA_2 or Acinetobacter_haemolyticus_NIPH_261 or Acinetobacter_johnsonii_SH046 or Acinetobacter_junii_SH205 or Acinetobacte…
rxnPhenAdd266	new_phenol_reaction_266	proton + UDP + GUMSHIGGVOJLBP-UHFFFAOYSA-N <=> UDP-L-rhamnose + DOSKGQITSMBWIY-UHFFFAOYSA-N	Abiotrophia_defectiva_ATCC_49176 or Achromobacter_xylosoxidans_A8 or Achromobacter_xylosoxidans_NBRC_15126 or Acidaminococcus_fermentans_DSM_20731 or Acidaminococcus_intestini_RyC_MR95 or Acidaminococcus_sp_D21 or Acinetobacter_baumannii_AB0057 or Acinetobacter_calcoaceticus_PHEA_2 or Acinetobacter_haemolyticus_NIPH_261 or Acinetobacter_johnsonii_SH046 or Acinetobacter_junii_SH205 or Acinetobacte…
rxnPhenAdd267	new_phenol_reaction_267	S-Adenosyl-L-homocysteine + proton + GUMSHIGGVOJLBP-UHFFFAOYSA-N <=> S-Adenosyl-L-methionine + APSNPMVGBGZYAJ-UHFFFAOYSA-N	Abiotrophia_defectiva_ATCC_49176 or Achromobacter_xylosoxidans_A8 or Achromobacter_xylosoxidans_NBRC_15126 or Acidaminococcus_fermentans_DSM_20731 or Acidaminococcus_intestini_RyC_MR95 or Acidaminococcus_sp_D21 or Acinetobacter_baumannii_AB0057 or Acinetobacter_calcoaceticus_PHEA_2 or Acinetobacter_haemolyticus_NIPH_261 or Acinetobacter_johnsonii_SH046 or Acinetobacter_junii_SH205 or Acinetobacte…
rxnPhenAdd268	new_phenol_reaction_268	S-Adenosyl-L-homocysteine + proton + GUMSHIGGVOJLBP-UHFFFAOYSA-N <=> S-Adenosyl-L-methionine + Ciratin	Abiotrophia_defectiva_ATCC_49176 or Achromobacter_xylosoxidans_A8 or Achromobacter_xylosoxidans_NBRC_15126 or Acidaminococcus_fermentans_DSM_20731 or Acidaminococcus_intestini_RyC_MR95 or Acidaminococcus_sp_D21 or Acinetobacter_baumannii_AB0057 or Acinetobacter_calcoaceticus_PHEA_2 or Acinetobacter_haemolyticus_NIPH_261 or Acinetobacter_johnsonii_SH046 or Acinetobacter_junii_SH205 or Acinetobacte…
rxnPhenAdd269	new_phenol_reaction_269	S-Adenosyl-L-homocysteine + proton + DOSKGQITSMBWIY-UHFFFAOYSA-N <=> S-Adenosyl-L-methionine + Hesperetin 7-O-glucoside	Abiotrophia_defectiva_ATCC_49176 or Achromobacter_xylosoxidans_A8 or Achromobacter_xylosoxidans_NBRC_15126 or Acidaminococcus_fermentans_DSM_20731 or Acidaminococcus_intestini_RyC_MR95 or Acidaminococcus_sp_D21 or Acinetobacter_baumannii_AB0057 or Acinetobacter_calcoaceticus_PHEA_2 or Acinetobacter_haemolyticus_NIPH_261 or Acinetobacter_johnsonii_SH046 or Acinetobacter_junii_SH205 or Acinetobacte…
rxnPhenAdd270	new_phenol_reaction_270	S-Adenosyl-L-homocysteine + FSUQQYNYAWWMTD-UHFFFAOYSA-N <=> S-Adenosyl-L-methionine + Homoeriodictyol chalcone	Abiotrophia_defectiva_ATCC_49176 or Achromobacter_xylosoxidans_A8 or Achromobacter_xylosoxidans_NBRC_15126 or Acidaminococcus_fermentans_DSM_20731 or Acidaminococcus_intestini_RyC_MR95 or Acidaminococcus_sp_D21 or Acinetobacter_baumannii_AB0057 or Acinetobacter_calcoaceticus_PHEA_2 or Acinetobacter_haemolyticus_NIPH_261 or Acinetobacter_johnsonii_SH046 or Acinetobacter_junii_SH205 or Acinetobacte…
rxnPhenAdd271	new_phenol_reaction_271	Phloroglucinol + Dihydrosinapic acid <=> 4 proton + OGGVSBOPKJAJQA-UHFFFAOYSA-N	Clostridium_acetobutylicum_ATCC_824 or Clostridium_asparagiforme_DSM_15981 or Clostridium_bartlettii_DSM_16795 or Clostridium_beijerinckii_NCIMB_8052 or Clostridium_bifermentans_ATCC_19299 or Clostridium_bolteae_ATCC_BAA_613 or Clostridium_botulinum_A_str_ATCC_19397 or Clostridium_botulinum_A_str_ATCC_3502 or Clostridium_botulinum_A_str_Hall or Clostridium_botulinum_Bf or Clostridium_botulinum_E1…
rxnPhenAdd272	new_phenol_reaction_272	2 proton + Dihydrosinapic acid <=> Methane + BQBQKSSTFGCRQL-UHFFFAOYSA-N	Blautia_producta_DSM_2950 or Clostridium_acetobutylicum_ATCC_824 or Clostridium_asparagiforme_DSM_15981 or Clostridium_bartlettii_DSM_16795 or Clostridium_beijerinckii_NCIMB_8052 or Clostridium_bifermentans_ATCC_19299 or Clostridium_bolteae_ATCC_BAA_613 or Clostridium_botulinum_A_str_ATCC_19397 or Clostridium_botulinum_A_str_ATCC_3502 or Clostridium_botulinum_A_str_Hall or Clostridium_botulinum_B…
rxnPhenAdd273	new_phenol_reaction_273	Dihydrosinapic acid <=> 3 proton + Sinapate	Bifidobacterium_adolescentis_ATCC_15703 or Bifidobacterium_angulatum_DSM_20098 or Bifidobacterium_animalis_lactis_AD011 or Bifidobacterium_animalis_lactis_BB_12 or Bifidobacterium_animalis_lactis_Bi_07 or Bifidobacterium_animalis_lactis_Bl_04_ATCC_SD5219 or Bifidobacterium_animalis_lactis_CNCM_I_2494 or Bifidobacterium_animalis_lactis_DSM_10140 or Bifidobacterium_animalis_lactis_V9 or Bifidobacte…
rxnPhenAdd274	new_phenol_reaction_274	Phloroglucinol + Dihydrosinapic acid <=> 7 proton + Syringetin	Clostridium_acetobutylicum_ATCC_824 or Clostridium_asparagiforme_DSM_15981 or Clostridium_bartlettii_DSM_16795 or Clostridium_beijerinckii_NCIMB_8052 or Clostridium_bifermentans_ATCC_19299 or Clostridium_bolteae_ATCC_BAA_613 or Clostridium_botulinum_A_str_ATCC_19397 or Clostridium_botulinum_A_str_ATCC_3502 or Clostridium_botulinum_A_str_Hall or Clostridium_botulinum_Bf or Clostridium_botulinum_E1…
rxnPhenAdd275	new_phenol_reaction_275	3 proton + 2 O2 + Phloroglucinol + Dihydrosinapic acid <=> 5 Water + Tricin	Bacteroides_fragilis_NCTC_9343 or Bacteroides_fragilis_YCH46 or Bacteroides_graminisolvens_DSM_19988 or Bacteroides_intestinalis_341_DSM_17393 or Bacteroides_massiliensis_B846dnLKV334 or Bacteroides_nordii_CL02T12C05 or Bacteroides_oleiciplenus_YIT_12058 or Bacteroides_ovatus_ATCC_8483 or Bacteroides_ovatus_SD_CC_2a or Bacteroides_ovatus_SD_CMC_3f or Bacteroides_pectinophilus_ATCC_43243 or Bacter…
rxnPhenAdd276	new_phenol_reaction_276	2 proton + O2 + OGGVSBOPKJAJQA-UHFFFAOYSA-N <=> carbon dioxide + Phloroglucinol + BQBQKSSTFGCRQL-UHFFFAOYSA-N	Clostridium_acetobutylicum_ATCC_824 or Clostridium_asparagiforme_DSM_15981 or Clostridium_bartlettii_DSM_16795 or Clostridium_beijerinckii_NCIMB_8052 or Clostridium_bifermentans_ATCC_19299 or Clostridium_bolteae_ATCC_BAA_613 or Clostridium_botulinum_A_str_ATCC_19397 or Clostridium_botulinum_A_str_ATCC_3502 or Clostridium_botulinum_A_str_Hall or Clostridium_botulinum_Bf or Clostridium_botulinum_E1…
rxnPhenAdd277	new_phenol_reaction_277	proton + BQBQKSSTFGCRQL-UHFFFAOYSA-N <=> Methane + Syringic acid	Blautia_producta_DSM_2950 or Clostridium_acetobutylicum_ATCC_824 or Clostridium_asparagiforme_DSM_15981 or Clostridium_bartlettii_DSM_16795 or Clostridium_beijerinckii_NCIMB_8052 or Clostridium_bifermentans_ATCC_19299 or Clostridium_bolteae_ATCC_BAA_613 or Clostridium_botulinum_A_str_ATCC_19397 or Clostridium_botulinum_A_str_ATCC_3502 or Clostridium_botulinum_A_str_Hall or Clostridium_botulinum_B…
rxnPhenAdd278	new_phenol_reaction_278	2 proton + cis-Resveratrol 3-sulfate <=> Water + BJNLEFCTUIXXQR-UHFFFAOYSA-N	Adlercreutzia_equolifaciens_DSM_19450 or Slackia_exigua_ATCC_700122 or Slackia_piriformis_YIT_12062
rxnPhenAdd279	new_phenol_reaction_279	O2 + 2 BJNLEFCTUIXXQR-UHFFFAOYSA-N <=> 2 sulfate + 2 3,4'-Dihydroxystilbene	Acinetobacter_johnsonii_SH046 or Bacteroides_fragilis_NCTC_9343 or Bacteroides_fragilis_YCH46 or Bacteroides_ovatus_ATCC_8483 or Bacteroides_ovatus_SD_CC_2a or Bacteroides_ovatus_SD_CMC_3f or Acinetobacter_pittii_ANC_4052 or Bacteroides_thetaiotaomicron_VPI_5482 or Bacteroides_vulgatus_ATCC_8482 or Acinetobacter_radioresistens_NIPH_2130 or Bacteroides_xylanisolvens_SD_CC_1b or Bacteroides_xylanis…
rxnPhenAdd280	new_phenol_reaction_280	2 proton + cis-Resveratrol 4'-sulfate <=> Water + CGQKBVSUWJTBMT-UHFFFAOYSA-N	Adlercreutzia_equolifaciens_DSM_19450 or Slackia_exigua_ATCC_700122 or Slackia_piriformis_YIT_12062
rxnPhenAdd281	new_phenol_reaction_281	O2 + 2 CGQKBVSUWJTBMT-UHFFFAOYSA-N <=> 2 sulfate + 2 3,4'-Dihydroxystilbene	Acinetobacter_johnsonii_SH046 or Bacteroides_fragilis_NCTC_9343 or Bacteroides_fragilis_YCH46 or Bacteroides_ovatus_ATCC_8483 or Bacteroides_ovatus_SD_CC_2a or Bacteroides_ovatus_SD_CMC_3f or Acinetobacter_pittii_ANC_4052 or Bacteroides_thetaiotaomicron_VPI_5482 or Bacteroides_vulgatus_ATCC_8482 or Acinetobacter_radioresistens_NIPH_2130 or Bacteroides_xylanisolvens_SD_CC_1b or Bacteroides_xylanis…
rxnPhenAdd282	new_phenol_reaction_282	2 proton + Resveratrol 3-sulfate <=> Water + BJNLEFCTUIXXQR-UHFFFAOYSA-N	Adlercreutzia_equolifaciens_DSM_19450 or Slackia_exigua_ATCC_700122 or Slackia_piriformis_YIT_12062
rxnPhenAdd283	new_phenol_reaction_283	2 proton + trans-Resveratrol 3-sulfate <=> Water + BJNLEFCTUIXXQR-UHFFFAOYSA-N	Adlercreutzia_equolifaciens_DSM_19450 or Slackia_exigua_ATCC_700122 or Slackia_piriformis_YIT_12062
rxnPhenAdd284	new_phenol_reaction_284	2 proton + trans-Resveratrol 4'-sulfate <=> Water + CGQKBVSUWJTBMT-UHFFFAOYSA-N	Adlercreutzia_equolifaciens_DSM_19450 or Slackia_exigua_ATCC_700122 or Slackia_piriformis_YIT_12062
