# Supplementary material for: Prediction of degradation pathways of phenolic compounds in the human gut microbiota through enzyme promiscuity methods
Source: NPJ Syst Biol Appl. 2022 Jul 12;8:24. doi: 10.1038/s41540-022-00234-9 (PMC9279433; doi:10.1038/s41540-022-00234-9)
Supplement: Supplementary file 4 — Supplementary Data 2 [file 41540_2022_234_MOESM4_ESM.xlsx]

## Sheet: Contents
	Sheet	Information
	Metabolites	Set of metabolites included in the AGREDA 1.1 reconstruction.
	Reactions	Set of reactions included in the AGREDA 1.1 reconstruction.

## Sheet: Metabolites
ID	ABBREVIATION	NAME	SOURCE	REFERENCE
cpd00201	10fthf[c]	10-Formyltetrahydrofolate	AGREDA 1.0	Blasco, T. et al. An extended reconstruction of human gut microbiota metabolism of dietary compounds. Nat. Commun. 12, 1–12 (2021).
cpd11509	10m3hddcaACP[c]	10-methyl-3-hydroxy-dodecanoyl-ACP	AGREDA 1.0	Blasco, T. et al. An extended reconstruction of human gut microbiota metabolism of dietary compounds. Nat. Commun. 12, 1–12 (2021).
cpd11559	10m3hundecACP[c]	10-methyl-3-hydroxy-undecanoyl-ACP	AGREDA 1.0	Blasco, T. et al. An extended reconstruction of human gut microbiota metabolism of dietary compounds. Nat. Commun. 12, 1–12 (2021).
cpd11508	10m3oddcaACP[c]	10-methyl-3-oxo-dodecanoyl-ACP	AGREDA 1.0	Blasco, T. et al. An extended reconstruction of human gut microbiota metabolism of dietary compounds. Nat. Commun. 12, 1–12 (2021).
cpd11558	10m3oundecACP[c]	10-methyl-3-oxo-undecanoyl-ACP	AGREDA 1.0	Blasco, T. et al. An extended reconstruction of human gut microbiota metabolism of dietary compounds. Nat. Commun. 12, 1–12 (2021).
cpd11511	10mddcaACP[c]	10-methyl-dodecanoyl-ACP	AGREDA 1.0	Blasco, T. et al. An extended reconstruction of human gut microbiota metabolism of dietary compounds. Nat. Commun. 12, 1–12 (2021).
cpd11510	10mtddec2eACP[c]	10-methyl-trans-dodec-2-enoyl-ACP	AGREDA 1.0	Blasco, T. et al. An extended reconstruction of human gut microbiota metabolism of dietary compounds. Nat. Commun. 12, 1–12 (2021).
cpd11561	10mundecACP[c]	10-methyl-undecanoyl-ACP	AGREDA 1.0	Blasco, T. et al. An extended reconstruction of human gut microbiota metabolism of dietary compounds. Nat. Commun. 12, 1–12 (2021).
cpd11534	11m3hddcaACP[c]	11-methyl-3-hydroxy-dodecanoyl-ACP	AGREDA 1.0	Blasco, T. et al. An extended reconstruction of human gut microbiota metabolism of dietary compounds. Nat. Commun. 12, 1–12 (2021).
cpd11533	11m3oddcaACP[c]	11-methyl-3-oxo-dodecanoyl-ACP	AGREDA 1.0	Blasco, T. et al. An extended reconstruction of human gut microbiota metabolism of dietary compounds. Nat. Commun. 12, 1–12 (2021).
cpd11536	11mddcaACP[c]	11-methyl-dodecanoyl-ACP	AGREDA 1.0	Blasco, T. et al. An extended reconstruction of human gut microbiota metabolism of dietary compounds. Nat. Commun. 12, 1–12 (2021).
cpd11535	11mtddec2eACP[c]	11-methyl-trans-dodec-2-enoyl-ACP	AGREDA 1.0	Blasco, T. et al. An extended reconstruction of human gut microbiota metabolism of dietary compounds. Nat. Commun. 12, 1–12 (2021).
cpd15702	12daihdglyc[c]	1,2-Dianteisoheptadecanoyl-sn-glycerol	AGREDA 1.0	Blasco, T. et al. An extended reconstruction of human gut microbiota metabolism of dietary compounds. Nat. Commun. 12, 1–12 (2021).
cpd15311	12dgr180[c]	1,2-Diacyl-sn-glycerol (dioctadecanoyl, n-C18:0)	AGREDA 1.0	Blasco, T. et al. An extended reconstruction of human gut microbiota metabolism of dietary compounds. Nat. Commun. 12, 1–12 (2021).
cpd15701	12dihdglyc[c]	1,2-Diisoheptadecanoyl-sn-glycerol	AGREDA 1.0	Blasco, T. et al. An extended reconstruction of human gut microbiota metabolism of dietary compounds. Nat. Commun. 12, 1–12 (2021).
cpd11513	12m3hmyrsACP[c]	12-methyl-3-hydroxy-tetra-decanoyl-ACP	AGREDA 1.0	Blasco, T. et al. An extended reconstruction of human gut microbiota metabolism of dietary compounds. Nat. Commun. 12, 1–12 (2021).
cpd11563	12m3htridecACP[c]	12-methyl-3-hydroxy-tridecanoyl-ACP	AGREDA 1.0	Blasco, T. et al. An extended reconstruction of human gut microbiota metabolism of dietary compounds. Nat. Commun. 12, 1–12 (2021).
cpd11512	12m3omyrsACP[c]	12-methyl-3-oxo-tetra-decanoyl-ACP	AGREDA 1.0	Blasco, T. et al. An extended reconstruction of human gut microbiota metabolism of dietary compounds. Nat. Commun. 12, 1–12 (2021).
cpd11562	12m3otridecACP[c]	12-methyl-3-oxo-tridecanoyl-ACP	AGREDA 1.0	Blasco, T. et al. An extended reconstruction of human gut microbiota metabolism of dietary compounds. Nat. Commun. 12, 1–12 (2021).
cpd11515	12mmyrsACP[c]	12-methyl-tetra-decanoyl-ACP	AGREDA 1.0	Blasco, T. et al. An extended reconstruction of human gut microbiota metabolism of dietary compounds. Nat. Commun. 12, 1–12 (2021).
cpd11514	12mtmrs2eACP[c]	12-methyl-trans-tetra-dec-2-enoyl-ACP	AGREDA 1.0	Blasco, T. et al. An extended reconstruction of human gut microbiota metabolism of dietary compounds. Nat. Commun. 12, 1–12 (2021).
cpd11565	12mtridecACP[c]	12-methyl-tridecanoyl-ACP	AGREDA 1.0	Blasco, T. et al. An extended reconstruction of human gut microbiota metabolism of dietary compounds. Nat. Commun. 12, 1–12 (2021).
cpd19024	12ppd_S[c]	(S)-propane-1,2-diol	AGREDA 1.0	Blasco, T. et al. An extended reconstruction of human gut microbiota metabolism of dietary compounds. Nat. Commun. 12, 1–12 (2021).
cpd00203	13dpg[c]	3-Phospho-D-glyceroyl phosphate	AGREDA 1.0	Blasco, T. et al. An extended reconstruction of human gut microbiota metabolism of dietary compounds. Nat. Commun. 12, 1–12 (2021).
cpd11538	13m3hmyrsACP[c]	13-methyl-3-hydroxy-tetra-decanoyl-ACP	AGREDA 1.0	Blasco, T. et al. An extended reconstruction of human gut microbiota metabolism of dietary compounds. Nat. Commun. 12, 1–12 (2021).
cpd11537	13m3omyrsACP[c]	13-methyl-3-oxo-tetra-decanoyl-ACP	AGREDA 1.0	Blasco, T. et al. An extended reconstruction of human gut microbiota metabolism of dietary compounds. Nat. Commun. 12, 1–12 (2021).
cpd11540	13mmyrsACP[c]	13-methyl-tetra-decanoyl-ACP	AGREDA 1.0	Blasco, T. et al. An extended reconstruction of human gut microbiota metabolism of dietary compounds. Nat. Commun. 12, 1–12 (2021).
cpd11539	13mtmrs2eACP[c]	13-methyl-trans-tetra-dec-2-enoyl-ACP	AGREDA 1.0	Blasco, T. et al. An extended reconstruction of human gut microbiota metabolism of dietary compounds. Nat. Commun. 12, 1–12 (2021).
cpd11517	14m3hpalmACP[c]	14-methyl-3-hydroxy-hexa-decanoyl-ACP	AGREDA 1.0	Blasco, T. et al. An extended reconstruction of human gut microbiota metabolism of dietary compounds. Nat. Commun. 12, 1–12 (2021).
cpd11567	14m3hpentdecACP[c]	14-methyl-3-hydroxy-pentadecanoyl-ACP	AGREDA 1.0	Blasco, T. et al. An extended reconstruction of human gut microbiota metabolism of dietary compounds. Nat. Commun. 12, 1–12 (2021).
cpd11516	14m3opalmACP[c]	14-methyl-3-oxo-hexa-decanoyl-ACP	AGREDA 1.0	Blasco, T. et al. An extended reconstruction of human gut microbiota metabolism of dietary compounds. Nat. Commun. 12, 1–12 (2021).
cpd11566	14m3opentdecACP[c]	14-methyl-3-oxo-pentadecanoyl-ACP	AGREDA 1.0	Blasco, T. et al. An extended reconstruction of human gut microbiota metabolism of dietary compounds. Nat. Commun. 12, 1–12 (2021).
cpd11519	14mpalmACP[c]	14-methyl-hexa-decanoyl-ACP	AGREDA 1.0	Blasco, T. et al. An extended reconstruction of human gut microbiota metabolism of dietary compounds. Nat. Commun. 12, 1–12 (2021).
cpd11569	14mpentdecACP[c]	14-methyl-pentadecanoyl-ACP	AGREDA 1.0	Blasco, T. et al. An extended reconstruction of human gut microbiota metabolism of dietary compounds. Nat. Commun. 12, 1–12 (2021).
cpd11518	14mtpalm2eACP[c]	14-methyl-trans-hexa-dec-2-enoyl-ACP	AGREDA 1.0	Blasco, T. et al. An extended reconstruction of human gut microbiota metabolism of dietary compounds. Nat. Commun. 12, 1–12 (2021).
cpd01155	15dap[c]	1,5-Diaminopentane	AGREDA 1.0	Blasco, T. et al. An extended reconstruction of human gut microbiota metabolism of dietary compounds. Nat. Commun. 12, 1–12 (2021).
cpd11542	15m3hpalmACP[c]	15-methyl-3-hydroxy-hexa-decanoyl-ACP	AGREDA 1.0	Blasco, T. et al. An extended reconstruction of human gut microbiota metabolism of dietary compounds. Nat. Commun. 12, 1–12 (2021).
cpd11541	15m3opalmACP[c]	15-methyl-3-oxo-hexa-decanoyl-ACP	AGREDA 1.0	Blasco, T. et al. An extended reconstruction of human gut microbiota metabolism of dietary compounds. Nat. Commun. 12, 1–12 (2021).
cpd11544	15mpalmACP[c]	15-methyl-hexa-decanoyl-ACP	AGREDA 1.0	Blasco, T. et al. An extended reconstruction of human gut microbiota metabolism of dietary compounds. Nat. Commun. 12, 1–12 (2021).
cpd11543	15mtpalm2eACP[c]	15-methyl-trans-hexa-dec-2-enoyl-ACP	AGREDA 1.0	Blasco, T. et al. An extended reconstruction of human gut microbiota metabolism of dietary compounds. Nat. Commun. 12, 1–12 (2021).
cpd03211	15phytn[c]	15-cis-Phytoene	AGREDA 1.0	Blasco, T. et al. An extended reconstruction of human gut microbiota metabolism of dietary compounds. Nat. Commun. 12, 1–12 (2021).
cpd26432	1agpe120[c]	1-Acyl-sn-glycero-3-phosphoethanolamine (n-C12:0)	AGREDA 1.0	Blasco, T. et al. An extended reconstruction of human gut microbiota metabolism of dietary compounds. Nat. Commun. 12, 1–12 (2021).
cpd26431	1agpe140[c]	1-Acyl-sn-glycero-3-phosphoethanolamine (n-C14:0)	AGREDA 1.0	Blasco, T. et al. An extended reconstruction of human gut microbiota metabolism of dietary compounds. Nat. Commun. 12, 1–12 (2021).
cpd15315	1agpe141[c]	1-Acyl-sn-glycero-3-phosphoethanolamine (n-C14:1)	AGREDA 1.0	Blasco, T. et al. An extended reconstruction of human gut microbiota metabolism of dietary compounds. Nat. Commun. 12, 1–12 (2021).
cpd25195	1agpe160[c]	1-Acyl-sn-glycero-3-phosphoethanolamine (n-C16:0)	AGREDA 1.0	Blasco, T. et al. An extended reconstruction of human gut microbiota metabolism of dietary compounds. Nat. Commun. 12, 1–12 (2021).
cpd15317	1agpe161[c]	1-Acyl-sn-glycero-3-phosphoethanolamine (n-C16:1)	AGREDA 1.0	Blasco, T. et al. An extended reconstruction of human gut microbiota metabolism of dietary compounds. Nat. Commun. 12, 1–12 (2021).
cpd26433	1agpe180[c]	1-Acyl-sn-glycero-3-phosphoethanolamine (n-C18:0)	AGREDA 1.0	Blasco, T. et al. An extended reconstruction of human gut microbiota metabolism of dietary compounds. Nat. Commun. 12, 1–12 (2021).
cpd29665	1agpe181[c]	1-Acyl-sn-glycero-3-phosphoethanolamine (n-C18:1)	AGREDA 1.0	Blasco, T. et al. An extended reconstruction of human gut microbiota metabolism of dietary compounds. Nat. Commun. 12, 1–12 (2021).
cpd26430	1agpg120[c]	1-Acyl-sn-glycero-3-phosphoglycerol (n-C12:0)	AGREDA 1.0	Blasco, T. et al. An extended reconstruction of human gut microbiota metabolism of dietary compounds. Nat. Commun. 12, 1–12 (2021).
cpd26429	1agpg140[c]	1-Acyl-sn-glycero-3-phosphoglycerol (n-C14:0)	AGREDA 1.0	Blasco, T. et al. An extended reconstruction of human gut microbiota metabolism of dietary compounds. Nat. Commun. 12, 1–12 (2021).
cpd15320	1agpg141[c]	1-Acyl-sn-glycero-3-phosphoglycerol (n-C14:1)	AGREDA 1.0	Blasco, T. et al. An extended reconstruction of human gut microbiota metabolism of dietary compounds. Nat. Commun. 12, 1–12 (2021).
cpd26434	1agpg160[c]	1-Acyl-sn-glycero-3-phosphoglycerol (n-C16:0)	AGREDA 1.0	Blasco, T. et al. An extended reconstruction of human gut microbiota metabolism of dietary compounds. Nat. Commun. 12, 1–12 (2021).
cpd15322	1agpg161[c]	1-Acyl-sn-glycero-3-phosphoglycerol (n-C16:1)	AGREDA 1.0	Blasco, T. et al. An extended reconstruction of human gut microbiota metabolism of dietary compounds. Nat. Commun. 12, 1–12 (2021).
cpd26428	1agpg180[c]	1-Acyl-sn-glycero-3-phosphoglycerol (n-C18:0)	AGREDA 1.0	Blasco, T. et al. An extended reconstruction of human gut microbiota metabolism of dietary compounds. Nat. Commun. 12, 1–12 (2021).
cpd15324	1agpg181[c]	1-Acyl-sn-glycero-3-phosphoglycerol (n-C18:1)	AGREDA 1.0	Blasco, T. et al. An extended reconstruction of human gut microbiota metabolism of dietary compounds. Nat. Commun. 12, 1–12 (2021).
cpd15672	1aihpdecg3p[c]	1-anteisoheptadecanoyl-sn-glycerol 3-phosphate (14-methyl-hexadecanoyl, anteiso-C17)	AGREDA 1.0	Blasco, T. et al. An extended reconstruction of human gut microbiota metabolism of dietary compounds. Nat. Commun. 12, 1–12 (2021).
cpd15675	1aipdecg3p[c]	1-anteisopentadecanoyl-sn-glycerol 3-phosphate (12-methyl-tetradecanoyl, anteiso-C15)	AGREDA 1.0	Blasco, T. et al. An extended reconstruction of human gut microbiota metabolism of dietary compounds. Nat. Commun. 12, 1–12 (2021).
cpd15325	1ddecg3p[c]	1-acyl-sn-glycerol 3-phosphate(2-)	AGREDA 1.0	Blasco, T. et al. An extended reconstruction of human gut microbiota metabolism of dietary compounds. Nat. Commun. 12, 1–12 (2021).
cpd15326	1hdec9eg3p[c]	1-hexadec-9-enoyl-sn-glycerol 3-phosphate	AGREDA 1.0	Blasco, T. et al. An extended reconstruction of human gut microbiota metabolism of dietary compounds. Nat. Commun. 12, 1–12 (2021).
cpd15327	1hdecg3p[c]	1-hexadecanoyl-sn-glycerol 3-phosphate	AGREDA 1.0	Blasco, T. et al. An extended reconstruction of human gut microbiota metabolism of dietary compounds. Nat. Commun. 12, 1–12 (2021).
cpd15676	1ihdecg3p[c]	1-isohexadecanoyl-sn-glycerol 3-phosphate (14-methyl-pentadecanoyl, iso-C16)	AGREDA 1.0	Blasco, T. et al. An extended reconstruction of human gut microbiota metabolism of dietary compounds. Nat. Commun. 12, 1–12 (2021).
cpd15671	1ihpdecg3p[c]	1-isoheptadecanoyl-sn-glycerol 3-phosphate (15-methyl-hexadecanoyl, iso-C17)	AGREDA 1.0	Blasco, T. et al. An extended reconstruction of human gut microbiota metabolism of dietary compounds. Nat. Commun. 12, 1–12 (2021).
cpd15674	1ipdecg3p[c]	1-isopentadecanoyl-sn-glycerol 3-phosphate (13-methyl-tetradecanoyl, iso-C15)	AGREDA 1.0	Blasco, T. et al. An extended reconstruction of human gut microbiota metabolism of dietary compounds. Nat. Commun. 12, 1–12 (2021).
cpd15673	1itdecg3p[c]	1-isotetradecanoyl-sn-glycerol 3-phosphate (12-methyl-tridecanoyl, iso-C14)	AGREDA 1.0	Blasco, T. et al. An extended reconstruction of human gut microbiota metabolism of dietary compounds. Nat. Commun. 12, 1–12 (2021).
cpd15328	1odec11eg3p[c]	1-octadec-11-enoyl-sn-glycerol 3-phosphate	AGREDA 1.0	Blasco, T. et al. An extended reconstruction of human gut microbiota metabolism of dietary compounds. Nat. Commun. 12, 1–12 (2021).
cpd15329	1odecg3p[c]	1-octadecanoyl-sn-glycerol 3-phosphate	AGREDA 1.0	Blasco, T. et al. An extended reconstruction of human gut microbiota metabolism of dietary compounds. Nat. Commun. 12, 1–12 (2021).
cpd02431	1pyr5c[c]	1-Pyrroline-5-carboxylate	AGREDA 1.0	Blasco, T. et al. An extended reconstruction of human gut microbiota metabolism of dietary compounds. Nat. Commun. 12, 1–12 (2021).
cpd15330	1tdec7eg3p[c]	1-tetradec-7-enoyl-sn-glycerol 3-phosphate	AGREDA 1.0	Blasco, T. et al. An extended reconstruction of human gut microbiota metabolism of dietary compounds. Nat. Commun. 12, 1–12 (2021).
cpd15331	1tdecg3p[c]	1-tetradecanoyl-sn-glycerol 3-phosphate	AGREDA 1.0	Blasco, T. et al. An extended reconstruction of human gut microbiota metabolism of dietary compounds. Nat. Commun. 12, 1–12 (2021).
cpd02120	23dhdp[c]	2,3-Dihydrodipicolinate	AGREDA 1.0	Blasco, T. et al. An extended reconstruction of human gut microbiota metabolism of dietary compounds. Nat. Commun. 12, 1–12 (2021).
cpd19030	23dhmb[c]	(R)-2,3-Dihydroxy-3-methylbutanoate	AGREDA 1.0	Blasco, T. et al. An extended reconstruction of human gut microbiota metabolism of dietary compounds. Nat. Commun. 12, 1–12 (2021).
cpd02535	23dhmp[c]	(R)-2,3-Dihydroxy-3-methylpentanoate	AGREDA 1.0	Blasco, T. et al. An extended reconstruction of human gut microbiota metabolism of dietary compounds. Nat. Commun. 12, 1–12 (2021).
cpd02921	25aics[c]	(S)-2-[5-Amino-1-(5-phospho-D-ribosyl)imidazole-4-carboxamido]succinate	AGREDA 1.0	Blasco, T. et al. An extended reconstruction of human gut microbiota metabolism of dietary compounds. Nat. Commun. 12, 1–12 (2021).
cpd00504	26dap_LL[c]	LL-2,6-Diaminoheptanedioate	AGREDA 1.0	Blasco, T. et al. An extended reconstruction of human gut microbiota metabolism of dietary compounds. Nat. Commun. 12, 1–12 (2021).
cpd00516	26dap_M[c]	meso-2,6-Diaminoheptanedioate	AGREDA 1.0	Blasco, T. et al. An extended reconstruction of human gut microbiota metabolism of dietary compounds. Nat. Commun. 12, 1–12 (2021).
cpd26439	2agpe120[c]	2-Acyl-sn-glycero-3-phosphoethanolamine (n-C12:0)	AGREDA 1.0	Blasco, T. et al. An extended reconstruction of human gut microbiota metabolism of dietary compounds. Nat. Commun. 12, 1–12 (2021).
cpd26435	2agpe140[c]	2-Acyl-sn-glycero-3-phosphoethanolamine (n-C14:0)	AGREDA 1.0	Blasco, T. et al. An extended reconstruction of human gut microbiota metabolism of dietary compounds. Nat. Commun. 12, 1–12 (2021).
cpd15338	2agpe141[c]	2-Acyl-sn-glycero-3-phosphoethanolamine (n-C14:1)	AGREDA 1.0	Blasco, T. et al. An extended reconstruction of human gut microbiota metabolism of dietary compounds. Nat. Commun. 12, 1–12 (2021).
cpd15339	2agpe160[c]	2-Acyl-sn-glycero-3-phosphoethanolamine (n-C16:0)	AGREDA 1.0	Blasco, T. et al. An extended reconstruction of human gut microbiota metabolism of dietary compounds. Nat. Commun. 12, 1–12 (2021).
cpd15340	2agpe161[c]	2-Acyl-sn-glycero-3-phosphoethanolamine (n-C16:1)	AGREDA 1.0	Blasco, T. et al. An extended reconstruction of human gut microbiota metabolism of dietary compounds. Nat. Commun. 12, 1–12 (2021).
cpd15341	2agpe180[c]	2-Acyl-sn-glycero-3-phosphoethanolamine (n-C18:0)	AGREDA 1.0	Blasco, T. et al. An extended reconstruction of human gut microbiota metabolism of dietary compounds. Nat. Commun. 12, 1–12 (2021).
cpd15342	2agpe181[c]	2-Acyl-sn-glycero-3-phosphoethanolamine (n-C18:1)	AGREDA 1.0	Blasco, T. et al. An extended reconstruction of human gut microbiota metabolism of dietary compounds. Nat. Commun. 12, 1–12 (2021).
cpd15343	2agpg120[c]	2-Acyl-sn-glycero-3-phosphoglycerol (n-C12:0)	AGREDA 1.0	Blasco, T. et al. An extended reconstruction of human gut microbiota metabolism of dietary compounds. Nat. Commun. 12, 1–12 (2021).
cpd26437	2agpg140[c]	2-Acyl-sn-glycero-3-phosphoglycerol (n-C14:0)	AGREDA 1.0	Blasco, T. et al. An extended reconstruction of human gut microbiota metabolism of dietary compounds. Nat. Commun. 12, 1–12 (2021).
cpd15345	2agpg141[c]	2-Acyl-sn-glycero-3-phosphoglycerol (n-C14:1)	AGREDA 1.0	Blasco, T. et al. An extended reconstruction of human gut microbiota metabolism of dietary compounds. Nat. Commun. 12, 1–12 (2021).
cpd25200	2agpg160[c]	2-Acyl-sn-glycero-3-phosphoglycerol (n-C16:0)	AGREDA 1.0	Blasco, T. et al. An extended reconstruction of human gut microbiota metabolism of dietary compounds. Nat. Commun. 12, 1–12 (2021).
cpd15347	2agpg161[c]	2-Acyl-sn-glycero-3-phosphoglycerol (n-C16:1)	AGREDA 1.0	Blasco, T. et al. An extended reconstruction of human gut microbiota metabolism of dietary compounds. Nat. Commun. 12, 1–12 (2021).
cpd26427	2agpg180[c]	2-Acyl-sn-glycero-3-phosphoglycerol (n-C18:0)	AGREDA 1.0	Blasco, T. et al. An extended reconstruction of human gut microbiota metabolism of dietary compounds. Nat. Commun. 12, 1–12 (2021).
cpd15349	2agpg181[c]	2-Acyl-sn-glycero-3-phosphoglycerol (n-C18:1)	AGREDA 1.0	Blasco, T. et al. An extended reconstruction of human gut microbiota metabolism of dietary compounds. Nat. Commun. 12, 1–12 (2021).
cpd00498	2ahbut[c]	(S)-2-Aceto-2-hydroxybutanoate	AGREDA 1.0	Blasco, T. et al. An extended reconstruction of human gut microbiota metabolism of dietary compounds. Nat. Commun. 12, 1–12 (2021).
cpd02211	2aobut[c]	L-2-amino-3-oxobutanoic acid	AGREDA 1.0	Blasco, T. et al. An extended reconstruction of human gut microbiota metabolism of dietary compounds. Nat. Commun. 12, 1–12 (2021).
cpd02857	2dda7p[c]	2-Dehydro-3-deoxy-D-arabino-heptonate 7-phosphate	AGREDA 1.0	Blasco, T. et al. An extended reconstruction of human gut microbiota metabolism of dietary compounds. Nat. Commun. 12, 1–12 (2021).
cpd15350	2ddecg3p[c]	2-dodecanoyl-sn-glycerol 3-phosphate	AGREDA 1.0	Blasco, T. et al. An extended reconstruction of human gut microbiota metabolism of dietary compounds. Nat. Commun. 12, 1–12 (2021).
cpd02711	2ddg6p[c]	2-Dehydro-3-deoxy-D-gluconate 6-phosphate	AGREDA 1.0	Blasco, T. et al. An extended reconstruction of human gut microbiota metabolism of dietary compounds. Nat. Commun. 12, 1–12 (2021).
cpd00176	2ddglcn[c]	2-Dehydro-3-deoxy-D-gluconate	AGREDA 1.0	Blasco, T. et al. An extended reconstruction of human gut microbiota metabolism of dietary compounds. Nat. Commun. 12, 1–12 (2021).
cpd00712	2dhp[c]	2-Dehydropantoate	AGREDA 1.0	Blasco, T. et al. An extended reconstruction of human gut microbiota metabolism of dietary compounds. Nat. Commun. 12, 1–12 (2021).
cpd25803	2dmmq7[c]	2-Demethylmenaquinone 7	AGREDA 1.0	Blasco, T. et al. An extended reconstruction of human gut microbiota metabolism of dietary compounds. Nat. Commun. 12, 1–12 (2021).
cpd15352	2dmmq8[c]	2-Demethylmenaquinone 8	AGREDA 1.0	Blasco, T. et al. An extended reconstruction of human gut microbiota metabolism of dietary compounds. Nat. Commun. 12, 1–12 (2021).
cpd15353	2dmmql8[c]	2-Demethylmenaquinol 8	AGREDA 1.0	Blasco, T. et al. An extended reconstruction of human gut microbiota metabolism of dietary compounds. Nat. Commun. 12, 1–12 (2021).
cpd00509	2dr1p[c]	2-Deoxy-D-ribose 1-phosphate	AGREDA 1.0	Blasco, T. et al. An extended reconstruction of human gut microbiota metabolism of dietary compounds. Nat. Commun. 12, 1–12 (2021).
cpd00510	2dr5p[c]	2-deoxy-D-ribose 5-phosphate(2-)	AGREDA 1.0	Blasco, T. et al. An extended reconstruction of human gut microbiota metabolism of dietary compounds. Nat. Commun. 12, 1–12 (2021).
cpd00843	2h3oppan[c]	2-Hydroxy-3-oxopropanoate	AGREDA 1.0	Blasco, T. et al. An extended reconstruction of human gut microbiota metabolism of dietary compounds. Nat. Commun. 12, 1–12 (2021).
cpd15354	2hdec9eg3p[c]	2-hexadec-9-enoyl-sn-glycerol 3-phosphate	AGREDA 1.0	Blasco, T. et al. An extended reconstruction of human gut microbiota metabolism of dietary compounds. Nat. Commun. 12, 1–12 (2021).
cpd15355	2hdecg3p[c]	2-hexadecanoyl-sn-glycerol 3-phosphate	AGREDA 1.0	Blasco, T. et al. An extended reconstruction of human gut microbiota metabolism of dietary compounds. Nat. Commun. 12, 1–12 (2021).
cpd01710	2ippm[c]	2-Isopropylmaleate	AGREDA 1.0	Blasco, T. et al. An extended reconstruction of human gut microbiota metabolism of dietary compounds. Nat. Commun. 12, 1–12 (2021).
cpd02124	2maacoa[c]	2-methylacetoacetyl-CoA(4-)	AGREDA 1.0	Blasco, T. et al. An extended reconstruction of human gut microbiota metabolism of dietary compounds. Nat. Commun. 12, 1–12 (2021).
cpd02894	2mahmp[c]	2-Methyl-4-amino-5-hydroxymethylpyrimidine diphosphate	AGREDA 1.0	Blasco, T. et al. An extended reconstruction of human gut microbiota metabolism of dietary compounds. Nat. Commun. 12, 1–12 (2021).
cpd00760	2mbcoa[c]	2-methylbutanoyl-CoA(4-)	AGREDA 1.0	Blasco, T. et al. An extended reconstruction of human gut microbiota metabolism of dietary compounds. Nat. Commun. 12, 1–12 (2021).
cpd11495	2mbutACP[c]	2-methylbutanoyl-ACP,2-methylbutyryl-ACP	AGREDA 1.0	Blasco, T. et al. An extended reconstruction of human gut microbiota metabolism of dietary compounds. Nat. Commun. 12, 1–12 (2021).
cpd08286	2me4p[c]	2-C-methyl-D-erythritol 4-phosphate	AGREDA 1.0	Blasco, T. et al. An extended reconstruction of human gut microbiota metabolism of dietary compounds. Nat. Commun. 12, 1–12 (2021).
cpd08301	2mecdp[c]	2-C-methyl-D-erythritol 2,4-cyclodiphosphate	AGREDA 1.0	Blasco, T. et al. An extended reconstruction of human gut microbiota metabolism of dietary compounds. Nat. Commun. 12, 1–12 (2021).
cpd00287	2mop[c]	2-methyl-3-oxopropanoate	AGREDA 1.0	Blasco, T. et al. An extended reconstruction of human gut microbiota metabolism of dietary compounds. Nat. Commun. 12, 1–12 (2021).
cpd11545	2mpropACP[c]	2-methylpropionyl-ACP,isobutyryl-ACP	AGREDA 1.0	Blasco, T. et al. An extended reconstruction of human gut microbiota metabolism of dietary compounds. Nat. Commun. 12, 1–12 (2021).
cpd00094	2obut[c]	2-Oxobutanoate	AGREDA 1.0	Blasco, T. et al. An extended reconstruction of human gut microbiota metabolism of dietary compounds. Nat. Commun. 12, 1–12 (2021).
cpd15357	2odec11eg3p[c]	2-octadec-11-enoyl-sn-glycerol 3-phosphate	AGREDA 1.0	Blasco, T. et al. An extended reconstruction of human gut microbiota metabolism of dietary compounds. Nat. Commun. 12, 1–12 (2021).
cpd15358	2odecg3p[c]	2-octadecanoyl-sn-glycerol 3-phosphate	AGREDA 1.0	Blasco, T. et al. An extended reconstruction of human gut microbiota metabolism of dietary compounds. Nat. Commun. 12, 1–12 (2021).
cpd03445	2ohph[c]	2-Octaprenyl-6-hydroxyphenol	AGREDA 1.0	Blasco, T. et al. An extended reconstruction of human gut microbiota metabolism of dietary compounds. Nat. Commun. 12, 1–12 (2021).
cpd15359	2ombzl[c]	2-Octaprenyl-6-methoxy-1,4-benzoquinol	AGREDA 1.0	Blasco, T. et al. An extended reconstruction of human gut microbiota metabolism of dietary compounds. Nat. Commun. 12, 1–12 (2021).
cpd03449	2omhmbl[c]	2-Octaprenyl-3-methyl-5-hydroxy-6-methoxy-1,4-benzoquinol	AGREDA 1.0	Blasco, T. et al. An extended reconstruction of human gut microbiota metabolism of dietary compounds. Nat. Commun. 12, 1–12 (2021).
cpd15361	2ommbl[c]	2-Octaprenyl-3-methyl-6-methoxy- 1,4-benzoquinol	AGREDA 1.0	Blasco, T. et al. An extended reconstruction of human gut microbiota metabolism of dietary compounds. Nat. Commun. 12, 1–12 (2021).
cpd03446	2omph[c]	2-Octaprenyl-6-methoxyphenol	AGREDA 1.0	Blasco, T. et al. An extended reconstruction of human gut microbiota metabolism of dietary compounds. Nat. Commun. 12, 1–12 (2021).
cpd03444	2oph[c]	2-Octaprenylphenol	AGREDA 1.0	Blasco, T. et al. An extended reconstruction of human gut microbiota metabolism of dietary compounds. Nat. Commun. 12, 1–12 (2021).
cpd08288	2p4c2me[c]	2-phospho-4-(cytidine 5-diphospho)-2-C-methyl-D-erythritol	AGREDA 1.0	Blasco, T. et al. An extended reconstruction of human gut microbiota metabolism of dietary compounds. Nat. Commun. 12, 1–12 (2021).
cpd00482	2pg[c]	D-Glycerate 2-phosphate	AGREDA 1.0	Blasco, T. et al. An extended reconstruction of human gut microbiota metabolism of dietary compounds. Nat. Commun. 12, 1–12 (2021).
cpd00727	2pglyc[c]	2-phosphonatoglycolate(3-)	AGREDA 1.0	Blasco, T. et al. An extended reconstruction of human gut microbiota metabolism of dietary compounds. Nat. Commun. 12, 1–12 (2021).
cpd15362	2tdec7eg3p[c]	2-tetradec-7-enoyl-sn-glycerol 3-phosphate	AGREDA 1.0	Blasco, T. et al. An extended reconstruction of human gut microbiota metabolism of dietary compounds. Nat. Commun. 12, 1–12 (2021).
cpd15363	2tdecg3p[c]	2-tetradecanoyl-sn-glycerol 3-phosphate	AGREDA 1.0	Blasco, T. et al. An extended reconstruction of human gut microbiota metabolism of dietary compounds. Nat. Commun. 12, 1–12 (2021).
cpd02569	33hmeoxobut[c]	2-Oxo-3-hydroxyisovalerate	AGREDA 1.0	Blasco, T. et al. An extended reconstruction of human gut microbiota metabolism of dietary compounds. Nat. Commun. 12, 1–12 (2021).
cpd00868	34hpp[c]	3-(4-hydroxyphenyl)pyruvate	AGREDA 1.0	Blasco, T. et al. An extended reconstruction of human gut microbiota metabolism of dietary compounds. Nat. Commun. 12, 1–12 (2021).
cpd02693	3c2hmp[c]	3-Carboxy-2-hydroxy-4-methylpentanoate	AGREDA 1.0	Blasco, T. et al. An extended reconstruction of human gut microbiota metabolism of dietary compounds. Nat. Commun. 12, 1–12 (2021).
cpd01646	3c3hmp[c]	3-Carboxy-3-hydroxy-4-methylpentanoate	AGREDA 1.0	Blasco, T. et al. An extended reconstruction of human gut microbiota metabolism of dietary compounds. Nat. Commun. 12, 1–12 (2021).
cpd02605	3c4mop[c]	3-Carboxy-4-methyl-2-oxopentanoate	AGREDA 1.0	Blasco, T. et al. An extended reconstruction of human gut microbiota metabolism of dietary compounds. Nat. Commun. 12, 1–12 (2021).
cpd00699	3dhq[c]	3-Dehydroquinate	AGREDA 1.0	Blasco, T. et al. An extended reconstruction of human gut microbiota metabolism of dietary compounds. Nat. Commun. 12, 1–12 (2021).
cpd01716	3dhsk[c]	3-Dehydroshikimate	AGREDA 1.0	Blasco, T. et al. An extended reconstruction of human gut microbiota metabolism of dietary compounds. Nat. Commun. 12, 1–12 (2021).
cpd10162	3h3mop[c]	(R)-3-Hydroxy-3-methyl-2-oxopentanoate	AGREDA 1.0	Blasco, T. et al. An extended reconstruction of human gut microbiota metabolism of dietary compounds. Nat. Commun. 12, 1–12 (2021).
cpd11836	3haACP[c]	(3R)-3-Hydroxyacyl-[acyl-carrier protein]	AGREDA 1.0	Blasco, T. et al. An extended reconstruction of human gut microbiota metabolism of dietary compounds. Nat. Commun. 12, 1–12 (2021).
cpd00842	3hbcoa[c]	(S)-3-hydroxybutanoyl-CoA(4-)	AGREDA 1.0	Blasco, T. et al. An extended reconstruction of human gut microbiota metabolism of dietary compounds. Nat. Commun. 12, 1–12 (2021).
cpd03118	3hdcoa[c]	(S)-3-Hydroxydecanoyl-CoA	AGREDA 1.0	Blasco, T. et al. An extended reconstruction of human gut microbiota metabolism of dietary compounds. Nat. Commun. 12, 1–12 (2021).
cpd03116	3hddcoa[c]	(S)-3-Hydroxydodecanoyl-CoA	AGREDA 1.0	Blasco, T. et al. An extended reconstruction of human gut microbiota metabolism of dietary compounds. Nat. Commun. 12, 1–12 (2021).
cpd11480	3hddecACP[c]	(R)-3-Hydroxydodecanoyl-[acyl-carrier protein]	AGREDA 1.0	Blasco, T. et al. An extended reconstruction of human gut microbiota metabolism of dietary compounds. Nat. Commun. 12, 1–12 (2021).
cpd11482	3hdecACP[c]	(R)-3-Hydroxydecanoyl-[acyl-carrier protein]	AGREDA 1.0	Blasco, T. et al. An extended reconstruction of human gut microbiota metabolism of dietary compounds. Nat. Commun. 12, 1–12 (2021).
cpd03122	3hhcoa[c]	(S)-3-Hydroxyhexanoyl-CoA	AGREDA 1.0	Blasco, T. et al. An extended reconstruction of human gut microbiota metabolism of dietary compounds. Nat. Commun. 12, 1–12 (2021).
cpd03113	3hhdcoa[c]	(S)-3-Hydroxyhexadecanoyl-CoA	AGREDA 1.0	Blasco, T. et al. An extended reconstruction of human gut microbiota metabolism of dietary compounds. Nat. Commun. 12, 1–12 (2021).
cpd11479	3hhexACP[c]	(R)-3-Hydroxyhexanoyl-[acyl-carrier protein]	AGREDA 1.0	Blasco, T. et al. An extended reconstruction of human gut microbiota metabolism of dietary compounds. Nat. Commun. 12, 1–12 (2021).
cpd02691	3hmbcoa[c]	(2S,3S)-3-hydroxy-2-methylbutanoyl-CoA(4-)	AGREDA 1.0	Blasco, T. et al. An extended reconstruction of human gut microbiota metabolism of dietary compounds. Nat. Commun. 12, 1–12 (2021).
cpd00876	3hmp[c]	3-hydroxy-2-methylpropanoate	AGREDA 1.0	Blasco, T. et al. An extended reconstruction of human gut microbiota metabolism of dietary compounds. Nat. Commun. 12, 1–12 (2021).
cpd11484	3hmrsACP[c]	(R)-3-Hydroxytetradecanoyl-[acyl-carrier protein]	AGREDA 1.0	Blasco, T. et al. An extended reconstruction of human gut microbiota metabolism of dietary compounds. Nat. Commun. 12, 1–12 (2021).
cpd03120	3hocoa[c]	(S)-3-Hydroxyoctanoyl-CoA	AGREDA 1.0	Blasco, T. et al. An extended reconstruction of human gut microbiota metabolism of dietary compounds. Nat. Commun. 12, 1–12 (2021).
cpd11483	3hoctACP[c]	(R)-3-Hydroxyoctanoyl-[acyl-carrier protein]	AGREDA 1.0	Blasco, T. et al. An extended reconstruction of human gut microbiota metabolism of dietary compounds. Nat. Commun. 12, 1–12 (2021).
cpd15371	3hoctaACP[c]	(R)-3-Hydroxyoctadecanoyl-[acyl-carrier protein]	AGREDA 1.0	Blasco, T. et al. An extended reconstruction of human gut microbiota metabolism of dietary compounds. Nat. Commun. 12, 1–12 (2021).
cpd11481	3hpalmACP[c]	R-3-hydroxypalmitoyl-[acyl-carrier protein]	AGREDA 1.0	Blasco, T. et al. An extended reconstruction of human gut microbiota metabolism of dietary compounds. Nat. Commun. 12, 1–12 (2021).
cpd03115	3htdcoa[c]	(S)-3-Hydroxytetradecanoyl-CoA	AGREDA 1.0	Blasco, T. et al. An extended reconstruction of human gut microbiota metabolism of dietary compounds. Nat. Commun. 12, 1–12 (2021).
cpd02210	3ig3p[c]	C-(3-Indolyl)-glycerol 3-phosphate	AGREDA 1.0	Blasco, T. et al. An extended reconstruction of human gut microbiota metabolism of dietary compounds. Nat. Commun. 12, 1–12 (2021).
cpd01966	3mb2coa[c]	3-methylbut-2-enoyl-CoA(4-)	AGREDA 1.0	Blasco, T. et al. An extended reconstruction of human gut microbiota metabolism of dietary compounds. Nat. Commun. 12, 1–12 (2021).
cpd11520	3mbutACP[c]	3-methylbutanoyl-ACP,isovaleryl-ACP	AGREDA 1.0	Blasco, T. et al. An extended reconstruction of human gut microbiota metabolism of dietary compounds. Nat. Commun. 12, 1–12 (2021).
cpd02068	3mgcoa[c]	trans-3-methylglutaconyl-CoA(5-)	AGREDA 1.0	Blasco, T. et al. An extended reconstruction of human gut microbiota metabolism of dietary compounds. Nat. Commun. 12, 1–12 (2021).
cpd00123	3mob[c]	3-methyl-2-oxobutanoate	AGREDA 1.0	Blasco, T. et al. An extended reconstruction of human gut microbiota metabolism of dietary compounds. Nat. Commun. 12, 1–12 (2021).
cpd00508	3mop[c]	3-methyl-2-oxopentanoate	AGREDA 1.0	Blasco, T. et al. An extended reconstruction of human gut microbiota metabolism of dietary compounds. Nat. Commun. 12, 1–12 (2021).
cpd03119	3odcoa[c]	3-Oxodecanoyl-CoA	AGREDA 1.0	Blasco, T. et al. An extended reconstruction of human gut microbiota metabolism of dietary compounds. Nat. Commun. 12, 1–12 (2021).
cpd03117	3oddcoa[c]	3-Oxododecanoyl-CoA	AGREDA 1.0	Blasco, T. et al. An extended reconstruction of human gut microbiota metabolism of dietary compounds. Nat. Commun. 12, 1–12 (2021).
cpd11489	3oddecACP[c]	3-Oxododecanoyl-[acyl-carrier protein]	AGREDA 1.0	Blasco, T. et al. An extended reconstruction of human gut microbiota metabolism of dietary compounds. Nat. Commun. 12, 1–12 (2021).
cpd11487	3odecACP[c]	3-Oxodecanoyl-[acyl-carrier protein]	AGREDA 1.0	Blasco, T. et al. An extended reconstruction of human gut microbiota metabolism of dietary compounds. Nat. Commun. 12, 1–12 (2021).
cpd03123	3ohcoa[c]	3-Oxohexanoyl-CoA	AGREDA 1.0	Blasco, T. et al. An extended reconstruction of human gut microbiota metabolism of dietary compounds. Nat. Commun. 12, 1–12 (2021).
cpd03114	3ohdcoa[c]	3-oxopalmitoyl-CoA(4-)	AGREDA 1.0	Blasco, T. et al. An extended reconstruction of human gut microbiota metabolism of dietary compounds. Nat. Commun. 12, 1–12 (2021).
cpd11486	3ohexACP[c]	3-Oxohexanoyl-[acyl-carrier protein]	AGREDA 1.0	Blasco, T. et al. An extended reconstruction of human gut microbiota metabolism of dietary compounds. Nat. Commun. 12, 1–12 (2021).
cpd11491	3omrsACP[c]	3-Oxotetradecanoyl-[acyl-carrier protein]	AGREDA 1.0	Blasco, T. et al. An extended reconstruction of human gut microbiota metabolism of dietary compounds. Nat. Commun. 12, 1–12 (2021).
cpd03121	3oocoa[c]	3-Oxooctanoyl-CoA	AGREDA 1.0	Blasco, T. et al. An extended reconstruction of human gut microbiota metabolism of dietary compounds. Nat. Commun. 12, 1–12 (2021).
cpd11490	3ooctACP[c]	3-Oxooctanoyl-[acyl-carrier protein]	AGREDA 1.0	Blasco, T. et al. An extended reconstruction of human gut microbiota metabolism of dietary compounds. Nat. Commun. 12, 1–12 (2021).
cpd14938	3ooctdACP[c]	3-Oxooctadecanoyl-[acyl-carrier protein]	AGREDA 1.0	Blasco, T. et al. An extended reconstruction of human gut microbiota metabolism of dietary compounds. Nat. Commun. 12, 1–12 (2021).
cpd11485	3opalmACP[c]	3-Oxohexadecanoyl-[acyl-carrier protein]	AGREDA 1.0	Blasco, T. et al. An extended reconstruction of human gut microbiota metabolism of dietary compounds. Nat. Commun. 12, 1–12 (2021).
cpd03443	3ophb[c]	3-Octaprenyl-4-hydroxybenzoate	AGREDA 1.0	Blasco, T. et al. An extended reconstruction of human gut microbiota metabolism of dietary compounds. Nat. Commun. 12, 1–12 (2021).
cpd12689	3otdcoa[c]	3-Oxotetradecanoyl-CoA	AGREDA 1.0	Blasco, T. et al. An extended reconstruction of human gut microbiota metabolism of dietary compounds. Nat. Commun. 12, 1–12 (2021).
cpd00169	3pg[c]	3-Phospho-D-glycerate	AGREDA 1.0	Blasco, T. et al. An extended reconstruction of human gut microbiota metabolism of dietary compounds. Nat. Commun. 12, 1–12 (2021).
cpd02069	3php[c]	3-phosphonatooxypyruvate(3-)	AGREDA 1.0	Blasco, T. et al. An extended reconstruction of human gut microbiota metabolism of dietary compounds. Nat. Commun. 12, 1–12 (2021).
cpd00932	3psme[c]	5-O-(1-Carboxyvinyl)-3-phosphoshikimate	AGREDA 1.0	Blasco, T. et al. An extended reconstruction of human gut microbiota metabolism of dietary compounds. Nat. Commun. 12, 1–12 (2021).
cpd00281	4abut[c]	4-Aminobutanoate	AGREDA 1.0	Blasco, T. et al. An extended reconstruction of human gut microbiota metabolism of dietary compounds. Nat. Commun. 12, 1–12 (2021).
cpd00281	4abut[e]	4-Aminobutanoate	AGREDA 1.0	Blasco, T. et al. An extended reconstruction of human gut microbiota metabolism of dietary compounds. Nat. Commun. 12, 1–12 (2021).
cpd00434	4abutn[c]	4-Aminobutanal	AGREDA 1.0	Blasco, T. et al. An extended reconstruction of human gut microbiota metabolism of dietary compounds. Nat. Commun. 12, 1–12 (2021).
cpd00939	4ahmmp[c]	4-Amino-5-hydroxymethyl-2-methylpyrimidine	AGREDA 1.0	Blasco, T. et al. An extended reconstruction of human gut microbiota metabolism of dietary compounds. Nat. Commun. 12, 1–12 (2021).
cpd02775	4ampm[c]	4-Amino-2-methyl-5-phosphomethylpyrimidine	AGREDA 1.0	Blasco, T. et al. An extended reconstruction of human gut microbiota metabolism of dietary compounds. Nat. Commun. 12, 1–12 (2021).
cpd08287	4c2me[c]	4-(cytidine 5-diphospho)-2-C-methyl-D-erythritol	AGREDA 1.0	Blasco, T. et al. An extended reconstruction of human gut microbiota metabolism of dietary compounds. Nat. Commun. 12, 1–12 (2021).
cpd00830	4h2oglt[c]	4-hydroxy-2-oxoglutarate(2-)	AGREDA 1.0	Blasco, T. et al. An extended reconstruction of human gut microbiota metabolism of dietary compounds. Nat. Commun. 12, 1–12 (2021).
cpd15378	4hba[c]	4-Hydroxy-benzyl alcohol	AGREDA 1.0	Blasco, T. et al. An extended reconstruction of human gut microbiota metabolism of dietary compounds. Nat. Commun. 12, 1–12 (2021).
cpd00136	4hbz[c]	4-hydroxybenzoate	AGREDA 1.0	Blasco, T. et al. An extended reconstruction of human gut microbiota metabolism of dietary compounds. Nat. Commun. 12, 1–12 (2021).
cpd03608	4hthr[c]	4-Hydroxy-L-threonine	AGREDA 1.0	Blasco, T. et al. An extended reconstruction of human gut microbiota metabolism of dietary compounds. Nat. Commun. 12, 1–12 (2021).
cpd11497	4m3hhexACP[c]	4-methyl-3-hydroxy-hexanoyl-ACP	AGREDA 1.0	Blasco, T. et al. An extended reconstruction of human gut microbiota metabolism of dietary compounds. Nat. Commun. 12, 1–12 (2021).
cpd11547	4m3hpentACP[c]	4-methyl-3-hydroxy-pentanoyl-ACP	AGREDA 1.0	Blasco, T. et al. An extended reconstruction of human gut microbiota metabolism of dietary compounds. Nat. Commun. 12, 1–12 (2021).
cpd11496	4m3ohexACP[c]	4-methyl-3-oxo-hexanoyl-ACP	AGREDA 1.0	Blasco, T. et al. An extended reconstruction of human gut microbiota metabolism of dietary compounds. Nat. Commun. 12, 1–12 (2021).
cpd11546	4m3opentACP[c]	4-methyl-3-oxo-pentanoyl-ACP	AGREDA 1.0	Blasco, T. et al. An extended reconstruction of human gut microbiota metabolism of dietary compounds. Nat. Commun. 12, 1–12 (2021).
cpd02636	4mhetz[c]	4-Methyl-5-(2-hydroxyethyl)-thiazole	AGREDA 1.0	Blasco, T. et al. An extended reconstruction of human gut microbiota metabolism of dietary compounds. Nat. Commun. 12, 1–12 (2021).
cpd11499	4mhexACP[c]	4-methyl-hexanoyl-ACP	AGREDA 1.0	Blasco, T. et al. An extended reconstruction of human gut microbiota metabolism of dietary compounds. Nat. Commun. 12, 1–12 (2021).
cpd00200	4mop[c]	4-methyl-2-oxopentanoate	AGREDA 1.0	Blasco, T. et al. An extended reconstruction of human gut microbiota metabolism of dietary compounds. Nat. Commun. 12, 1–12 (2021).
cpd11549	4mpentACP[c]	4-methyl-pentanoyl-ACP	AGREDA 1.0	Blasco, T. et al. An extended reconstruction of human gut microbiota metabolism of dietary compounds. Nat. Commun. 12, 1–12 (2021).
cpd02654	4mpetz[c]	4-Methyl-5-(2-phosphoethyl)-thiazole	AGREDA 1.0	Blasco, T. et al. An extended reconstruction of human gut microbiota metabolism of dietary compounds. Nat. Commun. 12, 1–12 (2021).
cpd11498	4mthex2eACP[c]	4-methyl-trans-hex-2-enoyl-ACP	AGREDA 1.0	Blasco, T. et al. An extended reconstruction of human gut microbiota metabolism of dietary compounds. Nat. Commun. 12, 1–12 (2021).
cpd01977	4pasp[c]	4-Phospho-L-aspartate	AGREDA 1.0	Blasco, T. et al. An extended reconstruction of human gut microbiota metabolism of dietary compounds. Nat. Commun. 12, 1–12 (2021).
cpd02147	4per[c]	4-Phospho-D-erythronate	AGREDA 1.0	Blasco, T. et al. An extended reconstruction of human gut microbiota metabolism of dietary compounds. Nat. Commun. 12, 1–12 (2021).
cpd02201	4ppan[c]	D-4-Phosphopantothenate	AGREDA 1.0	Blasco, T. et al. An extended reconstruction of human gut microbiota metabolism of dietary compounds. Nat. Commun. 12, 1–12 (2021).
cpd02666	4ppcys[c]	N-((R)-4-Phosphopantothenoyl)-L-cysteine	AGREDA 1.0	Blasco, T. et al. An extended reconstruction of human gut microbiota metabolism of dietary compounds. Nat. Commun. 12, 1–12 (2021).
cpd02893	5aizc[c]	5-amino-1-(5-phospho-D-ribosyl)imidazole-4-carboxylate	AGREDA 1.0	Blasco, T. et al. An extended reconstruction of human gut microbiota metabolism of dietary compounds. Nat. Commun. 12, 1–12 (2021).
cpd00502	5forthf[c]	5-Formiminotetrahydrofolate	AGREDA 1.0	Blasco, T. et al. An extended reconstruction of human gut microbiota metabolism of dietary compounds. Nat. Commun. 12, 1–12 (2021).
cpd02197	5fthf[c]	5-formyltetrahydrofolate(2-)	AGREDA 1.0	Blasco, T. et al. An extended reconstruction of human gut microbiota metabolism of dietary compounds. Nat. Commun. 12, 1–12 (2021).
cpd11522	5m3hhexACP[c]	5-methyl-3-hydroxy-hexanoyl-ACP	AGREDA 1.0	Blasco, T. et al. An extended reconstruction of human gut microbiota metabolism of dietary compounds. Nat. Commun. 12, 1–12 (2021).
cpd11521	5m3ohexACP[c]	5-methyl-3-oxo-hexanoyl-ACP	AGREDA 1.0	Blasco, T. et al. An extended reconstruction of human gut microbiota metabolism of dietary compounds. Nat. Commun. 12, 1–12 (2021).
cpd02574	5mdr1p[c]	5-Methylthio-5-deoxy-D-ribose 1-phosphate	AGREDA 1.0	Blasco, T. et al. An extended reconstruction of human gut microbiota metabolism of dietary compounds. Nat. Commun. 12, 1–12 (2021).
cpd02791	5mdru1p[c]	5-Methylthio-5-deoxy-D-ribulose 1-phosphate	AGREDA 1.0	Blasco, T. et al. An extended reconstruction of human gut microbiota metabolism of dietary compounds. Nat. Commun. 12, 1–12 (2021).
cpd11524	5mhexACP[c]	5-methyl-hexanoyl-ACP	AGREDA 1.0	Blasco, T. et al. An extended reconstruction of human gut microbiota metabolism of dietary compounds. Nat. Commun. 12, 1–12 (2021).
cpd00147	5mta[c]	5-Methylthioadenosine	AGREDA 1.0	Blasco, T. et al. An extended reconstruction of human gut microbiota metabolism of dietary compounds. Nat. Commun. 12, 1–12 (2021).
cpd11523	5mthex2eACP[c]	5-methyl-trans-hex-2-enoyl-ACP	AGREDA 1.0	Blasco, T. et al. An extended reconstruction of human gut microbiota metabolism of dietary compounds. Nat. Commun. 12, 1–12 (2021).
cpd00345	5mthf[c]	5-Methyltetrahydrofolate	AGREDA 1.0	Blasco, T. et al. An extended reconstruction of human gut microbiota metabolism of dietary compounds. Nat. Commun. 12, 1–12 (2021).
cpd02738	5mthglu[c]	5_Methyltetrahydropteroyltri_L_glutamate	AGREDA 1.0	Blasco, T. et al. An extended reconstruction of human gut microbiota metabolism of dietary compounds. Nat. Commun. 12, 1–12 (2021).
cpd01981	5mtr[c]	5-Methylthio-D-ribose	AGREDA 1.0	Blasco, T. et al. An extended reconstruction of human gut microbiota metabolism of dietary compounds. Nat. Commun. 12, 1–12 (2021).
cpd02904	5prdmbz[c]	N1-(5-Phospho-alpha-D-ribosyl)-5,6-dimethylbenzimidazole	AGREDA 1.0	Blasco, T. et al. An extended reconstruction of human gut microbiota metabolism of dietary compounds. Nat. Commun. 12, 1–12 (2021).
cpd11551	6m3hheptACP[c]	6-methyl-3-hydroxy-heptanoyl-ACP	AGREDA 1.0	Blasco, T. et al. An extended reconstruction of human gut microbiota metabolism of dietary compounds. Nat. Commun. 12, 1–12 (2021).
cpd11501	6m3hocACP[c]	6-methyl-3-hydroxy-octanoyl-ACP	AGREDA 1.0	Blasco, T. et al. An extended reconstruction of human gut microbiota metabolism of dietary compounds. Nat. Commun. 12, 1–12 (2021).
cpd11550	6m3oheptACP[c]	6-methyl-3-oxo-heptanoyl-ACP	AGREDA 1.0	Blasco, T. et al. An extended reconstruction of human gut microbiota metabolism of dietary compounds. Nat. Commun. 12, 1–12 (2021).
cpd11500	6m3oocACP[c]	6-methyl-3-oxo-octanoyl-ACP	AGREDA 1.0	Blasco, T. et al. An extended reconstruction of human gut microbiota metabolism of dietary compounds. Nat. Commun. 12, 1–12 (2021).
cpd11553	6mheptACP[c]	6-methyl-heptanoyl-ACP	AGREDA 1.0	Blasco, T. et al. An extended reconstruction of human gut microbiota metabolism of dietary compounds. Nat. Commun. 12, 1–12 (2021).
cpd11503	6mocACP[c]	6-methyl-octanoyl-ACP	AGREDA 1.0	Blasco, T. et al. An extended reconstruction of human gut microbiota metabolism of dietary compounds. Nat. Commun. 12, 1–12 (2021).
cpd11502	6mtoct2eACP[c]	6-methyl-trans-oct-2-enoyl-ACP	AGREDA 1.0	Blasco, T. et al. An extended reconstruction of human gut microbiota metabolism of dietary compounds. Nat. Commun. 12, 1–12 (2021).
cpd11526	7m3hocACP[c]	7-methyl-3-hydroxy-octanoyl-ACP	AGREDA 1.0	Blasco, T. et al. An extended reconstruction of human gut microbiota metabolism of dietary compounds. Nat. Commun. 12, 1–12 (2021).
cpd11525	7m3oocACP[c]	7-methyl-3-oxo-octanoyl-ACP	AGREDA 1.0	Blasco, T. et al. An extended reconstruction of human gut microbiota metabolism of dietary compounds. Nat. Commun. 12, 1–12 (2021).
cpd11528	7mocACP[c]	7-methyl-octanoyl-ACP	AGREDA 1.0	Blasco, T. et al. An extended reconstruction of human gut microbiota metabolism of dietary compounds. Nat. Commun. 12, 1–12 (2021).
cpd11527	7mtoct2eACP[c]	7-methyl-trans-oct-2-enoyl-ACP	AGREDA 1.0	Blasco, T. et al. An extended reconstruction of human gut microbiota metabolism of dietary compounds. Nat. Commun. 12, 1–12 (2021).
cpd11505	8m3hdcaACP[c]	8-methyl-3-hydroxy-decanoyl-ACP	AGREDA 1.0	Blasco, T. et al. An extended reconstruction of human gut microbiota metabolism of dietary compounds. Nat. Commun. 12, 1–12 (2021).
cpd11555	8m3hnonACP[c]	8-methyl-3-hydroxy-nonanoyl-ACP	AGREDA 1.0	Blasco, T. et al. An extended reconstruction of human gut microbiota metabolism of dietary compounds. Nat. Commun. 12, 1–12 (2021).
cpd11504	8m3odcaACP[c]	8-methyl-3-oxo-decanoyl-ACP	AGREDA 1.0	Blasco, T. et al. An extended reconstruction of human gut microbiota metabolism of dietary compounds. Nat. Commun. 12, 1–12 (2021).
cpd11554	8m3ononACP[c]	8-methyl-3-oxo-nonanoyl-ACP	AGREDA 1.0	Blasco, T. et al. An extended reconstruction of human gut microbiota metabolism of dietary compounds. Nat. Commun. 12, 1–12 (2021).
cpd11507	8mdcaACP[c]	8-methyl-decanoyl-ACP	AGREDA 1.0	Blasco, T. et al. An extended reconstruction of human gut microbiota metabolism of dietary compounds. Nat. Commun. 12, 1–12 (2021).
cpd11557	8mnonACP[c]	8-methyl-nonanoyl-ACP	AGREDA 1.0	Blasco, T. et al. An extended reconstruction of human gut microbiota metabolism of dietary compounds. Nat. Commun. 12, 1–12 (2021).
cpd11506	8mtdec2eACP[c]	8-methyl-trans-dec-2-enoyl-ACP	AGREDA 1.0	Blasco, T. et al. An extended reconstruction of human gut microbiota metabolism of dietary compounds. Nat. Commun. 12, 1–12 (2021).
cpd11530	9m3hdcaACP[c]	9-methyl-3-hydroxy-decanoyl-ACP	AGREDA 1.0	Blasco, T. et al. An extended reconstruction of human gut microbiota metabolism of dietary compounds. Nat. Commun. 12, 1–12 (2021).
cpd11529	9m3odcaACP[c]	9-methyl-3-oxo-decanoyl-ACP	AGREDA 1.0	Blasco, T. et al. An extended reconstruction of human gut microbiota metabolism of dietary compounds. Nat. Commun. 12, 1–12 (2021).
cpd11532	9mdcaACP[c]	9-methyl-decanoyl-ACP	AGREDA 1.0	Blasco, T. et al. An extended reconstruction of human gut microbiota metabolism of dietary compounds. Nat. Commun. 12, 1–12 (2021).
cpd11531	9mtdec2eACP[c]	9-methyl-trans-dec-2-enoyl-ACP	AGREDA 1.0	Blasco, T. et al. An extended reconstruction of human gut microbiota metabolism of dietary compounds. Nat. Commun. 12, 1–12 (2021).
cpd11493	ACP[c]	acyl carrier protein	AGREDA 1.0	Blasco, T. et al. An extended reconstruction of human gut microbiota metabolism of dietary compounds. Nat. Commun. 12, 1–12 (2021).
cpd02135	HC01104[c]	4-nitrophenyl phosphate(2-)	AGREDA 1.0	Blasco, T. et al. An extended reconstruction of human gut microbiota metabolism of dietary compounds. Nat. Commun. 12, 1–12 (2021).
cpd03187	HC01434[c]	oxalatosuccinate(3-)	AGREDA 1.0	Blasco, T. et al. An extended reconstruction of human gut microbiota metabolism of dietary compounds. Nat. Commun. 12, 1–12 (2021).
cpd00616	Largn[c]	L-Arogenate	AGREDA 1.0	Blasco, T. et al. An extended reconstruction of human gut microbiota metabolism of dietary compounds. Nat. Commun. 12, 1–12 (2021).
cpdAGORA242	MGlcn100[e]	mucin-type O-glycan No 100	AGREDA 1.0	Blasco, T. et al. An extended reconstruction of human gut microbiota metabolism of dietary compounds. Nat. Commun. 12, 1–12 (2021).
cpdAGORA243	MGlcn100_rl[e]	released mucin-type O-glycan No 100	AGREDA 1.0	Blasco, T. et al. An extended reconstruction of human gut microbiota metabolism of dietary compounds. Nat. Commun. 12, 1–12 (2021).
cpdAGORA244	MGlcn101[e]	mucin-type O-glycan No 101	AGREDA 1.0	Blasco, T. et al. An extended reconstruction of human gut microbiota metabolism of dietary compounds. Nat. Commun. 12, 1–12 (2021).
cpdAGORA245	MGlcn101_rl[e]	released mucin-type O-glycan No 101	AGREDA 1.0	Blasco, T. et al. An extended reconstruction of human gut microbiota metabolism of dietary compounds. Nat. Commun. 12, 1–12 (2021).
cpdAGORA246	MGlcn102[e]	mucin-type O-glycan No 102	AGREDA 1.0	Blasco, T. et al. An extended reconstruction of human gut microbiota metabolism of dietary compounds. Nat. Commun. 12, 1–12 (2021).
cpdAGORA247	MGlcn102_rl[e]	released mucin-type O-glycan No 102	AGREDA 1.0	Blasco, T. et al. An extended reconstruction of human gut microbiota metabolism of dietary compounds. Nat. Commun. 12, 1–12 (2021).
cpdAGORA248	MGlcn103[e]	mucin-type O-glycan No 103	AGREDA 1.0	Blasco, T. et al. An extended reconstruction of human gut microbiota metabolism of dietary compounds. Nat. Commun. 12, 1–12 (2021).
cpdAGORA249	MGlcn103_rl[e]	released mucin-type O-glycan No 103	AGREDA 1.0	Blasco, T. et al. An extended reconstruction of human gut microbiota metabolism of dietary compounds. Nat. Commun. 12, 1–12 (2021).
cpdAGORA250	MGlcn104[e]	mucin-type O-glycan No 104	AGREDA 1.0	Blasco, T. et al. An extended reconstruction of human gut microbiota metabolism of dietary compounds. Nat. Commun. 12, 1–12 (2021).
cpdAGORA251	MGlcn104_rl[e]	released mucin-type O-glycan No 104	AGREDA 1.0	Blasco, T. et al. An extended reconstruction of human gut microbiota metabolism of dietary compounds. Nat. Commun. 12, 1–12 (2021).
cpdAGORA252	MGlcn105[e]	mucin-type O-glycan No 105	AGREDA 1.0	Blasco, T. et al. An extended reconstruction of human gut microbiota metabolism of dietary compounds. Nat. Commun. 12, 1–12 (2021).
cpdAGORA253	MGlcn105_rl[e]	released mucin-type O-glycan No 105	AGREDA 1.0	Blasco, T. et al. An extended reconstruction of human gut microbiota metabolism of dietary compounds. Nat. Commun. 12, 1–12 (2021).
cpdAGORA254	MGlcn106[e]	mucin-type O-glycan No 106	AGREDA 1.0	Blasco, T. et al. An extended reconstruction of human gut microbiota metabolism of dietary compounds. Nat. Commun. 12, 1–12 (2021).
cpdAGORA255	MGlcn106_rl[e]	released mucin-type O-glycan No 106	AGREDA 1.0	Blasco, T. et al. An extended reconstruction of human gut microbiota metabolism of dietary compounds. Nat. Commun. 12, 1–12 (2021).
cpdAGORA256	MGlcn107[e]	mucin-type O-glycan No 107	AGREDA 1.0	Blasco, T. et al. An extended reconstruction of human gut microbiota metabolism of dietary compounds. Nat. Commun. 12, 1–12 (2021).
cpdAGORA257	MGlcn107_rl[e]	released mucin-type O-glycan No 107	AGREDA 1.0	Blasco, T. et al. An extended reconstruction of human gut microbiota metabolism of dietary compounds. Nat. Commun. 12, 1–12 (2021).
cpdAGORA258	MGlcn108[e]	mucin-type O-glycan No 108	AGREDA 1.0	Blasco, T. et al. An extended reconstruction of human gut microbiota metabolism of dietary compounds. Nat. Commun. 12, 1–12 (2021).
cpdAGORA259	MGlcn108_rl[e]	released mucin-type O-glycan No 108	AGREDA 1.0	Blasco, T. et al. An extended reconstruction of human gut microbiota metabolism of dietary compounds. Nat. Commun. 12, 1–12 (2021).
cpdAGORA260	MGlcn109[e]	mucin-type O-glycan No 109	AGREDA 1.0	Blasco, T. et al. An extended reconstruction of human gut microbiota metabolism of dietary compounds. Nat. Commun. 12, 1–12 (2021).
cpdAGORA261	MGlcn109_rl[e]	released mucin-type O-glycan No 109	AGREDA 1.0	Blasco, T. et al. An extended reconstruction of human gut microbiota metabolism of dietary compounds. Nat. Commun. 12, 1–12 (2021).
cpdAGORA262	MGlcn10[e]	mucin-type O-glycan No 10	AGREDA 1.0	Blasco, T. et al. An extended reconstruction of human gut microbiota metabolism of dietary compounds. Nat. Commun. 12, 1–12 (2021).
cpdAGORA263	MGlcn10_rl[e]	released mucin-type O-glycan No 10	AGREDA 1.0	Blasco, T. et al. An extended reconstruction of human gut microbiota metabolism of dietary compounds. Nat. Commun. 12, 1–12 (2021).
cpdAGORA264	MGlcn110[e]	mucin-type O-glycan No 110	AGREDA 1.0	Blasco, T. et al. An extended reconstruction of human gut microbiota metabolism of dietary compounds. Nat. Commun. 12, 1–12 (2021).
cpdAGORA265	MGlcn110_rl[e]	released mucin-type O-glycan No 110	AGREDA 1.0	Blasco, T. et al. An extended reconstruction of human gut microbiota metabolism of dietary compounds. Nat. Commun. 12, 1–12 (2021).
cpdAGORA266	MGlcn111[e]	mucin-type O-glycan No 111	AGREDA 1.0	Blasco, T. et al. An extended reconstruction of human gut microbiota metabolism of dietary compounds. Nat. Commun. 12, 1–12 (2021).
cpdAGORA267	MGlcn111_rl[e]	released mucin-type O-glycan No 111	AGREDA 1.0	Blasco, T. et al. An extended reconstruction of human gut microbiota metabolism of dietary compounds. Nat. Commun. 12, 1–12 (2021).
cpdAGORA268	MGlcn112[e]	mucin-type O-glycan No 112	AGREDA 1.0	Blasco, T. et al. An extended reconstruction of human gut microbiota metabolism of dietary compounds. Nat. Commun. 12, 1–12 (2021).
cpdAGORA269	MGlcn112_rl[e]	released mucin-type O-glycan No 112	AGREDA 1.0	Blasco, T. et al. An extended reconstruction of human gut microbiota metabolism of dietary compounds. Nat. Commun. 12, 1–12 (2021).
cpdAGORA270	MGlcn113[e]	mucin-type O-glycan No 113	AGREDA 1.0	Blasco, T. et al. An extended reconstruction of human gut microbiota metabolism of dietary compounds. Nat. Commun. 12, 1–12 (2021).
cpdAGORA271	MGlcn113_rl[e]	released mucin-type O-glycan No 113	AGREDA 1.0	Blasco, T. et al. An extended reconstruction of human gut microbiota metabolism of dietary compounds. Nat. Commun. 12, 1–12 (2021).
cpdAGORA272	MGlcn114[e]	mucin-type O-glycan No 114	AGREDA 1.0	Blasco, T. et al. An extended reconstruction of human gut microbiota metabolism of dietary compounds. Nat. Commun. 12, 1–12 (2021).
cpdAGORA273	MGlcn114_rl[e]	released mucin-type O-glycan No 114	AGREDA 1.0	Blasco, T. et al. An extended reconstruction of human gut microbiota metabolism of dietary compounds. Nat. Commun. 12, 1–12 (2021).
cpdAGORA274	MGlcn115[e]	mucin-type O-glycan No 115	AGREDA 1.0	Blasco, T. et al. An extended reconstruction of human gut microbiota metabolism of dietary compounds. Nat. Commun. 12, 1–12 (2021).
cpdAGORA275	MGlcn115_rl[e]	released mucin-type O-glycan No 115	AGREDA 1.0	Blasco, T. et al. An extended reconstruction of human gut microbiota metabolism of dietary compounds. Nat. Commun. 12, 1–12 (2021).
cpdAGORA276	MGlcn116[e]	mucin-type O-glycan No 116	AGREDA 1.0	Blasco, T. et al. An extended reconstruction of human gut microbiota metabolism of dietary compounds. Nat. Commun. 12, 1–12 (2021).
cpdAGORA277	MGlcn116_rl[e]	released mucin-type O-glycan No 116	AGREDA 1.0	Blasco, T. et al. An extended reconstruction of human gut microbiota metabolism of dietary compounds. Nat. Commun. 12, 1–12 (2021).
cpdAGORA278	MGlcn117[e]	mucin-type O-glycan No 117	AGREDA 1.0	Blasco, T. et al. An extended reconstruction of human gut microbiota metabolism of dietary compounds. Nat. Commun. 12, 1–12 (2021).
cpdAGORA279	MGlcn117_rl[e]	released mucin-type O-glycan No 117	AGREDA 1.0	Blasco, T. et al. An extended reconstruction of human gut microbiota metabolism of dietary compounds. Nat. Commun. 12, 1–12 (2021).
cpdAGORA280	MGlcn118[e]	mucin-type O-glycan No 118	AGREDA 1.0	Blasco, T. et al. An extended reconstruction of human gut microbiota metabolism of dietary compounds. Nat. Commun. 12, 1–12 (2021).
cpdAGORA281	MGlcn118_rl[e]	released mucin-type O-glycan No 118	AGREDA 1.0	Blasco, T. et al. An extended reconstruction of human gut microbiota metabolism of dietary compounds. Nat. Commun. 12, 1–12 (2021).
cpdAGORA282	MGlcn119[e]	mucin-type O-glycan No 119	AGREDA 1.0	Blasco, T. et al. An extended reconstruction of human gut microbiota metabolism of dietary compounds. Nat. Commun. 12, 1–12 (2021).
cpdAGORA283	MGlcn119_rl[e]	released mucin-type O-glycan No 119	AGREDA 1.0	Blasco, T. et al. An extended reconstruction of human gut microbiota metabolism of dietary compounds. Nat. Commun. 12, 1–12 (2021).
cpdAGORA284	MGlcn120[e]	mucin-type O-glycan No 120	AGREDA 1.0	Blasco, T. et al. An extended reconstruction of human gut microbiota metabolism of dietary compounds. Nat. Commun. 12, 1–12 (2021).
cpdAGORA285	MGlcn120_rl[e]	released mucin-type O-glycan No 120	AGREDA 1.0	Blasco, T. et al. An extended reconstruction of human gut microbiota metabolism of dietary compounds. Nat. Commun. 12, 1–12 (2021).
cpdAGORA286	MGlcn121[e]	mucin-type O-glycan No 121	AGREDA 1.0	Blasco, T. et al. An extended reconstruction of human gut microbiota metabolism of dietary compounds. Nat. Commun. 12, 1–12 (2021).
cpdAGORA287	MGlcn121_rl[e]	released mucin-type O-glycan No 121	AGREDA 1.0	Blasco, T. et al. An extended reconstruction of human gut microbiota metabolism of dietary compounds. Nat. Commun. 12, 1–12 (2021).
cpdAGORA288	MGlcn122[e]	mucin-type O-glycan No 122	AGREDA 1.0	Blasco, T. et al. An extended reconstruction of human gut microbiota metabolism of dietary compounds. Nat. Commun. 12, 1–12 (2021).
cpdAGORA289	MGlcn122_rl[e]	released mucin-type O-glycan No 122	AGREDA 1.0	Blasco, T. et al. An extended reconstruction of human gut microbiota metabolism of dietary compounds. Nat. Commun. 12, 1–12 (2021).
cpdAGORA290	MGlcn123[e]	mucin-type O-glycan No 123	AGREDA 1.0	Blasco, T. et al. An extended reconstruction of human gut microbiota metabolism of dietary compounds. Nat. Commun. 12, 1–12 (2021).
cpdAGORA291	MGlcn123_rl[e]	released mucin-type O-glycan No 123	AGREDA 1.0	Blasco, T. et al. An extended reconstruction of human gut microbiota metabolism of dietary compounds. Nat. Commun. 12, 1–12 (2021).
cpdAGORA292	MGlcn124[e]	mucin-type O-glycan No 124	AGREDA 1.0	Blasco, T. et al. An extended reconstruction of human gut microbiota metabolism of dietary compounds. Nat. Commun. 12, 1–12 (2021).
cpdAGORA293	MGlcn124_rl[e]	released mucin-type O-glycan No 124	AGREDA 1.0	Blasco, T. et al. An extended reconstruction of human gut microbiota metabolism of dietary compounds. Nat. Commun. 12, 1–12 (2021).
cpdAGORA294	MGlcn126[e]	mucin-type O-glycan No 126	AGREDA 1.0	Blasco, T. et al. An extended reconstruction of human gut microbiota metabolism of dietary compounds. Nat. Commun. 12, 1–12 (2021).
cpdAGORA295	MGlcn126_rl[e]	released mucin-type O-glycan No 126	AGREDA 1.0	Blasco, T. et al. An extended reconstruction of human gut microbiota metabolism of dietary compounds. Nat. Commun. 12, 1–12 (2021).
cpdAGORA296	MGlcn127[e]	mucin-type O-glycan No 127	AGREDA 1.0	Blasco, T. et al. An extended reconstruction of human gut microbiota metabolism of dietary compounds. Nat. Commun. 12, 1–12 (2021).
cpdAGORA297	MGlcn127_rl[e]	released mucin-type O-glycan No 127	AGREDA 1.0	Blasco, T. et al. An extended reconstruction of human gut microbiota metabolism of dietary compounds. Nat. Commun. 12, 1–12 (2021).
cpdAGORA298	MGlcn128[e]	mucin-type O-glycan No 128	AGREDA 1.0	Blasco, T. et al. An extended reconstruction of human gut microbiota metabolism of dietary compounds. Nat. Commun. 12, 1–12 (2021).
cpdAGORA299	MGlcn128_rl[e]	released mucin-type O-glycan No 128	AGREDA 1.0	Blasco, T. et al. An extended reconstruction of human gut microbiota metabolism of dietary compounds. Nat. Commun. 12, 1–12 (2021).
cpdAGORA300	MGlcn129[e]	mucin-type O-glycan No 129	AGREDA 1.0	Blasco, T. et al. An extended reconstruction of human gut microbiota metabolism of dietary compounds. Nat. Commun. 12, 1–12 (2021).
cpdAGORA301	MGlcn129_rl[e]	released mucin-type O-glycan No 129	AGREDA 1.0	Blasco, T. et al. An extended reconstruction of human gut microbiota metabolism of dietary compounds. Nat. Commun. 12, 1–12 (2021).
cpdAGORA302	MGlcn12[e]	mucin-type O-glycan No 12	AGREDA 1.0	Blasco, T. et al. An extended reconstruction of human gut microbiota metabolism of dietary compounds. Nat. Commun. 12, 1–12 (2021).
cpdAGORA303	MGlcn12_rl[e]	released mucin-type O-glycan No 12	AGREDA 1.0	Blasco, T. et al. An extended reconstruction of human gut microbiota metabolism of dietary compounds. Nat. Commun. 12, 1–12 (2021).
cpdAGORA304	MGlcn130[e]	mucin-type O-glycan No 130	AGREDA 1.0	Blasco, T. et al. An extended reconstruction of human gut microbiota metabolism of dietary compounds. Nat. Commun. 12, 1–12 (2021).
cpdAGORA305	MGlcn130_rl[e]	released mucin-type O-glycan No 130	AGREDA 1.0	Blasco, T. et al. An extended reconstruction of human gut microbiota metabolism of dietary compounds. Nat. Commun. 12, 1–12 (2021).
cpdAGORA306	MGlcn131[e]	mucin-type O-glycan No 131	AGREDA 1.0	Blasco, T. et al. An extended reconstruction of human gut microbiota metabolism of dietary compounds. Nat. Commun. 12, 1–12 (2021).
cpdAGORA307	MGlcn131_rl[e]	released mucin-type O-glycan No 131	AGREDA 1.0	Blasco, T. et al. An extended reconstruction of human gut microbiota metabolism of dietary compounds. Nat. Commun. 12, 1–12 (2021).
cpdAGORA308	MGlcn132[e]	mucin-type O-glycan No 132	AGREDA 1.0	Blasco, T. et al. An extended reconstruction of human gut microbiota metabolism of dietary compounds. Nat. Commun. 12, 1–12 (2021).
cpdAGORA309	MGlcn132_rl[e]	released mucin-type O-glycan No 132	AGREDA 1.0	Blasco, T. et al. An extended reconstruction of human gut microbiota metabolism of dietary compounds. Nat. Commun. 12, 1–12 (2021).
cpdAGORA310	MGlcn133[e]	mucin-type O-glycan No 133	AGREDA 1.0	Blasco, T. et al. An extended reconstruction of human gut microbiota metabolism of dietary compounds. Nat. Commun. 12, 1–12 (2021).
cpdAGORA311	MGlcn133_rl[e]	released mucin-type O-glycan No 133	AGREDA 1.0	Blasco, T. et al. An extended reconstruction of human gut microbiota metabolism of dietary compounds. Nat. Commun. 12, 1–12 (2021).
cpdAGORA312	MGlcn134[e]	mucin-type O-glycan No 134	AGREDA 1.0	Blasco, T. et al. An extended reconstruction of human gut microbiota metabolism of dietary compounds. Nat. Commun. 12, 1–12 (2021).
cpdAGORA313	MGlcn134_rl[e]	released mucin-type O-glycan No 134	AGREDA 1.0	Blasco, T. et al. An extended reconstruction of human gut microbiota metabolism of dietary compounds. Nat. Commun. 12, 1–12 (2021).
cpdAGORA314	MGlcn135[e]	mucin-type O-glycan No 135	AGREDA 1.0	Blasco, T. et al. An extended reconstruction of human gut microbiota metabolism of dietary compounds. Nat. Commun. 12, 1–12 (2021).
cpdAGORA315	MGlcn135_rl[e]	released mucin-type O-glycan No 135	AGREDA 1.0	Blasco, T. et al. An extended reconstruction of human gut microbiota metabolism of dietary compounds. Nat. Commun. 12, 1–12 (2021).
cpdAGORA316	MGlcn136[e]	mucin-type O-glycan No 136	AGREDA 1.0	Blasco, T. et al. An extended reconstruction of human gut microbiota metabolism of dietary compounds. Nat. Commun. 12, 1–12 (2021).
cpdAGORA317	MGlcn136_rl[e]	released mucin-type O-glycan No 136	AGREDA 1.0	Blasco, T. et al. An extended reconstruction of human gut microbiota metabolism of dietary compounds. Nat. Commun. 12, 1–12 (2021).
cpdAGORA318	MGlcn137[e]	mucin-type O-glycan No 137	AGREDA 1.0	Blasco, T. et al. An extended reconstruction of human gut microbiota metabolism of dietary compounds. Nat. Commun. 12, 1–12 (2021).
cpdAGORA319	MGlcn137_rl[e]	released mucin-type O-glycan No 137	AGREDA 1.0	Blasco, T. et al. An extended reconstruction of human gut microbiota metabolism of dietary compounds. Nat. Commun. 12, 1–12 (2021).
cpdAGORA320	MGlcn138[e]	mucin-type O-glycan No 138	AGREDA 1.0	Blasco, T. et al. An extended reconstruction of human gut microbiota metabolism of dietary compounds. Nat. Commun. 12, 1–12 (2021).
cpdAGORA321	MGlcn138_rl[e]	released mucin-type O-glycan No 138	AGREDA 1.0	Blasco, T. et al. An extended reconstruction of human gut microbiota metabolism of dietary compounds. Nat. Commun. 12, 1–12 (2021).
cpdAGORA322	MGlcn139[e]	mucin-type O-glycan No 139	AGREDA 1.0	Blasco, T. et al. An extended reconstruction of human gut microbiota metabolism of dietary compounds. Nat. Commun. 12, 1–12 (2021).
cpdAGORA323	MGlcn139_rl[e]	released mucin-type O-glycan No 139	AGREDA 1.0	Blasco, T. et al. An extended reconstruction of human gut microbiota metabolism of dietary compounds. Nat. Commun. 12, 1–12 (2021).
cpdAGORA324	MGlcn13[e]	mucin-type O-glycan No 13	AGREDA 1.0	Blasco, T. et al. An extended reconstruction of human gut microbiota metabolism of dietary compounds. Nat. Commun. 12, 1–12 (2021).
cpdAGORA325	MGlcn13_rl[e]	released mucin-type O-glycan No 13	AGREDA 1.0	Blasco, T. et al. An extended reconstruction of human gut microbiota metabolism of dietary compounds. Nat. Commun. 12, 1–12 (2021).
cpdAGORA326	MGlcn140[e]	mucin-type O-glycan No 140	AGREDA 1.0	Blasco, T. et al. An extended reconstruction of human gut microbiota metabolism of dietary compounds. Nat. Commun. 12, 1–12 (2021).
cpdAGORA327	MGlcn140_rl[e]	released mucin-type O-glycan No 140	AGREDA 1.0	Blasco, T. et al. An extended reconstruction of human gut microbiota metabolism of dietary compounds. Nat. Commun. 12, 1–12 (2021).
cpdAGORA328	MGlcn141[e]	mucin-type O-glycan No 141	AGREDA 1.0	Blasco, T. et al. An extended reconstruction of human gut microbiota metabolism of dietary compounds. Nat. Commun. 12, 1–12 (2021).
cpdAGORA329	MGlcn141_rl[e]	released mucin-type O-glycan No 141	AGREDA 1.0	Blasco, T. et al. An extended reconstruction of human gut microbiota metabolism of dietary compounds. Nat. Commun. 12, 1–12 (2021).
cpdAGORA330	MGlcn142[e]	mucin-type O-glycan No 142	AGREDA 1.0	Blasco, T. et al. An extended reconstruction of human gut microbiota metabolism of dietary compounds. Nat. Commun. 12, 1–12 (2021).
cpdAGORA331	MGlcn142_rl[e]	released mucin-type O-glycan No 142	AGREDA 1.0	Blasco, T. et al. An extended reconstruction of human gut microbiota metabolism of dietary compounds. Nat. Commun. 12, 1–12 (2021).
cpdAGORA332	MGlcn143[e]	mucin-type O-glycan No 143	AGREDA 1.0	Blasco, T. et al. An extended reconstruction of human gut microbiota metabolism of dietary compounds. Nat. Commun. 12, 1–12 (2021).
cpdAGORA333	MGlcn143_rl[e]	released mucin-type O-glycan No 143	AGREDA 1.0	Blasco, T. et al. An extended reconstruction of human gut microbiota metabolism of dietary compounds. Nat. Commun. 12, 1–12 (2021).
cpdAGORA334	MGlcn144[e]	mucin-type O-glycan No 144	AGREDA 1.0	Blasco, T. et al. An extended reconstruction of human gut microbiota metabolism of dietary compounds. Nat. Commun. 12, 1–12 (2021).
cpdAGORA335	MGlcn144_rl[e]	released mucin-type O-glycan No 144	AGREDA 1.0	Blasco, T. et al. An extended reconstruction of human gut microbiota metabolism of dietary compounds. Nat. Commun. 12, 1–12 (2021).
cpdAGORA336	MGlcn145[e]	mucin-type O-glycan No 145	AGREDA 1.0	Blasco, T. et al. An extended reconstruction of human gut microbiota metabolism of dietary compounds. Nat. Commun. 12, 1–12 (2021).
cpdAGORA337	MGlcn145_rl[e]	released mucin-type O-glycan No 145	AGREDA 1.0	Blasco, T. et al. An extended reconstruction of human gut microbiota metabolism of dietary compounds. Nat. Commun. 12, 1–12 (2021).
cpdAGORA338	MGlcn146[e]	mucin-type O-glycan No 146	AGREDA 1.0	Blasco, T. et al. An extended reconstruction of human gut microbiota metabolism of dietary compounds. Nat. Commun. 12, 1–12 (2021).
cpdAGORA339	MGlcn146_rl[e]	released mucin-type O-glycan No 146	AGREDA 1.0	Blasco, T. et al. An extended reconstruction of human gut microbiota metabolism of dietary compounds. Nat. Commun. 12, 1–12 (2021).
cpdAGORA340	MGlcn147[e]	mucin-type O-glycan No 147	AGREDA 1.0	Blasco, T. et al. An extended reconstruction of human gut microbiota metabolism of dietary compounds. Nat. Commun. 12, 1–12 (2021).
cpdAGORA341	MGlcn147_rl[e]	released mucin-type O-glycan No 147	AGREDA 1.0	Blasco, T. et al. An extended reconstruction of human gut microbiota metabolism of dietary compounds. Nat. Commun. 12, 1–12 (2021).
cpdAGORA342	MGlcn148[e]	mucin-type O-glycan No 148	AGREDA 1.0	Blasco, T. et al. An extended reconstruction of human gut microbiota metabolism of dietary compounds. Nat. Commun. 12, 1–12 (2021).
cpdAGORA343	MGlcn148_rl[e]	released mucin-type O-glycan No 148	AGREDA 1.0	Blasco, T. et al. An extended reconstruction of human gut microbiota metabolism of dietary compounds. Nat. Commun. 12, 1–12 (2021).
cpdAGORA344	MGlcn149[e]	mucin-type O-glycan No 149	AGREDA 1.0	Blasco, T. et al. An extended reconstruction of human gut microbiota metabolism of dietary compounds. Nat. Commun. 12, 1–12 (2021).
cpdAGORA345	MGlcn149_rl[e]	released mucin-type O-glycan No 149	AGREDA 1.0	Blasco, T. et al. An extended reconstruction of human gut microbiota metabolism of dietary compounds. Nat. Commun. 12, 1–12 (2021).
cpdAGORA346	MGlcn14[e]	mucin-type O-glycan No 14	AGREDA 1.0	Blasco, T. et al. An extended reconstruction of human gut microbiota metabolism of dietary compounds. Nat. Commun. 12, 1–12 (2021).
cpdAGORA347	MGlcn14_rl[e]	released mucin-type O-glycan No 14	AGREDA 1.0	Blasco, T. et al. An extended reconstruction of human gut microbiota metabolism of dietary compounds. Nat. Commun. 12, 1–12 (2021).
cpdAGORA348	MGlcn150[e]	mucin-type O-glycan No 150	AGREDA 1.0	Blasco, T. et al. An extended reconstruction of human gut microbiota metabolism of dietary compounds. Nat. Commun. 12, 1–12 (2021).
cpdAGORA349	MGlcn150_rl[e]	released mucin-type O-glycan No 150	AGREDA 1.0	Blasco, T. et al. An extended reconstruction of human gut microbiota metabolism of dietary compounds. Nat. Commun. 12, 1–12 (2021).
cpdAGORA350	MGlcn151[e]	mucin-type O-glycan No 151	AGREDA 1.0	Blasco, T. et al. An extended reconstruction of human gut microbiota metabolism of dietary compounds. Nat. Commun. 12, 1–12 (2021).
cpdAGORA351	MGlcn151_rl[e]	released mucin-type O-glycan No 151	AGREDA 1.0	Blasco, T. et al. An extended reconstruction of human gut microbiota metabolism of dietary compounds. Nat. Commun. 12, 1–12 (2021).
cpdAGORA352	MGlcn152[e]	mucin-type O-glycan No 152	AGREDA 1.0	Blasco, T. et al. An extended reconstruction of human gut microbiota metabolism of dietary compounds. Nat. Commun. 12, 1–12 (2021).
cpdAGORA353	MGlcn152_rl[e]	released mucin-type O-glycan No 152	AGREDA 1.0	Blasco, T. et al. An extended reconstruction of human gut microbiota metabolism of dietary compounds. Nat. Commun. 12, 1–12 (2021).
cpdAGORA354	MGlcn153[e]	mucin-type O-glycan No 153	AGREDA 1.0	Blasco, T. et al. An extended reconstruction of human gut microbiota metabolism of dietary compounds. Nat. Commun. 12, 1–12 (2021).
cpdAGORA355	MGlcn153_rl[e]	released mucin-type O-glycan No 153	AGREDA 1.0	Blasco, T. et al. An extended reconstruction of human gut microbiota metabolism of dietary compounds. Nat. Commun. 12, 1–12 (2021).
cpdAGORA356	MGlcn154[e]	mucin-type O-glycan No 154	AGREDA 1.0	Blasco, T. et al. An extended reconstruction of human gut microbiota metabolism of dietary compounds. Nat. Commun. 12, 1–12 (2021).
cpdAGORA357	MGlcn154_rl[e]	released mucin-type O-glycan No 154	AGREDA 1.0	Blasco, T. et al. An extended reconstruction of human gut microbiota metabolism of dietary compounds. Nat. Commun. 12, 1–12 (2021).
cpdAGORA358	MGlcn155[e]	mucin-type O-glycan No 155	AGREDA 1.0	Blasco, T. et al. An extended reconstruction of human gut microbiota metabolism of dietary compounds. Nat. Commun. 12, 1–12 (2021).
cpdAGORA359	MGlcn155_rl[e]	released mucin-type O-glycan No 155	AGREDA 1.0	Blasco, T. et al. An extended reconstruction of human gut microbiota metabolism of dietary compounds. Nat. Commun. 12, 1–12 (2021).
cpdAGORA360	MGlcn156[e]	mucin-type O-glycan No 156	AGREDA 1.0	Blasco, T. et al. An extended reconstruction of human gut microbiota metabolism of dietary compounds. Nat. Commun. 12, 1–12 (2021).
cpdAGORA361	MGlcn156_rl[e]	released mucin-type O-glycan No 156	AGREDA 1.0	Blasco, T. et al. An extended reconstruction of human gut microbiota metabolism of dietary compounds. Nat. Commun. 12, 1–12 (2021).
cpdAGORA362	MGlcn157[e]	mucin-type O-glycan No 157	AGREDA 1.0	Blasco, T. et al. An extended reconstruction of human gut microbiota metabolism of dietary compounds. Nat. Commun. 12, 1–12 (2021).
cpdAGORA363	MGlcn157_rl[e]	released mucin-type O-glycan No 157	AGREDA 1.0	Blasco, T. et al. An extended reconstruction of human gut microbiota metabolism of dietary compounds. Nat. Commun. 12, 1–12 (2021).
cpdAGORA364	MGlcn158[e]	mucin-type O-glycan No 158	AGREDA 1.0	Blasco, T. et al. An extended reconstruction of human gut microbiota metabolism of dietary compounds. Nat. Commun. 12, 1–12 (2021).
cpdAGORA365	MGlcn158_rl[e]	released mucin-type O-glycan No 158	AGREDA 1.0	Blasco, T. et al. An extended reconstruction of human gut microbiota metabolism of dietary compounds. Nat. Commun. 12, 1–12 (2021).
cpdAGORA366	MGlcn159[e]	mucin-type O-glycan No 159	AGREDA 1.0	Blasco, T. et al. An extended reconstruction of human gut microbiota metabolism of dietary compounds. Nat. Commun. 12, 1–12 (2021).
cpdAGORA367	MGlcn159_rl[e]	released mucin-type O-glycan No 159	AGREDA 1.0	Blasco, T. et al. An extended reconstruction of human gut microbiota metabolism of dietary compounds. Nat. Commun. 12, 1–12 (2021).
cpdAGORA368	MGlcn15[e]	mucin-type O-glycan No 15	AGREDA 1.0	Blasco, T. et al. An extended reconstruction of human gut microbiota metabolism of dietary compounds. Nat. Commun. 12, 1–12 (2021).
cpdAGORA369	MGlcn15_rl[e]	released mucin-type O-glycan No 15	AGREDA 1.0	Blasco, T. et al. An extended reconstruction of human gut microbiota metabolism of dietary compounds. Nat. Commun. 12, 1–12 (2021).
cpdAGORA370	MGlcn160[e]	mucin-type O-glycan No 160	AGREDA 1.0	Blasco, T. et al. An extended reconstruction of human gut microbiota metabolism of dietary compounds. Nat. Commun. 12, 1–12 (2021).
cpdAGORA371	MGlcn160_rl[e]	released mucin-type O-glycan No 160	AGREDA 1.0	Blasco, T. et al. An extended reconstruction of human gut microbiota metabolism of dietary compounds. Nat. Commun. 12, 1–12 (2021).
cpdAGORA372	MGlcn161[e]	mucin-type O-glycan No 161	AGREDA 1.0	Blasco, T. et al. An extended reconstruction of human gut microbiota metabolism of dietary compounds. Nat. Commun. 12, 1–12 (2021).
cpdAGORA373	MGlcn161_rl[e]	released mucin-type O-glycan No 161	AGREDA 1.0	Blasco, T. et al. An extended reconstruction of human gut microbiota metabolism of dietary compounds. Nat. Commun. 12, 1–12 (2021).
cpdAGORA374	MGlcn162[e]	mucin-type O-glycan No 162	AGREDA 1.0	Blasco, T. et al. An extended reconstruction of human gut microbiota metabolism of dietary compounds. Nat. Commun. 12, 1–12 (2021).
cpdAGORA375	MGlcn162_rl[e]	released mucin-type O-glycan No 162	AGREDA 1.0	Blasco, T. et al. An extended reconstruction of human gut microbiota metabolism of dietary compounds. Nat. Commun. 12, 1–12 (2021).
cpdAGORA376	MGlcn163[e]	mucin-type O-glycan No 163	AGREDA 1.0	Blasco, T. et al. An extended reconstruction of human gut microbiota metabolism of dietary compounds. Nat. Commun. 12, 1–12 (2021).
cpdAGORA377	MGlcn163_rl[e]	released mucin-type O-glycan No 163	AGREDA 1.0	Blasco, T. et al. An extended reconstruction of human gut microbiota metabolism of dietary compounds. Nat. Commun. 12, 1–12 (2021).
cpdAGORA378	MGlcn164[e]	mucin-type O-glycan No 164	AGREDA 1.0	Blasco, T. et al. An extended reconstruction of human gut microbiota metabolism of dietary compounds. Nat. Commun. 12, 1–12 (2021).
cpdAGORA379	MGlcn164_rl[e]	released mucin-type O-glycan No 164	AGREDA 1.0	Blasco, T. et al. An extended reconstruction of human gut microbiota metabolism of dietary compounds. Nat. Commun. 12, 1–12 (2021).
cpdAGORA380	MGlcn165[e]	mucin-type O-glycan No 165	AGREDA 1.0	Blasco, T. et al. An extended reconstruction of human gut microbiota metabolism of dietary compounds. Nat. Commun. 12, 1–12 (2021).
cpdAGORA381	MGlcn165_rl[e]	released mucin-type O-glycan No 165	AGREDA 1.0	Blasco, T. et al. An extended reconstruction of human gut microbiota metabolism of dietary compounds. Nat. Commun. 12, 1–12 (2021).
cpdAGORA382	MGlcn166[e]	mucin-type O-glycan No 166	AGREDA 1.0	Blasco, T. et al. An extended reconstruction of human gut microbiota metabolism of dietary compounds. Nat. Commun. 12, 1–12 (2021).
cpdAGORA383	MGlcn166_rl[e]	released mucin-type O-glycan No 166	AGREDA 1.0	Blasco, T. et al. An extended reconstruction of human gut microbiota metabolism of dietary compounds. Nat. Commun. 12, 1–12 (2021).
cpdAGORA384	MGlcn167[e]	mucin-type O-glycan No 167	AGREDA 1.0	Blasco, T. et al. An extended reconstruction of human gut microbiota metabolism of dietary compounds. Nat. Commun. 12, 1–12 (2021).
cpdAGORA385	MGlcn167_rl[e]	released mucin-type O-glycan No 167	AGREDA 1.0	Blasco, T. et al. An extended reconstruction of human gut microbiota metabolism of dietary compounds. Nat. Commun. 12, 1–12 (2021).
cpdAGORA386	MGlcn168[e]	mucin-type O-glycan No 168	AGREDA 1.0	Blasco, T. et al. An extended reconstruction of human gut microbiota metabolism of dietary compounds. Nat. Commun. 12, 1–12 (2021).
cpdAGORA387	MGlcn168_rl[e]	released mucin-type O-glycan No 168	AGREDA 1.0	Blasco, T. et al. An extended reconstruction of human gut microbiota metabolism of dietary compounds. Nat. Commun. 12, 1–12 (2021).
cpdAGORA388	MGlcn169[e]	mucin-type O-glycan No 169	AGREDA 1.0	Blasco, T. et al. An extended reconstruction of human gut microbiota metabolism of dietary compounds. Nat. Commun. 12, 1–12 (2021).
cpdAGORA389	MGlcn169_rl[e]	released mucin-type O-glycan No 169	AGREDA 1.0	Blasco, T. et al. An extended reconstruction of human gut microbiota metabolism of dietary compounds. Nat. Commun. 12, 1–12 (2021).
cpdAGORA390	MGlcn16[e]	mucin-type O-glycan No 16	AGREDA 1.0	Blasco, T. et al. An extended reconstruction of human gut microbiota metabolism of dietary compounds. Nat. Commun. 12, 1–12 (2021).
cpdAGORA391	MGlcn16_rl[e]	released mucin-type O-glycan No 16	AGREDA 1.0	Blasco, T. et al. An extended reconstruction of human gut microbiota metabolism of dietary compounds. Nat. Commun. 12, 1–12 (2021).
cpdAGORA392	MGlcn170[e]	mucin-type O-glycan No 170	AGREDA 1.0	Blasco, T. et al. An extended reconstruction of human gut microbiota metabolism of dietary compounds. Nat. Commun. 12, 1–12 (2021).
cpdAGORA393	MGlcn170_rl[e]	released mucin-type O-glycan No 170	AGREDA 1.0	Blasco, T. et al. An extended reconstruction of human gut microbiota metabolism of dietary compounds. Nat. Commun. 12, 1–12 (2021).
cpdAGORA394	MGlcn171[e]	mucin-type O-glycan No 171	AGREDA 1.0	Blasco, T. et al. An extended reconstruction of human gut microbiota metabolism of dietary compounds. Nat. Commun. 12, 1–12 (2021).
cpdAGORA395	MGlcn171_rl[e]	released mucin-type O-glycan No 171	AGREDA 1.0	Blasco, T. et al. An extended reconstruction of human gut microbiota metabolism of dietary compounds. Nat. Commun. 12, 1–12 (2021).
cpdAGORA396	MGlcn172[e]	mucin-type O-glycan No 172	AGREDA 1.0	Blasco, T. et al. An extended reconstruction of human gut microbiota metabolism of dietary compounds. Nat. Commun. 12, 1–12 (2021).
cpdAGORA397	MGlcn172_rl[e]	released mucin-type O-glycan No 172	AGREDA 1.0	Blasco, T. et al. An extended reconstruction of human gut microbiota metabolism of dietary compounds. Nat. Commun. 12, 1–12 (2021).
cpdAGORA398	MGlcn173[e]	mucin-type O-glycan No 173	AGREDA 1.0	Blasco, T. et al. An extended reconstruction of human gut microbiota metabolism of dietary compounds. Nat. Commun. 12, 1–12 (2021).
cpdAGORA399	MGlcn173_rl[e]	released mucin-type O-glycan No 173	AGREDA 1.0	Blasco, T. et al. An extended reconstruction of human gut microbiota metabolism of dietary compounds. Nat. Commun. 12, 1–12 (2021).
cpdAGORA400	MGlcn174[e]	mucin-type O-glycan No 174	AGREDA 1.0	Blasco, T. et al. An extended reconstruction of human gut microbiota metabolism of dietary compounds. Nat. Commun. 12, 1–12 (2021).
cpdAGORA401	MGlcn174_rl[e]	released mucin-type O-glycan No 174	AGREDA 1.0	Blasco, T. et al. An extended reconstruction of human gut microbiota metabolism of dietary compounds. Nat. Commun. 12, 1–12 (2021).
cpdAGORA402	MGlcn175[e]	mucin-type O-glycan No 175	AGREDA 1.0	Blasco, T. et al. An extended reconstruction of human gut microbiota metabolism of dietary compounds. Nat. Commun. 12, 1–12 (2021).
cpdAGORA403	MGlcn175_rl[e]	released mucin-type O-glycan No 175	AGREDA 1.0	Blasco, T. et al. An extended reconstruction of human gut microbiota metabolism of dietary compounds. Nat. Commun. 12, 1–12 (2021).
cpdAGORA404	MGlcn176[e]	mucin-type O-glycan No 176	AGREDA 1.0	Blasco, T. et al. An extended reconstruction of human gut microbiota metabolism of dietary compounds. Nat. Commun. 12, 1–12 (2021).
cpdAGORA405	MGlcn176_rl[e]	released mucin-type O-glycan No 176	AGREDA 1.0	Blasco, T. et al. An extended reconstruction of human gut microbiota metabolism of dietary compounds. Nat. Commun. 12, 1–12 (2021).
cpdAGORA406	MGlcn177[e]	mucin-type O-glycan No 177	AGREDA 1.0	Blasco, T. et al. An extended reconstruction of human gut microbiota metabolism of dietary compounds. Nat. Commun. 12, 1–12 (2021).
cpdAGORA407	MGlcn177_rl[e]	released mucin-type O-glycan No 177	AGREDA 1.0	Blasco, T. et al. An extended reconstruction of human gut microbiota metabolism of dietary compounds. Nat. Commun. 12, 1–12 (2021).
cpdAGORA408	MGlcn178[e]	mucin-type O-glycan No 178	AGREDA 1.0	Blasco, T. et al. An extended reconstruction of human gut microbiota metabolism of dietary compounds. Nat. Commun. 12, 1–12 (2021).
cpdAGORA409	MGlcn178_rl[e]	released mucin-type O-glycan No 178	AGREDA 1.0	Blasco, T. et al. An extended reconstruction of human gut microbiota metabolism of dietary compounds. Nat. Commun. 12, 1–12 (2021).
cpdAGORA410	MGlcn179[e]	mucin-type O-glycan No 179	AGREDA 1.0	Blasco, T. et al. An extended reconstruction of human gut microbiota metabolism of dietary compounds. Nat. Commun. 12, 1–12 (2021).
cpdAGORA411	MGlcn179_rl[e]	released mucin-type O-glycan No 179	AGREDA 1.0	Blasco, T. et al. An extended reconstruction of human gut microbiota metabolism of dietary compounds. Nat. Commun. 12, 1–12 (2021).
cpdAGORA412	MGlcn17[e]	mucin-type O-glycan No 17	AGREDA 1.0	Blasco, T. et al. An extended reconstruction of human gut microbiota metabolism of dietary compounds. Nat. Commun. 12, 1–12 (2021).
cpdAGORA413	MGlcn17_rl[e]	released mucin-type O-glycan No 17	AGREDA 1.0	Blasco, T. et al. An extended reconstruction of human gut microbiota metabolism of dietary compounds. Nat. Commun. 12, 1–12 (2021).
cpdAGORA414	MGlcn180[e]	mucin-type O-glycan No 180	AGREDA 1.0	Blasco, T. et al. An extended reconstruction of human gut microbiota metabolism of dietary compounds. Nat. Commun. 12, 1–12 (2021).
cpdAGORA415	MGlcn180_rl[e]	released mucin-type O-glycan No 180	AGREDA 1.0	Blasco, T. et al. An extended reconstruction of human gut microbiota metabolism of dietary compounds. Nat. Commun. 12, 1–12 (2021).
cpdAGORA416	MGlcn181[e]	mucin-type O-glycan No 181	AGREDA 1.0	Blasco, T. et al. An extended reconstruction of human gut microbiota metabolism of dietary compounds. Nat. Commun. 12, 1–12 (2021).
cpdAGORA417	MGlcn181_rl[e]	released mucin-type O-glycan No 181	AGREDA 1.0	Blasco, T. et al. An extended reconstruction of human gut microbiota metabolism of dietary compounds. Nat. Commun. 12, 1–12 (2021).
cpdAGORA418	MGlcn182[e]	mucin-type O-glycan No 182	AGREDA 1.0	Blasco, T. et al. An extended reconstruction of human gut microbiota metabolism of dietary compounds. Nat. Commun. 12, 1–12 (2021).
cpdAGORA419	MGlcn182_rl[e]	released mucin-type O-glycan No 182	AGREDA 1.0	Blasco, T. et al. An extended reconstruction of human gut microbiota metabolism of dietary compounds. Nat. Commun. 12, 1–12 (2021).
cpdAGORA420	MGlcn183[e]	mucin-type O-glycan No 183	AGREDA 1.0	Blasco, T. et al. An extended reconstruction of human gut microbiota metabolism of dietary compounds. Nat. Commun. 12, 1–12 (2021).
cpdAGORA421	MGlcn183_rl[e]	released mucin-type O-glycan No 183	AGREDA 1.0	Blasco, T. et al. An extended reconstruction of human gut microbiota metabolism of dietary compounds. Nat. Commun. 12, 1–12 (2021).
cpdAGORA422	MGlcn185[e]	mucin-type O-glycan No 185	AGREDA 1.0	Blasco, T. et al. An extended reconstruction of human gut microbiota metabolism of dietary compounds. Nat. Commun. 12, 1–12 (2021).
cpdAGORA423	MGlcn185_rl[e]	released mucin-type O-glycan No 185	AGREDA 1.0	Blasco, T. et al. An extended reconstruction of human gut microbiota metabolism of dietary compounds. Nat. Commun. 12, 1–12 (2021).
cpdAGORA424	MGlcn186[e]	mucin-type O-glycan No 186	AGREDA 1.0	Blasco, T. et al. An extended reconstruction of human gut microbiota metabolism of dietary compounds. Nat. Commun. 12, 1–12 (2021).
cpdAGORA425	MGlcn186_rl[e]	released mucin-type O-glycan No 186	AGREDA 1.0	Blasco, T. et al. An extended reconstruction of human gut microbiota metabolism of dietary compounds. Nat. Commun. 12, 1–12 (2021).
cpdAGORA426	MGlcn187[e]	mucin-type O-glycan No 187	AGREDA 1.0	Blasco, T. et al. An extended reconstruction of human gut microbiota metabolism of dietary compounds. Nat. Commun. 12, 1–12 (2021).
cpdAGORA427	MGlcn187_rl[e]	released mucin-type O-glycan No 187	AGREDA 1.0	Blasco, T. et al. An extended reconstruction of human gut microbiota metabolism of dietary compounds. Nat. Commun. 12, 1–12 (2021).
cpdAGORA428	MGlcn188[e]	mucin-type O-glycan No 188	AGREDA 1.0	Blasco, T. et al. An extended reconstruction of human gut microbiota metabolism of dietary compounds. Nat. Commun. 12, 1–12 (2021).
cpdAGORA429	MGlcn188_rl[e]	released mucin-type O-glycan No 188	AGREDA 1.0	Blasco, T. et al. An extended reconstruction of human gut microbiota metabolism of dietary compounds. Nat. Commun. 12, 1–12 (2021).
cpdAGORA430	MGlcn189[e]	mucin-type O-glycan No 189	AGREDA 1.0	Blasco, T. et al. An extended reconstruction of human gut microbiota metabolism of dietary compounds. Nat. Commun. 12, 1–12 (2021).
cpdAGORA431	MGlcn189_rl[e]	released mucin-type O-glycan No 189	AGREDA 1.0	Blasco, T. et al. An extended reconstruction of human gut microbiota metabolism of dietary compounds. Nat. Commun. 12, 1–12 (2021).
cpdAGORA432	MGlcn18[e]	mucin-type O-glycan No 18	AGREDA 1.0	Blasco, T. et al. An extended reconstruction of human gut microbiota metabolism of dietary compounds. Nat. Commun. 12, 1–12 (2021).
cpdAGORA433	MGlcn18_rl[e]	released mucin-type O-glycan No 18	AGREDA 1.0	Blasco, T. et al. An extended reconstruction of human gut microbiota metabolism of dietary compounds. Nat. Commun. 12, 1–12 (2021).
cpdAGORA434	MGlcn190[e]	mucin-type O-glycan No 190	AGREDA 1.0	Blasco, T. et al. An extended reconstruction of human gut microbiota metabolism of dietary compounds. Nat. Commun. 12, 1–12 (2021).
cpdAGORA435	MGlcn190_rl[e]	released mucin-type O-glycan No 190	AGREDA 1.0	Blasco, T. et al. An extended reconstruction of human gut microbiota metabolism of dietary compounds. Nat. Commun. 12, 1–12 (2021).
cpdAGORA436	MGlcn191[e]	mucin-type O-glycan No 191	AGREDA 1.0	Blasco, T. et al. An extended reconstruction of human gut microbiota metabolism of dietary compounds. Nat. Commun. 12, 1–12 (2021).
cpdAGORA437	MGlcn191_rl[e]	released mucin-type O-glycan No 191	AGREDA 1.0	Blasco, T. et al. An extended reconstruction of human gut microbiota metabolism of dietary compounds. Nat. Commun. 12, 1–12 (2021).
cpdAGORA438	MGlcn192[e]	mucin-type O-glycan No 192	AGREDA 1.0	Blasco, T. et al. An extended reconstruction of human gut microbiota metabolism of dietary compounds. Nat. Commun. 12, 1–12 (2021).
cpdAGORA439	MGlcn192_rl[e]	released mucin-type O-glycan No 192	AGREDA 1.0	Blasco, T. et al. An extended reconstruction of human gut microbiota metabolism of dietary compounds. Nat. Commun. 12, 1–12 (2021).
cpdAGORA440	MGlcn193[e]	mucin-type O-glycan No 193	AGREDA 1.0	Blasco, T. et al. An extended reconstruction of human gut microbiota metabolism of dietary compounds. Nat. Commun. 12, 1–12 (2021).
cpdAGORA441	MGlcn193_rl[e]	released mucin-type O-glycan No 193	AGREDA 1.0	Blasco, T. et al. An extended reconstruction of human gut microbiota metabolism of dietary compounds. Nat. Commun. 12, 1–12 (2021).
cpdAGORA442	MGlcn194[e]	mucin-type O-glycan No 194	AGREDA 1.0	Blasco, T. et al. An extended reconstruction of human gut microbiota metabolism of dietary compounds. Nat. Commun. 12, 1–12 (2021).
cpdAGORA443	MGlcn194_rl[e]	released mucin-type O-glycan No 194	AGREDA 1.0	Blasco, T. et al. An extended reconstruction of human gut microbiota metabolism of dietary compounds. Nat. Commun. 12, 1–12 (2021).
cpdAGORA444	MGlcn195[e]	mucin-type O-glycan No 195	AGREDA 1.0	Blasco, T. et al. An extended reconstruction of human gut microbiota metabolism of dietary compounds. Nat. Commun. 12, 1–12 (2021).
cpdAGORA445	MGlcn195_rl[e]	released mucin-type O-glycan No 195	AGREDA 1.0	Blasco, T. et al. An extended reconstruction of human gut microbiota metabolism of dietary compounds. Nat. Commun. 12, 1–12 (2021).
cpdAGORA446	MGlcn196[e]	mucin-type O-glycan No 196	AGREDA 1.0	Blasco, T. et al. An extended reconstruction of human gut microbiota metabolism of dietary compounds. Nat. Commun. 12, 1–12 (2021).
cpdAGORA447	MGlcn196_rl[e]	released mucin-type O-glycan No 196	AGREDA 1.0	Blasco, T. et al. An extended reconstruction of human gut microbiota metabolism of dietary compounds. Nat. Commun. 12, 1–12 (2021).
cpdAGORA448	MGlcn19[e]	mucin-type O-glycan No 19	AGREDA 1.0	Blasco, T. et al. An extended reconstruction of human gut microbiota metabolism of dietary compounds. Nat. Commun. 12, 1–12 (2021).
cpdAGORA449	MGlcn19_rl[e]	released mucin-type O-glycan No 19	AGREDA 1.0	Blasco, T. et al. An extended reconstruction of human gut microbiota metabolism of dietary compounds. Nat. Commun. 12, 1–12 (2021).
cpdAGORA450	MGlcn20[e]	mucin-type O-glycan No 20	AGREDA 1.0	Blasco, T. et al. An extended reconstruction of human gut microbiota metabolism of dietary compounds. Nat. Commun. 12, 1–12 (2021).
cpdAGORA451	MGlcn20_rl[e]	released mucin-type O-glycan No 20	AGREDA 1.0	Blasco, T. et al. An extended reconstruction of human gut microbiota metabolism of dietary compounds. Nat. Commun. 12, 1–12 (2021).
cpdAGORA452	MGlcn21[e]	mucin-type O-glycan No 21	AGREDA 1.0	Blasco, T. et al. An extended reconstruction of human gut microbiota metabolism of dietary compounds. Nat. Commun. 12, 1–12 (2021).
cpdAGORA453	MGlcn21_rl[e]	released mucin-type O-glycan No 21	AGREDA 1.0	Blasco, T. et al. An extended reconstruction of human gut microbiota metabolism of dietary compounds. Nat. Commun. 12, 1–12 (2021).
cpdAGORA454	MGlcn22[e]	mucin-type O-glycan No 22	AGREDA 1.0	Blasco, T. et al. An extended reconstruction of human gut microbiota metabolism of dietary compounds. Nat. Commun. 12, 1–12 (2021).
cpdAGORA455	MGlcn22_rl[e]	released mucin-type O-glycan No 22	AGREDA 1.0	Blasco, T. et al. An extended reconstruction of human gut microbiota metabolism of dietary compounds. Nat. Commun. 12, 1–12 (2021).
cpdAGORA456	MGlcn23[e]	mucin-type O-glycan No 23	AGREDA 1.0	Blasco, T. et al. An extended reconstruction of human gut microbiota metabolism of dietary compounds. Nat. Commun. 12, 1–12 (2021).
cpdAGORA457	MGlcn23_rl[e]	released mucin-type O-glycan No 23	AGREDA 1.0	Blasco, T. et al. An extended reconstruction of human gut microbiota metabolism of dietary compounds. Nat. Commun. 12, 1–12 (2021).
cpdAGORA458	MGlcn24[e]	mucin-type O-glycan No 24	AGREDA 1.0	Blasco, T. et al. An extended reconstruction of human gut microbiota metabolism of dietary compounds. Nat. Commun. 12, 1–12 (2021).
cpdAGORA459	MGlcn24_rl[e]	released mucin-type O-glycan No 24	AGREDA 1.0	Blasco, T. et al. An extended reconstruction of human gut microbiota metabolism of dietary compounds. Nat. Commun. 12, 1–12 (2021).
cpdAGORA460	MGlcn25[e]	mucin-type O-glycan No 25	AGREDA 1.0	Blasco, T. et al. An extended reconstruction of human gut microbiota metabolism of dietary compounds. Nat. Commun. 12, 1–12 (2021).
cpdAGORA461	MGlcn25_rl[e]	released mucin-type O-glycan No 25	AGREDA 1.0	Blasco, T. et al. An extended reconstruction of human gut microbiota metabolism of dietary compounds. Nat. Commun. 12, 1–12 (2021).
cpdAGORA462	MGlcn26[e]	mucin-type O-glycan No 26	AGREDA 1.0	Blasco, T. et al. An extended reconstruction of human gut microbiota metabolism of dietary compounds. Nat. Commun. 12, 1–12 (2021).
cpdAGORA463	MGlcn26_rl[e]	released mucin-type O-glycan No 26	AGREDA 1.0	Blasco, T. et al. An extended reconstruction of human gut microbiota metabolism of dietary compounds. Nat. Commun. 12, 1–12 (2021).
cpdAGORA464	MGlcn27[e]	mucin-type O-glycan No 27	AGREDA 1.0	Blasco, T. et al. An extended reconstruction of human gut microbiota metabolism of dietary compounds. Nat. Commun. 12, 1–12 (2021).
cpdAGORA465	MGlcn27_rl[e]	released mucin-type O-glycan No 27	AGREDA 1.0	Blasco, T. et al. An extended reconstruction of human gut microbiota metabolism of dietary compounds. Nat. Commun. 12, 1–12 (2021).
cpdAGORA466	MGlcn28[e]	mucin-type O-glycan No 28	AGREDA 1.0	Blasco, T. et al. An extended reconstruction of human gut microbiota metabolism of dietary compounds. Nat. Commun. 12, 1–12 (2021).
cpdAGORA467	MGlcn28_rl[e]	released mucin-type O-glycan No 28	AGREDA 1.0	Blasco, T. et al. An extended reconstruction of human gut microbiota metabolism of dietary compounds. Nat. Commun. 12, 1–12 (2021).
cpdAGORA468	MGlcn29[e]	mucin-type O-glycan No 29	AGREDA 1.0	Blasco, T. et al. An extended reconstruction of human gut microbiota metabolism of dietary compounds. Nat. Commun. 12, 1–12 (2021).
cpdAGORA469	MGlcn29_rl[e]	released mucin-type O-glycan No 29	AGREDA 1.0	Blasco, T. et al. An extended reconstruction of human gut microbiota metabolism of dietary compounds. Nat. Commun. 12, 1–12 (2021).
cpdAGORA470	MGlcn2[e]	mucin-type O-glycan No 2	AGREDA 1.0	Blasco, T. et al. An extended reconstruction of human gut microbiota metabolism of dietary compounds. Nat. Commun. 12, 1–12 (2021).
cpdAGORA471	MGlcn2_rl[e]	released mucin-type O-glycan No 2	AGREDA 1.0	Blasco, T. et al. An extended reconstruction of human gut microbiota metabolism of dietary compounds. Nat. Commun. 12, 1–12 (2021).
cpdAGORA472	MGlcn30[e]	mucin-type O-glycan No 30	AGREDA 1.0	Blasco, T. et al. An extended reconstruction of human gut microbiota metabolism of dietary compounds. Nat. Commun. 12, 1–12 (2021).
cpdAGORA473	MGlcn30_rl[e]	released mucin-type O-glycan No 30	AGREDA 1.0	Blasco, T. et al. An extended reconstruction of human gut microbiota metabolism of dietary compounds. Nat. Commun. 12, 1–12 (2021).
cpdAGORA474	MGlcn31[e]	mucin-type O-glycan No 31	AGREDA 1.0	Blasco, T. et al. An extended reconstruction of human gut microbiota metabolism of dietary compounds. Nat. Commun. 12, 1–12 (2021).
cpdAGORA475	MGlcn31_rl[e]	released mucin-type O-glycan No 31	AGREDA 1.0	Blasco, T. et al. An extended reconstruction of human gut microbiota metabolism of dietary compounds. Nat. Commun. 12, 1–12 (2021).
cpdAGORA476	MGlcn32[e]	mucin-type O-glycan No 32	AGREDA 1.0	Blasco, T. et al. An extended reconstruction of human gut microbiota metabolism of dietary compounds. Nat. Commun. 12, 1–12 (2021).
cpdAGORA477	MGlcn32_rl[e]	released mucin-type O-glycan No 32	AGREDA 1.0	Blasco, T. et al. An extended reconstruction of human gut microbiota metabolism of dietary compounds. Nat. Commun. 12, 1–12 (2021).
cpdAGORA478	MGlcn33[e]	mucin-type O-glycan No 33	AGREDA 1.0	Blasco, T. et al. An extended reconstruction of human gut microbiota metabolism of dietary compounds. Nat. Commun. 12, 1–12 (2021).
cpdAGORA479	MGlcn33_rl[e]	released mucin-type O-glycan No 33	AGREDA 1.0	Blasco, T. et al. An extended reconstruction of human gut microbiota metabolism of dietary compounds. Nat. Commun. 12, 1–12 (2021).
cpdAGORA480	MGlcn34[e]	mucin-type O-glycan No 34	AGREDA 1.0	Blasco, T. et al. An extended reconstruction of human gut microbiota metabolism of dietary compounds. Nat. Commun. 12, 1–12 (2021).
cpdAGORA481	MGlcn34_rl[e]	released mucin-type O-glycan No 34	AGREDA 1.0	Blasco, T. et al. An extended reconstruction of human gut microbiota metabolism of dietary compounds. Nat. Commun. 12, 1–12 (2021).
cpdAGORA482	MGlcn35[e]	mucin-type O-glycan No 35	AGREDA 1.0	Blasco, T. et al. An extended reconstruction of human gut microbiota metabolism of dietary compounds. Nat. Commun. 12, 1–12 (2021).
cpdAGORA483	MGlcn35_rl[e]	released mucin-type O-glycan No 35	AGREDA 1.0	Blasco, T. et al. An extended reconstruction of human gut microbiota metabolism of dietary compounds. Nat. Commun. 12, 1–12 (2021).
cpdAGORA484	MGlcn36[e]	mucin-type O-glycan No 36	AGREDA 1.0	Blasco, T. et al. An extended reconstruction of human gut microbiota metabolism of dietary compounds. Nat. Commun. 12, 1–12 (2021).
cpdAGORA485	MGlcn36_rl[e]	released mucin-type O-glycan No 36	AGREDA 1.0	Blasco, T. et al. An extended reconstruction of human gut microbiota metabolism of dietary compounds. Nat. Commun. 12, 1–12 (2021).
cpdAGORA486	MGlcn37[e]	mucin-type O-glycan No 37	AGREDA 1.0	Blasco, T. et al. An extended reconstruction of human gut microbiota metabolism of dietary compounds. Nat. Commun. 12, 1–12 (2021).
cpdAGORA487	MGlcn37_rl[e]	released mucin-type O-glycan No 37	AGREDA 1.0	Blasco, T. et al. An extended reconstruction of human gut microbiota metabolism of dietary compounds. Nat. Commun. 12, 1–12 (2021).
cpdAGORA488	MGlcn38[e]	mucin-type O-glycan No 38	AGREDA 1.0	Blasco, T. et al. An extended reconstruction of human gut microbiota metabolism of dietary compounds. Nat. Commun. 12, 1–12 (2021).
cpdAGORA489	MGlcn38_rl[e]	released mucin-type O-glycan No 38	AGREDA 1.0	Blasco, T. et al. An extended reconstruction of human gut microbiota metabolism of dietary compounds. Nat. Commun. 12, 1–12 (2021).
cpdAGORA490	MGlcn39[e]	mucin-type O-glycan No 39	AGREDA 1.0	Blasco, T. et al. An extended reconstruction of human gut microbiota metabolism of dietary compounds. Nat. Commun. 12, 1–12 (2021).
cpdAGORA491	MGlcn39_rl[e]	released mucin-type O-glycan No 39	AGREDA 1.0	Blasco, T. et al. An extended reconstruction of human gut microbiota metabolism of dietary compounds. Nat. Commun. 12, 1–12 (2021).
cpdAGORA492	MGlcn3[e]	mucin-type O-glycan No 3	AGREDA 1.0	Blasco, T. et al. An extended reconstruction of human gut microbiota metabolism of dietary compounds. Nat. Commun. 12, 1–12 (2021).
cpdAGORA493	MGlcn3_rl[e]	released mucin-type O-glycan No 3	AGREDA 1.0	Blasco, T. et al. An extended reconstruction of human gut microbiota metabolism of dietary compounds. Nat. Commun. 12, 1–12 (2021).
cpdAGORA494	MGlcn40[e]	mucin-type O-glycan No 40	AGREDA 1.0	Blasco, T. et al. An extended reconstruction of human gut microbiota metabolism of dietary compounds. Nat. Commun. 12, 1–12 (2021).
cpdAGORA495	MGlcn40_rl[e]	released mucin-type O-glycan No 40	AGREDA 1.0	Blasco, T. et al. An extended reconstruction of human gut microbiota metabolism of dietary compounds. Nat. Commun. 12, 1–12 (2021).
cpdAGORA496	MGlcn41[e]	mucin-type O-glycan No 41	AGREDA 1.0	Blasco, T. et al. An extended reconstruction of human gut microbiota metabolism of dietary compounds. Nat. Commun. 12, 1–12 (2021).
cpdAGORA497	MGlcn41_rl[e]	released mucin-type O-glycan No 41	AGREDA 1.0	Blasco, T. et al. An extended reconstruction of human gut microbiota metabolism of dietary compounds. Nat. Commun. 12, 1–12 (2021).
cpdAGORA498	MGlcn42[e]	mucin-type O-glycan No 42	AGREDA 1.0	Blasco, T. et al. An extended reconstruction of human gut microbiota metabolism of dietary compounds. Nat. Commun. 12, 1–12 (2021).
cpdAGORA499	MGlcn42_rl[e]	released mucin-type O-glycan No 42	AGREDA 1.0	Blasco, T. et al. An extended reconstruction of human gut microbiota metabolism of dietary compounds. Nat. Commun. 12, 1–12 (2021).
cpdAGORA500	MGlcn45[e]	mucin-type O-glycan No 45	AGREDA 1.0	Blasco, T. et al. An extended reconstruction of human gut microbiota metabolism of dietary compounds. Nat. Commun. 12, 1–12 (2021).
cpdAGORA501	MGlcn45_rl[e]	released mucin-type O-glycan No 45	AGREDA 1.0	Blasco, T. et al. An extended reconstruction of human gut microbiota metabolism of dietary compounds. Nat. Commun. 12, 1–12 (2021).
cpdAGORA502	MGlcn46[e]	mucin-type O-glycan No 46	AGREDA 1.0	Blasco, T. et al. An extended reconstruction of human gut microbiota metabolism of dietary compounds. Nat. Commun. 12, 1–12 (2021).
cpdAGORA503	MGlcn46_rl[e]	released mucin-type O-glycan No 46	AGREDA 1.0	Blasco, T. et al. An extended reconstruction of human gut microbiota metabolism of dietary compounds. Nat. Commun. 12, 1–12 (2021).
cpdAGORA504	MGlcn47[e]	mucin-type O-glycan No 47	AGREDA 1.0	Blasco, T. et al. An extended reconstruction of human gut microbiota metabolism of dietary compounds. Nat. Commun. 12, 1–12 (2021).
cpdAGORA505	MGlcn47_rl[e]	released mucin-type O-glycan No 47	AGREDA 1.0	Blasco, T. et al. An extended reconstruction of human gut microbiota metabolism of dietary compounds. Nat. Commun. 12, 1–12 (2021).
cpdAGORA506	MGlcn48[e]	mucin-type O-glycan No 48	AGREDA 1.0	Blasco, T. et al. An extended reconstruction of human gut microbiota metabolism of dietary compounds. Nat. Commun. 12, 1–12 (2021).
cpdAGORA507	MGlcn48_rl[e]	released mucin-type O-glycan No 48	AGREDA 1.0	Blasco, T. et al. An extended reconstruction of human gut microbiota metabolism of dietary compounds. Nat. Commun. 12, 1–12 (2021).
cpdAGORA508	MGlcn4[e]	mucin-type O-glycan No 4	AGREDA 1.0	Blasco, T. et al. An extended reconstruction of human gut microbiota metabolism of dietary compounds. Nat. Commun. 12, 1–12 (2021).
cpdAGORA509	MGlcn4_rl[e]	released mucin-type O-glycan No 4	AGREDA 1.0	Blasco, T. et al. An extended reconstruction of human gut microbiota metabolism of dietary compounds. Nat. Commun. 12, 1–12 (2021).
cpdAGORA510	MGlcn50[e]	mucin-type O-glycan No 50	AGREDA 1.0	Blasco, T. et al. An extended reconstruction of human gut microbiota metabolism of dietary compounds. Nat. Commun. 12, 1–12 (2021).
cpdAGORA511	MGlcn50_rl[e]	released mucin-type O-glycan No 50	AGREDA 1.0	Blasco, T. et al. An extended reconstruction of human gut microbiota metabolism of dietary compounds. Nat. Commun. 12, 1–12 (2021).
cpdAGORA512	MGlcn51[e]	mucin-type O-glycan No 51	AGREDA 1.0	Blasco, T. et al. An extended reconstruction of human gut microbiota metabolism of dietary compounds. Nat. Commun. 12, 1–12 (2021).
cpdAGORA513	MGlcn51_rl[e]	released mucin-type O-glycan No 51	AGREDA 1.0	Blasco, T. et al. An extended reconstruction of human gut microbiota metabolism of dietary compounds. Nat. Commun. 12, 1–12 (2021).
cpdAGORA514	MGlcn53[e]	mucin-type O-glycan No 53	AGREDA 1.0	Blasco, T. et al. An extended reconstruction of human gut microbiota metabolism of dietary compounds. Nat. Commun. 12, 1–12 (2021).
cpdAGORA515	MGlcn53_rl[e]	released mucin-type O-glycan No 53	AGREDA 1.0	Blasco, T. et al. An extended reconstruction of human gut microbiota metabolism of dietary compounds. Nat. Commun. 12, 1–12 (2021).
cpdAGORA516	MGlcn54[e]	mucin-type O-glycan No 54	AGREDA 1.0	Blasco, T. et al. An extended reconstruction of human gut microbiota metabolism of dietary compounds. Nat. Commun. 12, 1–12 (2021).
cpdAGORA517	MGlcn54_rl[e]	released mucin-type O-glycan No 54	AGREDA 1.0	Blasco, T. et al. An extended reconstruction of human gut microbiota metabolism of dietary compounds. Nat. Commun. 12, 1–12 (2021).
cpdAGORA518	MGlcn55[e]	mucin-type O-glycan No 55	AGREDA 1.0	Blasco, T. et al. An extended reconstruction of human gut microbiota metabolism of dietary compounds. Nat. Commun. 12, 1–12 (2021).
cpdAGORA519	MGlcn55_rl[e]	released mucin-type O-glycan No 55	AGREDA 1.0	Blasco, T. et al. An extended reconstruction of human gut microbiota metabolism of dietary compounds. Nat. Commun. 12, 1–12 (2021).
cpdAGORA520	MGlcn56[e]	mucin-type O-glycan No 56	AGREDA 1.0	Blasco, T. et al. An extended reconstruction of human gut microbiota metabolism of dietary compounds. Nat. Commun. 12, 1–12 (2021).
cpdAGORA521	MGlcn56_rl[e]	released mucin-type O-glycan No 56	AGREDA 1.0	Blasco, T. et al. An extended reconstruction of human gut microbiota metabolism of dietary compounds. Nat. Commun. 12, 1–12 (2021).
cpdAGORA522	MGlcn57[e]	mucin-type O-glycan No 57	AGREDA 1.0	Blasco, T. et al. An extended reconstruction of human gut microbiota metabolism of dietary compounds. Nat. Commun. 12, 1–12 (2021).
cpdAGORA523	MGlcn57_rl[e]	released mucin-type O-glycan No 57	AGREDA 1.0	Blasco, T. et al. An extended reconstruction of human gut microbiota metabolism of dietary compounds. Nat. Commun. 12, 1–12 (2021).
cpdAGORA524	MGlcn58[e]	mucin-type O-glycan No 58	AGREDA 1.0	Blasco, T. et al. An extended reconstruction of human gut microbiota metabolism of dietary compounds. Nat. Commun. 12, 1–12 (2021).
cpdAGORA525	MGlcn58_rl[e]	released mucin-type O-glycan No 58	AGREDA 1.0	Blasco, T. et al. An extended reconstruction of human gut microbiota metabolism of dietary compounds. Nat. Commun. 12, 1–12 (2021).
cpdAGORA526	MGlcn59[e]	mucin-type O-glycan No 59	AGREDA 1.0	Blasco, T. et al. An extended reconstruction of human gut microbiota metabolism of dietary compounds. Nat. Commun. 12, 1–12 (2021).
cpdAGORA527	MGlcn59_rl[e]	released mucin-type O-glycan No 59	AGREDA 1.0	Blasco, T. et al. An extended reconstruction of human gut microbiota metabolism of dietary compounds. Nat. Commun. 12, 1–12 (2021).
cpdAGORA528	MGlcn5[e]	mucin-type O-glycan No 5	AGREDA 1.0	Blasco, T. et al. An extended reconstruction of human gut microbiota metabolism of dietary compounds. Nat. Commun. 12, 1–12 (2021).
cpdAGORA529	MGlcn5_rl[e]	released mucin-type O-glycan No 5	AGREDA 1.0	Blasco, T. et al. An extended reconstruction of human gut microbiota metabolism of dietary compounds. Nat. Commun. 12, 1–12 (2021).
cpdAGORA530	MGlcn60[e]	mucin-type O-glycan No 60	AGREDA 1.0	Blasco, T. et al. An extended reconstruction of human gut microbiota metabolism of dietary compounds. Nat. Commun. 12, 1–12 (2021).
cpdAGORA531	MGlcn60_rl[e]	released mucin-type O-glycan No 60	AGREDA 1.0	Blasco, T. et al. An extended reconstruction of human gut microbiota metabolism of dietary compounds. Nat. Commun. 12, 1–12 (2021).
cpdAGORA532	MGlcn61[e]	mucin-type O-glycan No 61	AGREDA 1.0	Blasco, T. et al. An extended reconstruction of human gut microbiota metabolism of dietary compounds. Nat. Commun. 12, 1–12 (2021).
cpdAGORA533	MGlcn61_rl[e]	released mucin-type O-glycan No 61	AGREDA 1.0	Blasco, T. et al. An extended reconstruction of human gut microbiota metabolism of dietary compounds. Nat. Commun. 12, 1–12 (2021).
cpdAGORA534	MGlcn62[e]	mucin-type O-glycan No 62	AGREDA 1.0	Blasco, T. et al. An extended reconstruction of human gut microbiota metabolism of dietary compounds. Nat. Commun. 12, 1–12 (2021).
cpdAGORA535	MGlcn62_rl[e]	released mucin-type O-glycan No 62	AGREDA 1.0	Blasco, T. et al. An extended reconstruction of human gut microbiota metabolism of dietary compounds. Nat. Commun. 12, 1–12 (2021).
cpdAGORA536	MGlcn63[e]	mucin-type O-glycan No 63	AGREDA 1.0	Blasco, T. et al. An extended reconstruction of human gut microbiota metabolism of dietary compounds. Nat. Commun. 12, 1–12 (2021).
cpdAGORA537	MGlcn63_rl[e]	released mucin-type O-glycan No 63	AGREDA 1.0	Blasco, T. et al. An extended reconstruction of human gut microbiota metabolism of dietary compounds. Nat. Commun. 12, 1–12 (2021).
cpdAGORA538	MGlcn64[e]	mucin-type O-glycan No 64	AGREDA 1.0	Blasco, T. et al. An extended reconstruction of human gut microbiota metabolism of dietary compounds. Nat. Commun. 12, 1–12 (2021).
cpdAGORA539	MGlcn64_rl[e]	released mucin-type O-glycan No 64	AGREDA 1.0	Blasco, T. et al. An extended reconstruction of human gut microbiota metabolism of dietary compounds. Nat. Commun. 12, 1–12 (2021).
cpdAGORA540	MGlcn65[e]	mucin-type O-glycan No 65	AGREDA 1.0	Blasco, T. et al. An extended reconstruction of human gut microbiota metabolism of dietary compounds. Nat. Commun. 12, 1–12 (2021).
cpdAGORA541	MGlcn65_rl[e]	released mucin-type O-glycan No 65	AGREDA 1.0	Blasco, T. et al. An extended reconstruction of human gut microbiota metabolism of dietary compounds. Nat. Commun. 12, 1–12 (2021).
cpdAGORA542	MGlcn66[e]	mucin-type O-glycan No 66	AGREDA 1.0	Blasco, T. et al. An extended reconstruction of human gut microbiota metabolism of dietary compounds. Nat. Commun. 12, 1–12 (2021).
cpdAGORA543	MGlcn66_rl[e]	released mucin-type O-glycan No 66	AGREDA 1.0	Blasco, T. et al. An extended reconstruction of human gut microbiota metabolism of dietary compounds. Nat. Commun. 12, 1–12 (2021).
cpdAGORA544	MGlcn67[e]	mucin-type O-glycan No 67	AGREDA 1.0	Blasco, T. et al. An extended reconstruction of human gut microbiota metabolism of dietary compounds. Nat. Commun. 12, 1–12 (2021).
cpdAGORA545	MGlcn67_rl[e]	released mucin-type O-glycan No 67	AGREDA 1.0	Blasco, T. et al. An extended reconstruction of human gut microbiota metabolism of dietary compounds. Nat. Commun. 12, 1–12 (2021).
cpdAGORA546	MGlcn68[e]	mucin-type O-glycan No 68	AGREDA 1.0	Blasco, T. et al. An extended reconstruction of human gut microbiota metabolism of dietary compounds. Nat. Commun. 12, 1–12 (2021).
cpdAGORA547	MGlcn68_rl[e]	released mucin-type O-glycan No 68	AGREDA 1.0	Blasco, T. et al. An extended reconstruction of human gut microbiota metabolism of dietary compounds. Nat. Commun. 12, 1–12 (2021).
cpdAGORA548	MGlcn69[e]	mucin-type O-glycan No 69	AGREDA 1.0	Blasco, T. et al. An extended reconstruction of human gut microbiota metabolism of dietary compounds. Nat. Commun. 12, 1–12 (2021).
cpdAGORA549	MGlcn69_rl[e]	released mucin-type O-glycan No 69	AGREDA 1.0	Blasco, T. et al. An extended reconstruction of human gut microbiota metabolism of dietary compounds. Nat. Commun. 12, 1–12 (2021).
cpdAGORA550	MGlcn6[e]	mucin-type O-glycan No 6	AGREDA 1.0	Blasco, T. et al. An extended reconstruction of human gut microbiota metabolism of dietary compounds. Nat. Commun. 12, 1–12 (2021).
cpdAGORA551	MGlcn6_rl[e]	released mucin-type O-glycan No 6	AGREDA 1.0	Blasco, T. et al. An extended reconstruction of human gut microbiota metabolism of dietary compounds. Nat. Commun. 12, 1–12 (2021).
cpdAGORA552	MGlcn70[e]	mucin-type O-glycan No 70	AGREDA 1.0	Blasco, T. et al. An extended reconstruction of human gut microbiota metabolism of dietary compounds. Nat. Commun. 12, 1–12 (2021).
cpdAGORA553	MGlcn70_rl[e]	released mucin-type O-glycan No 70	AGREDA 1.0	Blasco, T. et al. An extended reconstruction of human gut microbiota metabolism of dietary compounds. Nat. Commun. 12, 1–12 (2021).
cpdAGORA554	MGlcn71[e]	mucin-type O-glycan No 71	AGREDA 1.0	Blasco, T. et al. An extended reconstruction of human gut microbiota metabolism of dietary compounds. Nat. Commun. 12, 1–12 (2021).
cpdAGORA555	MGlcn71_rl[e]	released mucin-type O-glycan No 71	AGREDA 1.0	Blasco, T. et al. An extended reconstruction of human gut microbiota metabolism of dietary compounds. Nat. Commun. 12, 1–12 (2021).
cpdAGORA556	MGlcn72[e]	mucin-type O-glycan No 72	AGREDA 1.0	Blasco, T. et al. An extended reconstruction of human gut microbiota metabolism of dietary compounds. Nat. Commun. 12, 1–12 (2021).
cpdAGORA557	MGlcn72_rl[e]	released mucin-type O-glycan No 72	AGREDA 1.0	Blasco, T. et al. An extended reconstruction of human gut microbiota metabolism of dietary compounds. Nat. Commun. 12, 1–12 (2021).
cpdAGORA558	MGlcn73[e]	mucin-type O-glycan No 73	AGREDA 1.0	Blasco, T. et al. An extended reconstruction of human gut microbiota metabolism of dietary compounds. Nat. Commun. 12, 1–12 (2021).
cpdAGORA559	MGlcn73_rl[e]	released mucin-type O-glycan No 73	AGREDA 1.0	Blasco, T. et al. An extended reconstruction of human gut microbiota metabolism of dietary compounds. Nat. Commun. 12, 1–12 (2021).
cpdAGORA560	MGlcn74[e]	mucin-type O-glycan No 74	AGREDA 1.0	Blasco, T. et al. An extended reconstruction of human gut microbiota metabolism of dietary compounds. Nat. Commun. 12, 1–12 (2021).
cpdAGORA561	MGlcn74_rl[e]	released mucin-type O-glycan No 74	AGREDA 1.0	Blasco, T. et al. An extended reconstruction of human gut microbiota metabolism of dietary compounds. Nat. Commun. 12, 1–12 (2021).
cpdAGORA562	MGlcn75[e]	mucin-type O-glycan No 75	AGREDA 1.0	Blasco, T. et al. An extended reconstruction of human gut microbiota metabolism of dietary compounds. Nat. Commun. 12, 1–12 (2021).
cpdAGORA563	MGlcn75_rl[e]	released mucin-type O-glycan No 75	AGREDA 1.0	Blasco, T. et al. An extended reconstruction of human gut microbiota metabolism of dietary compounds. Nat. Commun. 12, 1–12 (2021).
cpdAGORA564	MGlcn76[e]	mucin-type O-glycan No 76	AGREDA 1.0	Blasco, T. et al. An extended reconstruction of human gut microbiota metabolism of dietary compounds. Nat. Commun. 12, 1–12 (2021).
cpdAGORA565	MGlcn76_rl[e]	released mucin-type O-glycan No 76	AGREDA 1.0	Blasco, T. et al. An extended reconstruction of human gut microbiota metabolism of dietary compounds. Nat. Commun. 12, 1–12 (2021).
cpdAGORA566	MGlcn77[e]	mucin-type O-glycan No 77	AGREDA 1.0	Blasco, T. et al. An extended reconstruction of human gut microbiota metabolism of dietary compounds. Nat. Commun. 12, 1–12 (2021).
cpdAGORA567	MGlcn77_rl[e]	released mucin-type O-glycan No 77	AGREDA 1.0	Blasco, T. et al. An extended reconstruction of human gut microbiota metabolism of dietary compounds. Nat. Commun. 12, 1–12 (2021).
cpdAGORA568	MGlcn78[e]	mucin-type O-glycan No 78	AGREDA 1.0	Blasco, T. et al. An extended reconstruction of human gut microbiota metabolism of dietary compounds. Nat. Commun. 12, 1–12 (2021).
cpdAGORA569	MGlcn78_rl[e]	released mucin-type O-glycan No 78	AGREDA 1.0	Blasco, T. et al. An extended reconstruction of human gut microbiota metabolism of dietary compounds. Nat. Commun. 12, 1–12 (2021).
cpdAGORA570	MGlcn79[e]	mucin-type O-glycan No 79	AGREDA 1.0	Blasco, T. et al. An extended reconstruction of human gut microbiota metabolism of dietary compounds. Nat. Commun. 12, 1–12 (2021).
cpdAGORA571	MGlcn79_rl[e]	released mucin-type O-glycan No 79	AGREDA 1.0	Blasco, T. et al. An extended reconstruction of human gut microbiota metabolism of dietary compounds. Nat. Commun. 12, 1–12 (2021).
cpdAGORA572	MGlcn7[e]	mucin-type O-glycan No 7	AGREDA 1.0	Blasco, T. et al. An extended reconstruction of human gut microbiota metabolism of dietary compounds. Nat. Commun. 12, 1–12 (2021).
cpdAGORA573	MGlcn7_rl[e]	released mucin-type O-glycan No 7	AGREDA 1.0	Blasco, T. et al. An extended reconstruction of human gut microbiota metabolism of dietary compounds. Nat. Commun. 12, 1–12 (2021).
cpdAGORA574	MGlcn80[e]	mucin-type O-glycan No 80	AGREDA 1.0	Blasco, T. et al. An extended reconstruction of human gut microbiota metabolism of dietary compounds. Nat. Commun. 12, 1–12 (2021).
cpdAGORA575	MGlcn80_rl[e]	released mucin-type O-glycan No 80	AGREDA 1.0	Blasco, T. et al. An extended reconstruction of human gut microbiota metabolism of dietary compounds. Nat. Commun. 12, 1–12 (2021).
cpdAGORA576	MGlcn81[e]	mucin-type O-glycan No 81	AGREDA 1.0	Blasco, T. et al. An extended reconstruction of human gut microbiota metabolism of dietary compounds. Nat. Commun. 12, 1–12 (2021).
cpdAGORA577	MGlcn81_rl[e]	released mucin-type O-glycan No 81	AGREDA 1.0	Blasco, T. et al. An extended reconstruction of human gut microbiota metabolism of dietary compounds. Nat. Commun. 12, 1–12 (2021).
cpdAGORA578	MGlcn82[e]	mucin-type O-glycan No 82	AGREDA 1.0	Blasco, T. et al. An extended reconstruction of human gut microbiota metabolism of dietary compounds. Nat. Commun. 12, 1–12 (2021).
cpdAGORA579	MGlcn82_rl[e]	released mucin-type O-glycan No 82	AGREDA 1.0	Blasco, T. et al. An extended reconstruction of human gut microbiota metabolism of dietary compounds. Nat. Commun. 12, 1–12 (2021).
cpdAGORA580	MGlcn83[e]	mucin-type O-glycan No 83	AGREDA 1.0	Blasco, T. et al. An extended reconstruction of human gut microbiota metabolism of dietary compounds. Nat. Commun. 12, 1–12 (2021).
cpdAGORA581	MGlcn83_rl[e]	released mucin-type O-glycan No 83	AGREDA 1.0	Blasco, T. et al. An extended reconstruction of human gut microbiota metabolism of dietary compounds. Nat. Commun. 12, 1–12 (2021).
cpdAGORA582	MGlcn84[e]	mucin-type O-glycan No 84	AGREDA 1.0	Blasco, T. et al. An extended reconstruction of human gut microbiota metabolism of dietary compounds. Nat. Commun. 12, 1–12 (2021).
cpdAGORA583	MGlcn84_rl[e]	released mucin-type O-glycan No 84	AGREDA 1.0	Blasco, T. et al. An extended reconstruction of human gut microbiota metabolism of dietary compounds. Nat. Commun. 12, 1–12 (2021).
cpdAGORA584	MGlcn85[e]	mucin-type O-glycan No 85	AGREDA 1.0	Blasco, T. et al. An extended reconstruction of human gut microbiota metabolism of dietary compounds. Nat. Commun. 12, 1–12 (2021).
cpdAGORA585	MGlcn85_rl[e]	released mucin-type O-glycan No 85	AGREDA 1.0	Blasco, T. et al. An extended reconstruction of human gut microbiota metabolism of dietary compounds. Nat. Commun. 12, 1–12 (2021).
cpdAGORA586	MGlcn86[e]	mucin-type O-glycan No 86	AGREDA 1.0	Blasco, T. et al. An extended reconstruction of human gut microbiota metabolism of dietary compounds. Nat. Commun. 12, 1–12 (2021).
cpdAGORA587	MGlcn86_rl[e]	released mucin-type O-glycan No 86	AGREDA 1.0	Blasco, T. et al. An extended reconstruction of human gut microbiota metabolism of dietary compounds. Nat. Commun. 12, 1–12 (2021).
cpdAGORA588	MGlcn87[e]	mucin-type O-glycan No 87	AGREDA 1.0	Blasco, T. et al. An extended reconstruction of human gut microbiota metabolism of dietary compounds. Nat. Commun. 12, 1–12 (2021).
cpdAGORA589	MGlcn87_rl[e]	released mucin-type O-glycan No 87	AGREDA 1.0	Blasco, T. et al. An extended reconstruction of human gut microbiota metabolism of dietary compounds. Nat. Commun. 12, 1–12 (2021).
cpdAGORA590	MGlcn88[e]	mucin-type O-glycan No 88	AGREDA 1.0	Blasco, T. et al. An extended reconstruction of human gut microbiota metabolism of dietary compounds. Nat. Commun. 12, 1–12 (2021).
cpdAGORA591	MGlcn88_rl[e]	released mucin-type O-glycan No 88	AGREDA 1.0	Blasco, T. et al. An extended reconstruction of human gut microbiota metabolism of dietary compounds. Nat. Commun. 12, 1–12 (2021).
cpdAGORA592	MGlcn89[e]	mucin-type O-glycan No 89	AGREDA 1.0	Blasco, T. et al. An extended reconstruction of human gut microbiota metabolism of dietary compounds. Nat. Commun. 12, 1–12 (2021).
cpdAGORA593	MGlcn89_rl[e]	released mucin-type O-glycan No 89	AGREDA 1.0	Blasco, T. et al. An extended reconstruction of human gut microbiota metabolism of dietary compounds. Nat. Commun. 12, 1–12 (2021).
cpdAGORA594	MGlcn8[e]	mucin-type O-glycan No 8	AGREDA 1.0	Blasco, T. et al. An extended reconstruction of human gut microbiota metabolism of dietary compounds. Nat. Commun. 12, 1–12 (2021).
cpdAGORA595	MGlcn8_rl[e]	released mucin-type O-glycan No 8	AGREDA 1.0	Blasco, T. et al. An extended reconstruction of human gut microbiota metabolism of dietary compounds. Nat. Commun. 12, 1–12 (2021).
cpdAGORA596	MGlcn90[e]	mucin-type O-glycan No 90	AGREDA 1.0	Blasco, T. et al. An extended reconstruction of human gut microbiota metabolism of dietary compounds. Nat. Commun. 12, 1–12 (2021).
cpdAGORA597	MGlcn90_rl[e]	released mucin-type O-glycan No 90	AGREDA 1.0	Blasco, T. et al. An extended reconstruction of human gut microbiota metabolism of dietary compounds. Nat. Commun. 12, 1–12 (2021).
cpdAGORA598	MGlcn91[e]	mucin-type O-glycan No 91	AGREDA 1.0	Blasco, T. et al. An extended reconstruction of human gut microbiota metabolism of dietary compounds. Nat. Commun. 12, 1–12 (2021).
cpdAGORA599	MGlcn91_rl[e]	released mucin-type O-glycan No 91	AGREDA 1.0	Blasco, T. et al. An extended reconstruction of human gut microbiota metabolism of dietary compounds. Nat. Commun. 12, 1–12 (2021).
cpdAGORA600	MGlcn92[e]	mucin-type O-glycan No 92	AGREDA 1.0	Blasco, T. et al. An extended reconstruction of human gut microbiota metabolism of dietary compounds. Nat. Commun. 12, 1–12 (2021).
cpdAGORA601	MGlcn92_rl[e]	released mucin-type O-glycan No 92	AGREDA 1.0	Blasco, T. et al. An extended reconstruction of human gut microbiota metabolism of dietary compounds. Nat. Commun. 12, 1–12 (2021).
cpdAGORA602	MGlcn93[e]	mucin-type O-glycan No 93	AGREDA 1.0	Blasco, T. et al. An extended reconstruction of human gut microbiota metabolism of dietary compounds. Nat. Commun. 12, 1–12 (2021).
cpdAGORA603	MGlcn93_rl[e]	released mucin-type O-glycan No 93	AGREDA 1.0	Blasco, T. et al. An extended reconstruction of human gut microbiota metabolism of dietary compounds. Nat. Commun. 12, 1–12 (2021).
cpdAGORA604	MGlcn94[e]	mucin-type O-glycan No 94	AGREDA 1.0	Blasco, T. et al. An extended reconstruction of human gut microbiota metabolism of dietary compounds. Nat. Commun. 12, 1–12 (2021).
cpdAGORA605	MGlcn94_rl[e]	released mucin-type O-glycan No 94	AGREDA 1.0	Blasco, T. et al. An extended reconstruction of human gut microbiota metabolism of dietary compounds. Nat. Commun. 12, 1–12 (2021).
cpdAGORA606	MGlcn95[e]	mucin-type O-glycan No 95	AGREDA 1.0	Blasco, T. et al. An extended reconstruction of human gut microbiota metabolism of dietary compounds. Nat. Commun. 12, 1–12 (2021).
cpdAGORA607	MGlcn95_rl[e]	released mucin-type O-glycan No 95	AGREDA 1.0	Blasco, T. et al. An extended reconstruction of human gut microbiota metabolism of dietary compounds. Nat. Commun. 12, 1–12 (2021).
cpdAGORA608	MGlcn96[e]	mucin-type O-glycan No 96	AGREDA 1.0	Blasco, T. et al. An extended reconstruction of human gut microbiota metabolism of dietary compounds. Nat. Commun. 12, 1–12 (2021).
cpdAGORA609	MGlcn96_rl[e]	released mucin-type O-glycan No 96	AGREDA 1.0	Blasco, T. et al. An extended reconstruction of human gut microbiota metabolism of dietary compounds. Nat. Commun. 12, 1–12 (2021).
cpdAGORA610	MGlcn97[e]	mucin-type O-glycan No 97	AGREDA 1.0	Blasco, T. et al. An extended reconstruction of human gut microbiota metabolism of dietary compounds. Nat. Commun. 12, 1–12 (2021).
cpdAGORA611	MGlcn97_rl[e]	released mucin-type O-glycan No 97	AGREDA 1.0	Blasco, T. et al. An extended reconstruction of human gut microbiota metabolism of dietary compounds. Nat. Commun. 12, 1–12 (2021).
cpdAGORA612	MGlcn98[e]	mucin-type O-glycan No 98	AGREDA 1.0	Blasco, T. et al. An extended reconstruction of human gut microbiota metabolism of dietary compounds. Nat. Commun. 12, 1–12 (2021).
cpdAGORA613	MGlcn98_rl[e]	released mucin-type O-glycan No 98	AGREDA 1.0	Blasco, T. et al. An extended reconstruction of human gut microbiota metabolism of dietary compounds. Nat. Commun. 12, 1–12 (2021).
cpdAGORA614	MGlcn99[e]	mucin-type O-glycan No 99	AGREDA 1.0	Blasco, T. et al. An extended reconstruction of human gut microbiota metabolism of dietary compounds. Nat. Commun. 12, 1–12 (2021).
cpdAGORA615	MGlcn99_rl[e]	released mucin-type O-glycan No 99	AGREDA 1.0	Blasco, T. et al. An extended reconstruction of human gut microbiota metabolism of dietary compounds. Nat. Commun. 12, 1–12 (2021).
cpdAGORA616	MGlcn9[e]	mucin-type O-glycan No 9	AGREDA 1.0	Blasco, T. et al. An extended reconstruction of human gut microbiota metabolism of dietary compounds. Nat. Commun. 12, 1–12 (2021).
cpdAGORA617	MGlcn9_rl[e]	released mucin-type O-glycan No 9	AGREDA 1.0	Blasco, T. et al. An extended reconstruction of human gut microbiota metabolism of dietary compounds. Nat. Commun. 12, 1–12 (2021).
cpd15665	PGP[c]	Peptidoglycan polymer (n subunits)	AGREDA 1.0	Blasco, T. et al. An extended reconstruction of human gut microbiota metabolism of dietary compounds. Nat. Commun. 12, 1–12 (2021).
cpd15666	PGPm1[c]	Peptidoglycan polymer (n-1 subunits)	AGREDA 1.0	Blasco, T. et al. An extended reconstruction of human gut microbiota metabolism of dietary compounds. Nat. Commun. 12, 1–12 (2021).
cpdAGORA620	Ser_Thr[e]	protein-linked serine or threonine residue (O-glycosylation site)	AGREDA 1.0	Blasco, T. et al. An extended reconstruction of human gut microbiota metabolism of dietary compounds. Nat. Commun. 12, 1–12 (2021).
cpdAGORA621	T_antigen[e]	T antigen (core 1)	AGREDA 1.0	Blasco, T. et al. An extended reconstruction of human gut microbiota metabolism of dietary compounds. Nat. Commun. 12, 1–12 (2021).
cpd21520	Tn_antigen[e]	Tn antigen	AGREDA 1.0	Blasco, T. et al. An extended reconstruction of human gut microbiota metabolism of dietary compounds. Nat. Commun. 12, 1–12 (2021).
cpd04122	aacald[c]	Aminoacetaldehyde	AGREDA 1.0	Blasco, T. et al. An extended reconstruction of human gut microbiota metabolism of dietary compounds. Nat. Commun. 12, 1–12 (2021).
cpd00279	aacoa[c]	Acetoacetyl-CoA	AGREDA 1.0	Blasco, T. et al. An extended reconstruction of human gut microbiota metabolism of dietary compounds. Nat. Commun. 12, 1–12 (2021).
cpd01298	aact[c]	ammonioacetone	AGREDA 1.0	Blasco, T. et al. An extended reconstruction of human gut microbiota metabolism of dietary compounds. Nat. Commun. 12, 1–12 (2021).
cpd03583	ab6p3hxl[c]	D-arabino-6-Phospho-hex-3-ulose	AGREDA 1.0	Blasco, T. et al. An extended reconstruction of human gut microbiota metabolism of dietary compounds. Nat. Commun. 12, 1–12 (2021).
cpd11494	acACP[c]	Acetyl-ACP	AGREDA 1.0	Blasco, T. et al. An extended reconstruction of human gut microbiota metabolism of dietary compounds. Nat. Commun. 12, 1–12 (2021).
cpd00029	ac[c]	acetate	AGREDA 1.0	Blasco, T. et al. An extended reconstruction of human gut microbiota metabolism of dietary compounds. Nat. Commun. 12, 1–12 (2021).
cpd00029	ac[e]	acetate	AGREDA 1.0	Blasco, T. et al. An extended reconstruction of human gut microbiota metabolism of dietary compounds. Nat. Commun. 12, 1–12 (2021).
cpd00142	acac[c]	acetoacetate	AGREDA 1.0	Blasco, T. et al. An extended reconstruction of human gut microbiota metabolism of dietary compounds. Nat. Commun. 12, 1–12 (2021).
cpd00071	acald[c]	acetaldehyde	AGREDA 1.0	Blasco, T. et al. An extended reconstruction of human gut microbiota metabolism of dietary compounds. Nat. Commun. 12, 1–12 (2021).
cpd00071	acald[e]	acetaldehyde	AGREDA 1.0	Blasco, T. et al. An extended reconstruction of human gut microbiota metabolism of dietary compounds. Nat. Commun. 12, 1–12 (2021).
cpd02967	acbdma14gapuc[c]	N-Acetyl-beta-D-mannosaminyl-1,4-N-acetyl-D- glucosaminyldiphosphoundecaprenol	AGREDA 1.0	Blasco, T. et al. An extended reconstruction of human gut microbiota metabolism of dietary compounds. Nat. Commun. 12, 1–12 (2021).
cpd00022	accoa[c]	Acetyl-CoA	AGREDA 1.0	Blasco, T. et al. An extended reconstruction of human gut microbiota metabolism of dietary compounds. Nat. Commun. 12, 1–12 (2021).
cpd00832	acgal[e]	N-acetyl-D-galactosamine	AGREDA 1.0	Blasco, T. et al. An extended reconstruction of human gut microbiota metabolism of dietary compounds. Nat. Commun. 12, 1–12 (2021).
cpd02611	acgam1p[c]	N-Acetyl-D-glucosamine 1-phosphate	AGREDA 1.0	Blasco, T. et al. An extended reconstruction of human gut microbiota metabolism of dietary compounds. Nat. Commun. 12, 1–12 (2021).
cpd00293	acgam6p[c]	N-acetyl-D-glucosamine 6-phosphate(2-)	AGREDA 1.0	Blasco, T. et al. An extended reconstruction of human gut microbiota metabolism of dietary compounds. Nat. Commun. 12, 1–12 (2021).
cpd00122	acgam[c]	N-acetyl-D-glucosamine	AGREDA 1.0	Blasco, T. et al. An extended reconstruction of human gut microbiota metabolism of dietary compounds. Nat. Commun. 12, 1–12 (2021).
cpd00122	acgam[e]	N-acetyl-D-glucosamine	AGREDA 1.0	Blasco, T. et al. An extended reconstruction of human gut microbiota metabolism of dietary compounds. Nat. Commun. 12, 1–12 (2021).
cpd00477	acglu[c]	N-acetyl-L-glutamate(2-)	AGREDA 1.0	Blasco, T. et al. An extended reconstruction of human gut microbiota metabolism of dietary compounds. Nat. Commun. 12, 1–12 (2021).
cpd00790	achms[c]	O-Acetyl-L-homoserine	AGREDA 1.0	Blasco, T. et al. An extended reconstruction of human gut microbiota metabolism of dietary compounds. Nat. Commun. 12, 1–12 (2021).
cpd00492	acmana[c]	N-acetyl-D-mannosamine	AGREDA 1.0	Blasco, T. et al. An extended reconstruction of human gut microbiota metabolism of dietary compounds. Nat. Commun. 12, 1–12 (2021).
cpd02612	acmanap[c]	N-acetyl-D-mannosamine 6-phosphate(2-)	AGREDA 1.0	Blasco, T. et al. An extended reconstruction of human gut microbiota metabolism of dietary compounds. Nat. Commun. 12, 1–12 (2021).
cpdAGORA645	acnam2a6agal[e]	Alpha-2,6-N-acetylneuraminate-N-acetylgalactosamine	AGREDA 1.0	Blasco, T. et al. An extended reconstruction of human gut microbiota metabolism of dietary compounds. Nat. Commun. 12, 1–12 (2021).
cpd00232	acnam[c]	N-acetylneuraminate	AGREDA 1.0	Blasco, T. et al. An extended reconstruction of human gut microbiota metabolism of dietary compounds. Nat. Commun. 12, 1–12 (2021).
cpd00232	acnam[e]	N-acetylneuraminate	AGREDA 1.0	Blasco, T. et al. An extended reconstruction of human gut microbiota metabolism of dietary compounds. Nat. Commun. 12, 1–12 (2021).
cpd00342	acorn[c]	N(2)-acetyl-L-ornithine	AGREDA 1.0	Blasco, T. et al. An extended reconstruction of human gut microbiota metabolism of dietary compounds. Nat. Commun. 12, 1–12 (2021).
cpd00722	acser[c]	O-Acetyl-L-serine	AGREDA 1.0	Blasco, T. et al. An extended reconstruction of human gut microbiota metabolism of dietary compounds. Nat. Commun. 12, 1–12 (2021).
cpd11488	actACP[c]	Acetoacetyl-ACP	AGREDA 1.0	Blasco, T. et al. An extended reconstruction of human gut microbiota metabolism of dietary compounds. Nat. Commun. 12, 1–12 (2021).
cpd19008	actn_R[c]	(R)-Acetoin	AGREDA 1.0	Blasco, T. et al. An extended reconstruction of human gut microbiota metabolism of dietary compounds. Nat. Commun. 12, 1–12 (2021).
cpd00196	actp[c]	Acetyl phosphate	AGREDA 1.0	Blasco, T. et al. An extended reconstruction of human gut microbiota metabolism of dietary compounds. Nat. Commun. 12, 1–12 (2021).
cpd00128	ade[c]	Adenine	AGREDA 1.0	Blasco, T. et al. An extended reconstruction of human gut microbiota metabolism of dietary compounds. Nat. Commun. 12, 1–12 (2021).
cpd00182	adn[c]	Adenosine	AGREDA 1.0	Blasco, T. et al. An extended reconstruction of human gut microbiota metabolism of dietary compounds. Nat. Commun. 12, 1–12 (2021).
cpd03918	adocbi[c]	Adenosyl cobinamide	AGREDA 1.0	Blasco, T. et al. An extended reconstruction of human gut microbiota metabolism of dietary compounds. Nat. Commun. 12, 1–12 (2021).
cpd03919	adocbip[c]	Adenosyl cobinamide phosphate	AGREDA 1.0	Blasco, T. et al. An extended reconstruction of human gut microbiota metabolism of dietary compounds. Nat. Commun. 12, 1–12 (2021).
cpd00166	adocbl[c]	Adenosylcobalamin	AGREDA 1.0	Blasco, T. et al. An extended reconstruction of human gut microbiota metabolism of dietary compounds. Nat. Commun. 12, 1–12 (2021).
cpd00166	adocbl[e]	Adenosylcobalamin	AGREDA 1.0	Blasco, T. et al. An extended reconstruction of human gut microbiota metabolism of dietary compounds. Nat. Commun. 12, 1–12 (2021).
cpd00008	adp[c]	ADP	AGREDA 1.0	Blasco, T. et al. An extended reconstruction of human gut microbiota metabolism of dietary compounds. Nat. Commun. 12, 1–12 (2021).
cpd00387	adpglc[c]	ADP alpha-D-glucoside(2-)	AGREDA 1.0	Blasco, T. et al. An extended reconstruction of human gut microbiota metabolism of dietary compounds. Nat. Commun. 12, 1–12 (2021).
cpdAGORA662	agal1b3agal[e]	Beta-1,3-N,N-diacetylgalactosamine	AGREDA 1.0	Blasco, T. et al. An extended reconstruction of human gut microbiota metabolism of dietary compounds. Nat. Commun. 12, 1–12 (2021).
cpdAGORA663	agal1b6agal[e]	Beta-1,6-N,N-diacetylgalactosamine	AGREDA 1.0	Blasco, T. et al. An extended reconstruction of human gut microbiota metabolism of dietary compounds. Nat. Commun. 12, 1–12 (2021).
cpdAGORA664	agam1b3agal[e]	Beta-1,3-N-acetylglucosamine-N-acetylgalactosamine	AGREDA 1.0	Blasco, T. et al. An extended reconstruction of human gut microbiota metabolism of dietary compounds. Nat. Commun. 12, 1–12 (2021).
cpdAGORA665	agam1b6agal[e]	Beta-1,6-N-acetylglucosamine-N-acetylgalactosamine	AGREDA 1.0	Blasco, T. et al. An extended reconstruction of human gut microbiota metabolism of dietary compounds. Nat. Commun. 12, 1–12 (2021).
cpd03920	agdpcbi[c]	Adenosine-GDP-cobinamide	AGREDA 1.0	Blasco, T. et al. An extended reconstruction of human gut microbiota metabolism of dietary compounds. Nat. Commun. 12, 1–12 (2021).
cpd00152	agm[c]	agmatinium(2+)	AGREDA 1.0	Blasco, T. et al. An extended reconstruction of human gut microbiota metabolism of dietary compounds. Nat. Commun. 12, 1–12 (2021).
cpd00019	ahcys[c]	S-Adenosyl-L-homocysteine	AGREDA 1.0	Blasco, T. et al. An extended reconstruction of human gut microbiota metabolism of dietary compounds. Nat. Commun. 12, 1–12 (2021).
cpd02978	ahdt[c]	7,8-dihydroneopterin 3-triphosphate(4-)	AGREDA 1.0	Blasco, T. et al. An extended reconstruction of human gut microbiota metabolism of dietary compounds. Nat. Commun. 12, 1–12 (2021).
cpd15750	ai17tca1[c]	Anteisoheptadecanoyllipoteichoic acid (n=24), linked, unsubstituted	AGREDA 1.0	Blasco, T. et al. An extended reconstruction of human gut microbiota metabolism of dietary compounds. Nat. Commun. 12, 1–12 (2021).
cpd15768	ai17tcaacgam[c]	Anteisoheptadecanoyllipoteichoic acid (n=24), linked, N-acetyl-D-glucosamine	AGREDA 1.0	Blasco, T. et al. An extended reconstruction of human gut microbiota metabolism of dietary compounds. Nat. Commun. 12, 1–12 (2021).
cpd15777	ai17tcaala_D[c]	Anteisoheptadecanoyllipoteichoic acid (n=24), linked, D-alanine substituted	AGREDA 1.0	Blasco, T. et al. An extended reconstruction of human gut microbiota metabolism of dietary compounds. Nat. Commun. 12, 1–12 (2021).
cpd15759	ai17tcaglc[c]	Anteisoheptadecanoyllipoteichoic acid (n=24), linked, glucose substituted	AGREDA 1.0	Blasco, T. et al. An extended reconstruction of human gut microbiota metabolism of dietary compounds. Nat. Commun. 12, 1–12 (2021).
cpd02851	aicar[c]	5-Amino-1-(5-Phospho-D-ribosyl)imidazole-4-carboxamide	AGREDA 1.0	Blasco, T. et al. An extended reconstruction of human gut microbiota metabolism of dietary compounds. Nat. Commun. 12, 1–12 (2021).
cpd11434	aihpdcoa[c]	fa12coa,Anteiso-C17:0 CoA Anteisoheptadecanoyl-CoA	AGREDA 1.0	Blasco, T. et al. An extended reconstruction of human gut microbiota metabolism of dietary compounds. Nat. Commun. 12, 1–12 (2021).
cpd11439	aipdcoa[c]	fa4coa,Anteiso-C15:0 CoA Anteisopentadecanoyl-CoA	AGREDA 1.0	Blasco, T. et al. An extended reconstruction of human gut microbiota metabolism of dietary compounds. Nat. Commun. 12, 1–12 (2021).
cpd02140	air[c]	5-amino-1-(5-phospho-D-ribosyl)imidazole	AGREDA 1.0	Blasco, T. et al. An extended reconstruction of human gut microbiota metabolism of dietary compounds. Nat. Commun. 12, 1–12 (2021).
cpd00024	akg[c]	2-Oxoglutarate	AGREDA 1.0	Blasco, T. et al. An extended reconstruction of human gut microbiota metabolism of dietary compounds. Nat. Commun. 12, 1–12 (2021).
cpd00117	ala_D[c]	D-alanine	AGREDA 1.0	Blasco, T. et al. An extended reconstruction of human gut microbiota metabolism of dietary compounds. Nat. Commun. 12, 1–12 (2021).
cpd00035	ala_L[c]	L-alanine	AGREDA 1.0	Blasco, T. et al. An extended reconstruction of human gut microbiota metabolism of dietary compounds. Nat. Commun. 12, 1–12 (2021).
cpd00035	ala_L[e]	L-alanine	AGREDA 1.0	Blasco, T. et al. An extended reconstruction of human gut microbiota metabolism of dietary compounds. Nat. Commun. 12, 1–12 (2021).
cpd00731	alaala[c]	D-Alanyl-D-alanine	AGREDA 1.0	Blasco, T. et al. An extended reconstruction of human gut microbiota metabolism of dietary compounds. Nat. Commun. 12, 1–12 (2021).
cpd11593	alaasp[c]	L-alanyl-L-aspartate	AGREDA 1.0	Blasco, T. et al. An extended reconstruction of human gut microbiota metabolism of dietary compounds. Nat. Commun. 12, 1–12 (2021).
cpd11593	alaasp[e]	L-alanyl-L-aspartate	AGREDA 1.0	Blasco, T. et al. An extended reconstruction of human gut microbiota metabolism of dietary compounds. Nat. Commun. 12, 1–12 (2021).
cpd00668	alac_S[c]	(S)-2-Acetolactate	AGREDA 1.0	Blasco, T. et al. An extended reconstruction of human gut microbiota metabolism of dietary compounds. Nat. Commun. 12, 1–12 (2021).
cpd11587	alagln[c]	L-alanyl-L-glutamine	AGREDA 1.0	Blasco, T. et al. An extended reconstruction of human gut microbiota metabolism of dietary compounds. Nat. Commun. 12, 1–12 (2021).
cpd11587	alagln[e]	L-alanyl-L-glutamine	AGREDA 1.0	Blasco, T. et al. An extended reconstruction of human gut microbiota metabolism of dietary compounds. Nat. Commun. 12, 1–12 (2021).
cpd15388	alaglu[c]	L-alanyl-L-glutamate	AGREDA 1.0	Blasco, T. et al. An extended reconstruction of human gut microbiota metabolism of dietary compounds. Nat. Commun. 12, 1–12 (2021).
cpd15388	alaglu[e]	L-alanyl-L-glutamate	AGREDA 1.0	Blasco, T. et al. An extended reconstruction of human gut microbiota metabolism of dietary compounds. Nat. Commun. 12, 1–12 (2021).
cpd11585	alagly[c]	L-alanylglycine	AGREDA 1.0	Blasco, T. et al. An extended reconstruction of human gut microbiota metabolism of dietary compounds. Nat. Commun. 12, 1–12 (2021).
cpd11585	alagly[e]	L-alanylglycine	AGREDA 1.0	Blasco, T. et al. An extended reconstruction of human gut microbiota metabolism of dietary compounds. Nat. Commun. 12, 1–12 (2021).
cpd11584	alahis[c]	L-alanyl-L-histidine	AGREDA 1.0	Blasco, T. et al. An extended reconstruction of human gut microbiota metabolism of dietary compounds. Nat. Commun. 12, 1–12 (2021).
cpd11584	alahis[e]	L-alanyl-L-histidine	AGREDA 1.0	Blasco, T. et al. An extended reconstruction of human gut microbiota metabolism of dietary compounds. Nat. Commun. 12, 1–12 (2021).
cpd11583	alaleu[c]	L-alanyl-L-leucine	AGREDA 1.0	Blasco, T. et al. An extended reconstruction of human gut microbiota metabolism of dietary compounds. Nat. Commun. 12, 1–12 (2021).
cpd11583	alaleu[e]	L-alanyl-L-leucine	AGREDA 1.0	Blasco, T. et al. An extended reconstruction of human gut microbiota metabolism of dietary compounds. Nat. Commun. 12, 1–12 (2021).
cpd23857	alathr[c]	L-alanyl-L-threonine	AGREDA 1.0	Blasco, T. et al. An extended reconstruction of human gut microbiota metabolism of dietary compounds. Nat. Commun. 12, 1–12 (2021).
cpd23857	alathr[e]	L-alanyl-L-threonine	AGREDA 1.0	Blasco, T. et al. An extended reconstruction of human gut microbiota metabolism of dietary compounds. Nat. Commun. 12, 1–12 (2021).
cpd00017	amet[c]	S-Adenosyl-L-methionine	AGREDA 1.0	Blasco, T. et al. An extended reconstruction of human gut microbiota metabolism of dietary compounds. Nat. Commun. 12, 1–12 (2021).
cpd00837	ametam[c]	S-Adenosylmethioninamine	AGREDA 1.0	Blasco, T. et al. An extended reconstruction of human gut microbiota metabolism of dietary compounds. Nat. Commun. 12, 1–12 (2021).
cpd00018	amp[c]	AMP	AGREDA 1.0	Blasco, T. et al. An extended reconstruction of human gut microbiota metabolism of dietary compounds. Nat. Commun. 12, 1–12 (2021).
cpd29672	apoACP[c]	apoprotein [acyl carrier protein]	AGREDA 1.0	Blasco, T. et al. An extended reconstruction of human gut microbiota metabolism of dietary compounds. Nat. Commun. 12, 1–12 (2021).
cpd12848	apoC_Lys_btn[c]	Holocarboxylase (biotin covalent bound to Lys residue of apoC)	AGREDA 1.0	Blasco, T. et al. An extended reconstruction of human gut microbiota metabolism of dietary compounds. Nat. Commun. 12, 1–12 (2021).
cpd00224	arab_L[c]	L-arabinose	AGREDA 1.0	Blasco, T. et al. An extended reconstruction of human gut microbiota metabolism of dietary compounds. Nat. Commun. 12, 1–12 (2021).
cpd00224	arab_L[e]	L-arabinose	AGREDA 1.0	Blasco, T. et al. An extended reconstruction of human gut microbiota metabolism of dietary compounds. Nat. Commun. 12, 1–12 (2021).
cpd00051	arg_L[c]	L-argininium(1+)	AGREDA 1.0	Blasco, T. et al. An extended reconstruction of human gut microbiota metabolism of dietary compounds. Nat. Commun. 12, 1–12 (2021).
cpd00051	arg_L[e]	L-argininium(1+)	AGREDA 1.0	Blasco, T. et al. An extended reconstruction of human gut microbiota metabolism of dietary compounds. Nat. Commun. 12, 1–12 (2021).
cpd11597	arsenb[c]	Arsenobetaine	AGREDA 1.0	Blasco, T. et al. An extended reconstruction of human gut microbiota metabolism of dietary compounds. Nat. Commun. 12, 1–12 (2021).
cpd11597	arsenb[e]	Arsenobetaine	AGREDA 1.0	Blasco, T. et al. An extended reconstruction of human gut microbiota metabolism of dietary compounds. Nat. Commun. 12, 1–12 (2021).
cpd00132	asn_L[c]	L-asparagine	AGREDA 1.0	Blasco, T. et al. An extended reconstruction of human gut microbiota metabolism of dietary compounds. Nat. Commun. 12, 1–12 (2021).
cpd00132	asn_L[e]	L-asparagine	AGREDA 1.0	Blasco, T. et al. An extended reconstruction of human gut microbiota metabolism of dietary compounds. Nat. Commun. 12, 1–12 (2021).
cpd00041	asp_L[c]	L-aspartate(1-)	AGREDA 1.0	Blasco, T. et al. An extended reconstruction of human gut microbiota metabolism of dietary compounds. Nat. Commun. 12, 1–12 (2021).
cpd00041	asp_L[e]	L-aspartate(1-)	AGREDA 1.0	Blasco, T. et al. An extended reconstruction of human gut microbiota metabolism of dietary compounds. Nat. Commun. 12, 1–12 (2021).
cpd00346	aspsa[c]	L-Aspartate 4-semialdehyde	AGREDA 1.0	Blasco, T. et al. An extended reconstruction of human gut microbiota metabolism of dietary compounds. Nat. Commun. 12, 1–12 (2021).
cpd00002	atp[c]	ATP	AGREDA 1.0	Blasco, T. et al. An extended reconstruction of human gut microbiota metabolism of dietary compounds. Nat. Commun. 12, 1–12 (2021).
cpdAGORA719	biomass[c]	Produced biomass	AGREDA 1.0	Blasco, T. et al. An extended reconstruction of human gut microbiota metabolism of dietary compounds. Nat. Commun. 12, 1–12 (2021).
cpd01011	btal[c]	Butanal	AGREDA 1.0	Blasco, T. et al. An extended reconstruction of human gut microbiota metabolism of dietary compounds. Nat. Commun. 12, 1–12 (2021).
cpd01947	btd_RR[c]	R_R__2_3_Butanediol	AGREDA 1.0	Blasco, T. et al. An extended reconstruction of human gut microbiota metabolism of dietary compounds. Nat. Commun. 12, 1–12 (2021).
cpd00104	btn[c]	Biotin	AGREDA 1.0	Blasco, T. et al. An extended reconstruction of human gut microbiota metabolism of dietary compounds. Nat. Commun. 12, 1–12 (2021).
cpd00104	btn[e]	Biotin	AGREDA 1.0	Blasco, T. et al. An extended reconstruction of human gut microbiota metabolism of dietary compounds. Nat. Commun. 12, 1–12 (2021).
cpd12543	btn_co2[c]	Carboxybiotin-carboxyl-carrier protein	AGREDA 1.0	Blasco, T. et al. An extended reconstruction of human gut microbiota metabolism of dietary compounds. Nat. Commun. 12, 1–12 (2021).
cpd03662	btoh[c]	butanol	AGREDA 1.0	Blasco, T. et al. An extended reconstruction of human gut microbiota metabolism of dietary compounds. Nat. Commun. 12, 1–12 (2021).
cpd11464	butACP[c]	Butyryl-ACP (n-C4:0ACP)	AGREDA 1.0	Blasco, T. et al. An extended reconstruction of human gut microbiota metabolism of dietary compounds. Nat. Commun. 12, 1–12 (2021).
cpd00063	ca2[c]	calcium(2+)	AGREDA 1.0	Blasco, T. et al. An extended reconstruction of human gut microbiota metabolism of dietary compounds. Nat. Commun. 12, 1–12 (2021).
cpd00063	ca2[e]	calcium(2+)	AGREDA 1.0	Blasco, T. et al. An extended reconstruction of human gut microbiota metabolism of dietary compounds. Nat. Commun. 12, 1–12 (2021).
cpd00446	camp[c]	3,5-cyclic AMP(1-)	AGREDA 1.0	Blasco, T. et al. An extended reconstruction of human gut microbiota metabolism of dietary compounds. Nat. Commun. 12, 1–12 (2021).
cpd00343	cbasp[c]	N-Carbamoyl-L-aspartate	AGREDA 1.0	Blasco, T. et al. An extended reconstruction of human gut microbiota metabolism of dietary compounds. Nat. Commun. 12, 1–12 (2021).
cpd03422	cbi[c]	Cobinamide	AGREDA 1.0	Blasco, T. et al. An extended reconstruction of human gut microbiota metabolism of dietary compounds. Nat. Commun. 12, 1–12 (2021).
cpd00635	cbl1[c]	Cob(I)alamin	AGREDA 1.0	Blasco, T. et al. An extended reconstruction of human gut microbiota metabolism of dietary compounds. Nat. Commun. 12, 1–12 (2021).
cpd00635	cbl1[e]	Cob(I)alamin	AGREDA 1.0	Blasco, T. et al. An extended reconstruction of human gut microbiota metabolism of dietary compounds. Nat. Commun. 12, 1–12 (2021).
cpd00146	cbp[c]	Carbamoyl phosphate	AGREDA 1.0	Blasco, T. et al. An extended reconstruction of human gut microbiota metabolism of dietary compounds. Nat. Commun. 12, 1–12 (2021).
cpd37273	cd2[c]	Cadmium	AGREDA 1.0	Blasco, T. et al. An extended reconstruction of human gut microbiota metabolism of dietary compounds. Nat. Commun. 12, 1–12 (2021).
cpd37273	cd2[e]	Cadmium	AGREDA 1.0	Blasco, T. et al. An extended reconstruction of human gut microbiota metabolism of dietary compounds. Nat. Commun. 12, 1–12 (2021).
cpd00096	cdp[c]	CDP	AGREDA 1.0	Blasco, T. et al. An extended reconstruction of human gut microbiota metabolism of dietary compounds. Nat. Commun. 12, 1–12 (2021).
cpd15684	cdpdaihpdecg[c]	CDP-1,2-dianteisoheptadecanoylglycerol (14-methyl-hexadecanoyl, anteiso-C17)	AGREDA 1.0	Blasco, T. et al. An extended reconstruction of human gut microbiota metabolism of dietary compounds. Nat. Commun. 12, 1–12 (2021).
cpd15687	cdpdaipdecg[c]	CDP-1,2-dianteisopentadecanoylglycerol (12-methyl-tetradecanoyl, anteiso-C15)	AGREDA 1.0	Blasco, T. et al. An extended reconstruction of human gut microbiota metabolism of dietary compounds. Nat. Commun. 12, 1–12 (2021).
cpd15417	cdpdddecg[c]	CDP-1,2-didodecanoylglycerol	AGREDA 1.0	Blasco, T. et al. An extended reconstruction of human gut microbiota metabolism of dietary compounds. Nat. Commun. 12, 1–12 (2021).
cpd15418	cdpdhdec9eg[c]	CDP-1,2-dihexadec-9-enoylglycerol	AGREDA 1.0	Blasco, T. et al. An extended reconstruction of human gut microbiota metabolism of dietary compounds. Nat. Commun. 12, 1–12 (2021).
cpd15419	cdpdhdecg[c]	CDP-1,2-dihexadecanoylglycerol	AGREDA 1.0	Blasco, T. et al. An extended reconstruction of human gut microbiota metabolism of dietary compounds. Nat. Commun. 12, 1–12 (2021).
cpd15688	cdpdihdecg[c]	CDP-1,2-diisohexadecanoylglycerol (14-methyl-pentadecanoyl, iso-C16)	AGREDA 1.0	Blasco, T. et al. An extended reconstruction of human gut microbiota metabolism of dietary compounds. Nat. Commun. 12, 1–12 (2021).
cpd15683	cdpdihpdecg[c]	CDP-1,2-diisoheptadecanoylglycerol (15-methyl-hexadecanoyl, iso-C17)	AGREDA 1.0	Blasco, T. et al. An extended reconstruction of human gut microbiota metabolism of dietary compounds. Nat. Commun. 12, 1–12 (2021).
cpd15686	cdpdipdecg[c]	CDP-1,2-diisopentadecanoylglycerol (13-methyl-tetradecanoyl, iso-C15)	AGREDA 1.0	Blasco, T. et al. An extended reconstruction of human gut microbiota metabolism of dietary compounds. Nat. Commun. 12, 1–12 (2021).
cpd15685	cdpditdecg[c]	CDP-1,2-diisotetradecanoylglycerol (12-methyl-tridecanoyl, iso-C14)	AGREDA 1.0	Blasco, T. et al. An extended reconstruction of human gut microbiota metabolism of dietary compounds. Nat. Commun. 12, 1–12 (2021).
cpd15420	cdpdodec11eg[c]	CDP-1,2-dioctadec-11-enoylglycerol	AGREDA 1.0	Blasco, T. et al. An extended reconstruction of human gut microbiota metabolism of dietary compounds. Nat. Commun. 12, 1–12 (2021).
cpd15421	cdpdodecg[c]	CDP-1,2-dioctadecanoylglycerol	AGREDA 1.0	Blasco, T. et al. An extended reconstruction of human gut microbiota metabolism of dietary compounds. Nat. Commun. 12, 1–12 (2021).
cpd15422	cdpdtdec7eg[c]	CDP-1,2-ditetradec-7-enoylglycerol	AGREDA 1.0	Blasco, T. et al. An extended reconstruction of human gut microbiota metabolism of dietary compounds. Nat. Commun. 12, 1–12 (2021).
cpd15423	cdpdtdecg[c]	CDP-1,2-ditetradecanoylglycerol	AGREDA 1.0	Blasco, T. et al. An extended reconstruction of human gut microbiota metabolism of dietary compounds. Nat. Commun. 12, 1–12 (2021).
cpd00402	cdpglyc[c]	CDPglycerol	AGREDA 1.0	Blasco, T. et al. An extended reconstruction of human gut microbiota metabolism of dietary compounds. Nat. Commun. 12, 1–12 (2021).
cpd00158	cellb[c]	cellobiose	AGREDA 1.0	Blasco, T. et al. An extended reconstruction of human gut microbiota metabolism of dietary compounds. Nat. Commun. 12, 1–12 (2021).
cpd01017	cgly[c]	L-cysteinylglycine	AGREDA 1.0	Blasco, T. et al. An extended reconstruction of human gut microbiota metabolism of dietary compounds. Nat. Commun. 12, 1–12 (2021).
cpd01017	cgly[e]	L-cysteinylglycine	AGREDA 1.0	Blasco, T. et al. An extended reconstruction of human gut microbiota metabolism of dietary compounds. Nat. Commun. 12, 1–12 (2021).
cpd00098	chol[c]	Choline	AGREDA 1.0	Blasco, T. et al. An extended reconstruction of human gut microbiota metabolism of dietary compounds. Nat. Commun. 12, 1–12 (2021).
cpd00681	chols[c]	Choline sulfate	AGREDA 1.0	Blasco, T. et al. An extended reconstruction of human gut microbiota metabolism of dietary compounds. Nat. Commun. 12, 1–12 (2021).
cpd00216	chor[c]	chorismate	AGREDA 1.0	Blasco, T. et al. An extended reconstruction of human gut microbiota metabolism of dietary compounds. Nat. Commun. 12, 1–12 (2021).
cpd01157	chtbs[c]	N,N-diacetylchitobiose	AGREDA 1.0	Blasco, T. et al. An extended reconstruction of human gut microbiota metabolism of dietary compounds. Nat. Commun. 12, 1–12 (2021).
cpd00137	cit[c]	Citrate	AGREDA 1.0	Blasco, T. et al. An extended reconstruction of human gut microbiota metabolism of dietary compounds. Nat. Commun. 12, 1–12 (2021).
cpd00137	cit[e]	Citrate	AGREDA 1.0	Blasco, T. et al. An extended reconstruction of human gut microbiota metabolism of dietary compounds. Nat. Commun. 12, 1–12 (2021).
cpd00099	cl[c]	Chloride	AGREDA 1.0	Blasco, T. et al. An extended reconstruction of human gut microbiota metabolism of dietary compounds. Nat. Commun. 12, 1–12 (2021).
cpd00099	cl[e]	Chloride	AGREDA 1.0	Blasco, T. et al. An extended reconstruction of human gut microbiota metabolism of dietary compounds. Nat. Commun. 12, 1–12 (2021).
cpd32117	clpn140[c]	cardiolipin (tetratetradecanoyl, n-C14:0)	AGREDA 1.0	Blasco, T. et al. An extended reconstruction of human gut microbiota metabolism of dietary compounds. Nat. Commun. 12, 1–12 (2021).
cpd23601	clpn160[c]	cardiolipin (tetrahexadecanoyl, n-C16:0)	AGREDA 1.0	Blasco, T. et al. An extended reconstruction of human gut microbiota metabolism of dietary compounds. Nat. Commun. 12, 1–12 (2021).
cpd15430	clpn180[c]	cardiolipin (tetraoctadecanoyl, n-C18:0)	AGREDA 1.0	Blasco, T. et al. An extended reconstruction of human gut microbiota metabolism of dietary compounds. Nat. Commun. 12, 1–12 (2021).
cpd15798	clpnai15[c]	cardiolipin (12-methyl-tetradecanoyl, anteiso-C15)	AGREDA 1.0	Blasco, T. et al. An extended reconstruction of human gut microbiota metabolism of dietary compounds. Nat. Commun. 12, 1–12 (2021).
cpd15795	clpnai17[c]	cardiolipin (14-methyl-hexadecanoyl, anteiso-C17)	AGREDA 1.0	Blasco, T. et al. An extended reconstruction of human gut microbiota metabolism of dietary compounds. Nat. Commun. 12, 1–12 (2021).
cpd15796	clpni14[c]	cardiolipin (12-methyl-tridecanoyl, iso-C14)	AGREDA 1.0	Blasco, T. et al. An extended reconstruction of human gut microbiota metabolism of dietary compounds. Nat. Commun. 12, 1–12 (2021).
cpd15797	clpni15[c]	cardiolipin (13-methyl-tetradecanoyl, iso-C15)	AGREDA 1.0	Blasco, T. et al. An extended reconstruction of human gut microbiota metabolism of dietary compounds. Nat. Commun. 12, 1–12 (2021).
cpd15799	clpni16[c]	cardiolipin (14-methyl-pentadecanoyl, iso-C16)	AGREDA 1.0	Blasco, T. et al. An extended reconstruction of human gut microbiota metabolism of dietary compounds. Nat. Commun. 12, 1–12 (2021).
cpd15794	clpni17[c]	cardiolipin (15-methyl-hexadecanoyl, iso-C17)	AGREDA 1.0	Blasco, T. et al. An extended reconstruction of human gut microbiota metabolism of dietary compounds. Nat. Commun. 12, 1–12 (2021).
cpd00046	cmp[c]	CMP	AGREDA 1.0	Blasco, T. et al. An extended reconstruction of human gut microbiota metabolism of dietary compounds. Nat. Commun. 12, 1–12 (2021).
cpd00112	cmpacna[c]	CMP-N-acetyl-beta-neuraminate(2-)	AGREDA 1.0	Blasco, T. et al. An extended reconstruction of human gut microbiota metabolism of dietary compounds. Nat. Commun. 12, 1–12 (2021).
cpd00011	co2[c]	carbon dioxide	AGREDA 1.0	Blasco, T. et al. An extended reconstruction of human gut microbiota metabolism of dietary compounds. Nat. Commun. 12, 1–12 (2021).
cpd00011	co2[e]	carbon dioxide	AGREDA 1.0	Blasco, T. et al. An extended reconstruction of human gut microbiota metabolism of dietary compounds. Nat. Commun. 12, 1–12 (2021).
cpd00010	coa[c]	Coenzyme A	AGREDA 1.0	Blasco, T. et al. An extended reconstruction of human gut microbiota metabolism of dietary compounds. Nat. Commun. 12, 1–12 (2021).
cpd00149	cobalt2[c]	Co2+	AGREDA 1.0	Blasco, T. et al. An extended reconstruction of human gut microbiota metabolism of dietary compounds. Nat. Commun. 12, 1–12 (2021).
cpd00149	cobalt2[e]	Co2+	AGREDA 1.0	Blasco, T. et al. An extended reconstruction of human gut microbiota metabolism of dietary compounds. Nat. Commun. 12, 1–12 (2021).
cpd36802	core2[e]	Core 2	AGREDA 1.0	Blasco, T. et al. An extended reconstruction of human gut microbiota metabolism of dietary compounds. Nat. Commun. 12, 1–12 (2021).
cpdAGORA783	core2_rl[e]	released Core 2	AGREDA 1.0	Blasco, T. et al. An extended reconstruction of human gut microbiota metabolism of dietary compounds. Nat. Commun. 12, 1–12 (2021).
cpd11842	core3[e]	Core 3	AGREDA 1.0	Blasco, T. et al. An extended reconstruction of human gut microbiota metabolism of dietary compounds. Nat. Commun. 12, 1–12 (2021).
cpd02992	core4[e]	Core 4	AGREDA 1.0	Blasco, T. et al. An extended reconstruction of human gut microbiota metabolism of dietary compounds. Nat. Commun. 12, 1–12 (2021).
cpdAGORA786	core4_rl[e]	released Core 4	AGREDA 1.0	Blasco, T. et al. An extended reconstruction of human gut microbiota metabolism of dietary compounds. Nat. Commun. 12, 1–12 (2021).
cpdAGORA787	core5[e]	Core 5	AGREDA 1.0	Blasco, T. et al. An extended reconstruction of human gut microbiota metabolism of dietary compounds. Nat. Commun. 12, 1–12 (2021).
cpd37201	core6[e]	Core 6	AGREDA 1.0	Blasco, T. et al. An extended reconstruction of human gut microbiota metabolism of dietary compounds. Nat. Commun. 12, 1–12 (2021).
cpdAGORA789	core7[e]	Core 7	AGREDA 1.0	Blasco, T. et al. An extended reconstruction of human gut microbiota metabolism of dietary compounds. Nat. Commun. 12, 1–12 (2021).
cpdAGORA790	core8[e]	Core 8	AGREDA 1.0	Blasco, T. et al. An extended reconstruction of human gut microbiota metabolism of dietary compounds. Nat. Commun. 12, 1–12 (2021).
cpd02083	cpppg3[c]	Coproporphyrinogen III	AGREDA 1.0	Blasco, T. et al. An extended reconstruction of human gut microbiota metabolism of dietary compounds. Nat. Commun. 12, 1–12 (2021).
cpd00052	ctp[c]	CTP	AGREDA 1.0	Blasco, T. et al. An extended reconstruction of human gut microbiota metabolism of dietary compounds. Nat. Commun. 12, 1–12 (2021).
cpd00058	cu2[c]	Cu2+	AGREDA 1.0	Blasco, T. et al. An extended reconstruction of human gut microbiota metabolism of dietary compounds. Nat. Commun. 12, 1–12 (2021).
cpd00058	cu2[e]	Cu2+	AGREDA 1.0	Blasco, T. et al. An extended reconstruction of human gut microbiota metabolism of dietary compounds. Nat. Commun. 12, 1–12 (2021).
cpd00084	cys_L[c]	L-cysteine	AGREDA 1.0	Blasco, T. et al. An extended reconstruction of human gut microbiota metabolism of dietary compounds. Nat. Commun. 12, 1–12 (2021).
cpd00084	cys_L[e]	L-cysteine	AGREDA 1.0	Blasco, T. et al. An extended reconstruction of human gut microbiota metabolism of dietary compounds. Nat. Commun. 12, 1–12 (2021).
cpd19019	cyst_L[c]	L-cystathionine	AGREDA 1.0	Blasco, T. et al. An extended reconstruction of human gut microbiota metabolism of dietary compounds. Nat. Commun. 12, 1–12 (2021).
cpd00367	cytd[c]	Cytidine	AGREDA 1.0	Blasco, T. et al. An extended reconstruction of human gut microbiota metabolism of dietary compounds. Nat. Commun. 12, 1–12 (2021).
cpd00438	dad_2[c]	2-deoxyadenosine	AGREDA 1.0	Blasco, T. et al. An extended reconstruction of human gut microbiota metabolism of dietary compounds. Nat. Commun. 12, 1–12 (2021).
cpd00177	dadp[c]	dADP	AGREDA 1.0	Blasco, T. et al. An extended reconstruction of human gut microbiota metabolism of dietary compounds. Nat. Commun. 12, 1–12 (2021).
cpd00294	damp[c]	dAMP(2-)	AGREDA 1.0	Blasco, T. et al. An extended reconstruction of human gut microbiota metabolism of dietary compounds. Nat. Commun. 12, 1–12 (2021).
cpd00115	datp[c]	dATP	AGREDA 1.0	Blasco, T. et al. An extended reconstruction of human gut microbiota metabolism of dietary compounds. Nat. Commun. 12, 1–12 (2021).
cpd11474	dcaACP[c]	Decanoyl-ACP (n-C10:0ACP)	AGREDA 1.0	Blasco, T. et al. An extended reconstruction of human gut microbiota metabolism of dietary compounds. Nat. Commun. 12, 1–12 (2021).
cpd02375	dcamp[c]	N6-(1,2-Dicarboxyethyl)-AMP	AGREDA 1.0	Blasco, T. et al. An extended reconstruction of human gut microbiota metabolism of dietary compounds. Nat. Commun. 12, 1–12 (2021).
cpd00533	dcdp[c]	dCDP	AGREDA 1.0	Blasco, T. et al. An extended reconstruction of human gut microbiota metabolism of dietary compounds. Nat. Commun. 12, 1–12 (2021).
cpd00206	dcmp[c]	dCMP	AGREDA 1.0	Blasco, T. et al. An extended reconstruction of human gut microbiota metabolism of dietary compounds. Nat. Commun. 12, 1–12 (2021).
cpd00356	dctp[c]	dCTP	AGREDA 1.0	Blasco, T. et al. An extended reconstruction of human gut microbiota metabolism of dietary compounds. Nat. Commun. 12, 1–12 (2021).
cpd00654	dcyt[c]	Deoxycytidine	AGREDA 1.0	Blasco, T. et al. An extended reconstruction of human gut microbiota metabolism of dietary compounds. Nat. Commun. 12, 1–12 (2021).
cpd11468	ddcaACP[c]	Dodecanoyl-ACP (n-C12:0ACP)	AGREDA 1.0	Blasco, T. et al. An extended reconstruction of human gut microbiota metabolism of dietary compounds. Nat. Commun. 12, 1–12 (2021).
cpd01741	ddca[c]	laurate	AGREDA 1.0	Blasco, T. et al. An extended reconstruction of human gut microbiota metabolism of dietary compounds. Nat. Commun. 12, 1–12 (2021).
cpd11594	dextrin[c]	Dextrin	AGREDA 1.0	Blasco, T. et al. An extended reconstruction of human gut microbiota metabolism of dietary compounds. Nat. Commun. 12, 1–12 (2021).
cpd11594	dextrin[e]	Dextrin	AGREDA 1.0	Blasco, T. et al. An extended reconstruction of human gut microbiota metabolism of dietary compounds. Nat. Commun. 12, 1–12 (2021).
cpd00295	dgdp[c]	dGDP	AGREDA 1.0	Blasco, T. et al. An extended reconstruction of human gut microbiota metabolism of dietary compounds. Nat. Commun. 12, 1–12 (2021).
cpd00296	dgmp[c]	dGMP	AGREDA 1.0	Blasco, T. et al. An extended reconstruction of human gut microbiota metabolism of dietary compounds. Nat. Commun. 12, 1–12 (2021).
cpd00277	dgsn[c]	Deoxyguanosine	AGREDA 1.0	Blasco, T. et al. An extended reconstruction of human gut microbiota metabolism of dietary compounds. Nat. Commun. 12, 1–12 (2021).
cpd00241	dgtp[c]	dGTP	AGREDA 1.0	Blasco, T. et al. An extended reconstruction of human gut microbiota metabolism of dietary compounds. Nat. Commun. 12, 1–12 (2021).
cpd00157	dha[c]	glycerone	AGREDA 1.0	Blasco, T. et al. An extended reconstruction of human gut microbiota metabolism of dietary compounds. Nat. Commun. 12, 1–12 (2021).
cpd00095	dhap[c]	Dihydroxyacetone phosphate	AGREDA 1.0	Blasco, T. et al. An extended reconstruction of human gut microbiota metabolism of dietary compounds. Nat. Commun. 12, 1–12 (2021).
cpd00330	dhf[c]	7,8-Dihydrofolate	AGREDA 1.0	Blasco, T. et al. An extended reconstruction of human gut microbiota metabolism of dietary compounds. Nat. Commun. 12, 1–12 (2021).
cpd00449	dhlam[c]	dihydrolipoamide	AGREDA 1.0	Blasco, T. et al. An extended reconstruction of human gut microbiota metabolism of dietary compounds. Nat. Commun. 12, 1–12 (2021).
cpd02295	dhna[c]	1,4-Dihydroxy-2-naphthoate	AGREDA 1.0	Blasco, T. et al. An extended reconstruction of human gut microbiota metabolism of dietary compounds. Nat. Commun. 12, 1–12 (2021).
cpd02961	dhnpt[c]	Dihydroneopterin	AGREDA 1.0	Blasco, T. et al. An extended reconstruction of human gut microbiota metabolism of dietary compounds. Nat. Commun. 12, 1–12 (2021).
cpd00282	dhor_S[c]	(S)-dihydroorotate	AGREDA 1.0	Blasco, T. et al. An extended reconstruction of human gut microbiota metabolism of dietary compounds. Nat. Commun. 12, 1–12 (2021).
cpd08636	dhptd[c]	4,5-dihydroxy-2,3-pentanedione	AGREDA 1.0	Blasco, T. et al. An extended reconstruction of human gut microbiota metabolism of dietary compounds. Nat. Commun. 12, 1–12 (2021).
cpd15730	diglcpg180[c]	Diglucosyl-1,2 distearoylglycerol	AGREDA 1.0	Blasco, T. et al. An extended reconstruction of human gut microbiota metabolism of dietary compounds. Nat. Commun. 12, 1–12 (2021).
cpd15732	diglcpgai17[c]	Diglucosyl-1,2 dianteisoheptadecanoylglycerol	AGREDA 1.0	Blasco, T. et al. An extended reconstruction of human gut microbiota metabolism of dietary compounds. Nat. Commun. 12, 1–12 (2021).
cpd15731	diglcpgi17[c]	Diglucosyl-1,2 diisoheptadecanoylglycerol	AGREDA 1.0	Blasco, T. et al. An extended reconstruction of human gut microbiota metabolism of dietary compounds. Nat. Commun. 12, 1–12 (2021).
cpd03279	din[c]	Deoxyinosine	AGREDA 1.0	Blasco, T. et al. An extended reconstruction of human gut microbiota metabolism of dietary compounds. Nat. Commun. 12, 1–12 (2021).
cpd01997	dmbzid[c]	5,6-Dimethylbenzimidazole	AGREDA 1.0	Blasco, T. et al. An extended reconstruction of human gut microbiota metabolism of dietary compounds. Nat. Commun. 12, 1–12 (2021).
cpd00202	dmpp[c]	Dimethylallyl diphosphate	AGREDA 1.0	Blasco, T. et al. An extended reconstruction of human gut microbiota metabolism of dietary compounds. Nat. Commun. 12, 1–12 (2021).
cpd00638	dnad[c]	Deamino-NAD+	AGREDA 1.0	Blasco, T. et al. An extended reconstruction of human gut microbiota metabolism of dietary compounds. Nat. Commun. 12, 1–12 (2021).
cpd17042	dnarep[c]	DNA replication	AGREDA 1.0	Blasco, T. et al. An extended reconstruction of human gut microbiota metabolism of dietary compounds. Nat. Commun. 12, 1–12 (2021).
cpd00655	dpcoa[c]	Dephospho-CoA	AGREDA 1.0	Blasco, T. et al. An extended reconstruction of human gut microbiota metabolism of dietary compounds. Nat. Commun. 12, 1–12 (2021).
cpd01242	drib[c]	2-deoxy-D-ribose	AGREDA 1.0	Blasco, T. et al. An extended reconstruction of human gut microbiota metabolism of dietary compounds. Nat. Commun. 12, 1–12 (2021).
cpd01242	drib[e]	2-deoxy-D-ribose	AGREDA 1.0	Blasco, T. et al. An extended reconstruction of human gut microbiota metabolism of dietary compounds. Nat. Commun. 12, 1–12 (2021).
cpdAGORA836	dsT_antigen[e]	disialyl-T antigen	AGREDA 1.0	Blasco, T. et al. An extended reconstruction of human gut microbiota metabolism of dietary compounds. Nat. Commun. 12, 1–12 (2021).
cpdAGORA837	dsT_antigen_rl[e]	released disialyl-T antigen	AGREDA 1.0	Blasco, T. et al. An extended reconstruction of human gut microbiota metabolism of dietary compounds. Nat. Commun. 12, 1–12 (2021).
cpd00521	dtdp4d6dg[c]	dTDP-4-dehydro-6-deoxy-alpha-D-glucose(2-)	AGREDA 1.0	Blasco, T. et al. An extended reconstruction of human gut microbiota metabolism of dietary compounds. Nat. Commun. 12, 1–12 (2021).
cpd00522	dtdp4d6dm[c]	dTDP-4-dehydro-6-deoxy-L-mannose(2-)	AGREDA 1.0	Blasco, T. et al. An extended reconstruction of human gut microbiota metabolism of dietary compounds. Nat. Commun. 12, 1–12 (2021).
cpd00297	dtdp[c]	dTDP	AGREDA 1.0	Blasco, T. et al. An extended reconstruction of human gut microbiota metabolism of dietary compounds. Nat. Commun. 12, 1–12 (2021).
cpd00626	dtdpglu[c]	dTDP-glucose(2-)	AGREDA 1.0	Blasco, T. et al. An extended reconstruction of human gut microbiota metabolism of dietary compounds. Nat. Commun. 12, 1–12 (2021).
cpd02113	dtdprmn[c]	dTDP-L-rhamnose	AGREDA 1.0	Blasco, T. et al. An extended reconstruction of human gut microbiota metabolism of dietary compounds. Nat. Commun. 12, 1–12 (2021).
cpd00298	dtmp[c]	dTMP	AGREDA 1.0	Blasco, T. et al. An extended reconstruction of human gut microbiota metabolism of dietary compounds. Nat. Commun. 12, 1–12 (2021).
cpd00357	dttp[c]	dTTP	AGREDA 1.0	Blasco, T. et al. An extended reconstruction of human gut microbiota metabolism of dietary compounds. Nat. Commun. 12, 1–12 (2021).
cpd00978	dudp[c]	dUDP	AGREDA 1.0	Blasco, T. et al. An extended reconstruction of human gut microbiota metabolism of dietary compounds. Nat. Commun. 12, 1–12 (2021).
cpd00299	dump[c]	dUMP	AGREDA 1.0	Blasco, T. et al. An extended reconstruction of human gut microbiota metabolism of dietary compounds. Nat. Commun. 12, 1–12 (2021).
cpd00412	duri[c]	Deoxyuridine	AGREDA 1.0	Blasco, T. et al. An extended reconstruction of human gut microbiota metabolism of dietary compounds. Nat. Commun. 12, 1–12 (2021).
cpd00358	dutp[c]	dUTP	AGREDA 1.0	Blasco, T. et al. An extended reconstruction of human gut microbiota metabolism of dietary compounds. Nat. Commun. 12, 1–12 (2021).
cpd08289	dxyl5p[c]	1-deoxy-D-xylulose 5-phosphate	AGREDA 1.0	Blasco, T. et al. An extended reconstruction of human gut microbiota metabolism of dietary compounds. Nat. Commun. 12, 1–12 (2021).
cpd19042	e4hglu[c]	erythro-4-hydroxy-L-glutamate(1-)	AGREDA 1.0	Blasco, T. et al. An extended reconstruction of human gut microbiota metabolism of dietary compounds. Nat. Commun. 12, 1–12 (2021).
cpd00236	e4p[c]	D-Erythrose 4-phosphate	AGREDA 1.0	Blasco, T. et al. An extended reconstruction of human gut microbiota metabolism of dietary compounds. Nat. Commun. 12, 1–12 (2021).
cpd02843	eig3p[c]	D-erythro-1-(Imidazol-4-yl)glycerol 3-phosphate	AGREDA 1.0	Blasco, T. et al. An extended reconstruction of human gut microbiota metabolism of dietary compounds. Nat. Commun. 12, 1–12 (2021).
cpd00162	etha[c]	etha[c]	AGREDA 1.0	Blasco, T. et al. An extended reconstruction of human gut microbiota metabolism of dietary compounds. Nat. Commun. 12, 1–12 (2021).
cpd00057	etoh[c]	ethanol	AGREDA 1.0	Blasco, T. et al. An extended reconstruction of human gut microbiota metabolism of dietary compounds. Nat. Commun. 12, 1–12 (2021).
cpd00057	etoh[e]	ethanol	AGREDA 1.0	Blasco, T. et al. An extended reconstruction of human gut microbiota metabolism of dietary compounds. Nat. Commun. 12, 1–12 (2021).
cpdAGORA856	f1a[e]	F1alpha	AGREDA 1.0	Blasco, T. et al. An extended reconstruction of human gut microbiota metabolism of dietary compounds. Nat. Commun. 12, 1–12 (2021).
cpdAGORA857	f1a_rl[e]	released F1alpha antigen	AGREDA 1.0	Blasco, T. et al. An extended reconstruction of human gut microbiota metabolism of dietary compounds. Nat. Commun. 12, 1–12 (2021).
cpd00802	f1p[c]	D-Fructose 1-phosphate	AGREDA 1.0	Blasco, T. et al. An extended reconstruction of human gut microbiota metabolism of dietary compounds. Nat. Commun. 12, 1–12 (2021).
cpd00072	f6p[c]	D-Fructose 6-phosphate	AGREDA 1.0	Blasco, T. et al. An extended reconstruction of human gut microbiota metabolism of dietary compounds. Nat. Commun. 12, 1–12 (2021).
cpd00015	fad[c]	Flavin adenine dinucleotide oxidized	AGREDA 1.0	Blasco, T. et al. An extended reconstruction of human gut microbiota metabolism of dietary compounds. Nat. Commun. 12, 1–12 (2021).
cpd00982	fadh2[c]	Flavin adenine dinucleotide reduced	AGREDA 1.0	Blasco, T. et al. An extended reconstruction of human gut microbiota metabolism of dietary compounds. Nat. Commun. 12, 1–12 (2021).
cpd00806	fc1p[c]	L-Fuculose 1-phosphate	AGREDA 1.0	Blasco, T. et al. An extended reconstruction of human gut microbiota metabolism of dietary compounds. Nat. Commun. 12, 1–12 (2021).
cpd01186	fcl_L[c]	L-fuculose	AGREDA 1.0	Blasco, T. et al. An extended reconstruction of human gut microbiota metabolism of dietary compounds. Nat. Commun. 12, 1–12 (2021).
cpd00290	fdp[c]	D-Fructose 1,6-bisphosphate	AGREDA 1.0	Blasco, T. et al. An extended reconstruction of human gut microbiota metabolism of dietary compounds. Nat. Commun. 12, 1–12 (2021).
cpd11621	fdxox[c]	Oxidized ferredoxin	AGREDA 1.0	Blasco, T. et al. An extended reconstruction of human gut microbiota metabolism of dietary compounds. Nat. Commun. 12, 1–12 (2021).
cpd11620	fdxrd[c]	Reduced ferredoxin	AGREDA 1.0	Blasco, T. et al. An extended reconstruction of human gut microbiota metabolism of dietary compounds. Nat. Commun. 12, 1–12 (2021).
cpd10515	fe2[c]	Fe2+	AGREDA 1.0	Blasco, T. et al. An extended reconstruction of human gut microbiota metabolism of dietary compounds. Nat. Commun. 12, 1–12 (2021).
cpd10515	fe2[e]	Fe2+	AGREDA 1.0	Blasco, T. et al. An extended reconstruction of human gut microbiota metabolism of dietary compounds. Nat. Commun. 12, 1–12 (2021).
cpd10516	fe3[c]	Fe3+	AGREDA 1.0	Blasco, T. et al. An extended reconstruction of human gut microbiota metabolism of dietary compounds. Nat. Commun. 12, 1–12 (2021).
cpd10516	fe3[e]	Fe3+	AGREDA 1.0	Blasco, T. et al. An extended reconstruction of human gut microbiota metabolism of dietary compounds. Nat. Commun. 12, 1–12 (2021).
cpd02678	fgam[c]	N2-Formyl-N1-(5-phospho-D-ribosyl)glycinamide	AGREDA 1.0	Blasco, T. et al. An extended reconstruction of human gut microbiota metabolism of dietary compounds. Nat. Commun. 12, 1–12 (2021).
cpd00109	ficytC[c]	Ferricytochrome c	AGREDA 1.0	Blasco, T. et al. An extended reconstruction of human gut microbiota metabolism of dietary compounds. Nat. Commun. 12, 1–12 (2021).
cpd00050	fmn[c]	FMN	AGREDA 1.0	Blasco, T. et al. An extended reconstruction of human gut microbiota metabolism of dietary compounds. Nat. Commun. 12, 1–12 (2021).
cpd01270	fmnh2[c]	Reduced FMN	AGREDA 1.0	Blasco, T. et al. An extended reconstruction of human gut microbiota metabolism of dietary compounds. Nat. Commun. 12, 1–12 (2021).
cpd00110	focytC[c]	Ferrocytochrome C	AGREDA 1.0	Blasco, T. et al. An extended reconstruction of human gut microbiota metabolism of dietary compounds. Nat. Commun. 12, 1–12 (2021).
cpd00393	fol[c]	Folate	AGREDA 1.0	Blasco, T. et al. An extended reconstruction of human gut microbiota metabolism of dietary compounds. Nat. Commun. 12, 1–12 (2021).
cpd00393	fol[e]	Folate	AGREDA 1.0	Blasco, T. et al. An extended reconstruction of human gut microbiota metabolism of dietary compounds. Nat. Commun. 12, 1–12 (2021).
cpd00047	for[c]	Formate	AGREDA 1.0	Blasco, T. et al. An extended reconstruction of human gut microbiota metabolism of dietary compounds. Nat. Commun. 12, 1–12 (2021).
cpd00047	for[e]	Formate	AGREDA 1.0	Blasco, T. et al. An extended reconstruction of human gut microbiota metabolism of dietary compounds. Nat. Commun. 12, 1–12 (2021).
cpd02826	fpram[c]	2-(Formamido)-N1-(5-phospho-D-ribosyl)acetamidine	AGREDA 1.0	Blasco, T. et al. An extended reconstruction of human gut microbiota metabolism of dietary compounds. Nat. Commun. 12, 1–12 (2021).
cpd02884	fprica[c]	5-Formamido-1-(5-phospho-D-ribosyl)imidazole-4-carboxamide	AGREDA 1.0	Blasco, T. et al. An extended reconstruction of human gut microbiota metabolism of dietary compounds. Nat. Commun. 12, 1–12 (2021).
cpd00350	frdp[c]	Farnesyl diphosphate	AGREDA 1.0	Blasco, T. et al. An extended reconstruction of human gut microbiota metabolism of dietary compounds. Nat. Commun. 12, 1–12 (2021).
cpd00082	fru[c]	D-Fructose	AGREDA 1.0	Blasco, T. et al. An extended reconstruction of human gut microbiota metabolism of dietary compounds. Nat. Commun. 12, 1–12 (2021).
cpd00751	fuc_L[c]	L-fucose	AGREDA 1.0	Blasco, T. et al. An extended reconstruction of human gut microbiota metabolism of dietary compounds. Nat. Commun. 12, 1–12 (2021).
cpd00751	fuc_L[e]	L-fucose	AGREDA 1.0	Blasco, T. et al. An extended reconstruction of human gut microbiota metabolism of dietary compounds. Nat. Commun. 12, 1–12 (2021).
cpd00106	fum[c]	Fumarate	AGREDA 1.0	Blasco, T. et al. An extended reconstruction of human gut microbiota metabolism of dietary compounds. Nat. Commun. 12, 1–12 (2021).
cpd00089	g1p[c]	D-Glucose 1-phosphate	AGREDA 1.0	Blasco, T. et al. An extended reconstruction of human gut microbiota metabolism of dietary compounds. Nat. Commun. 12, 1–12 (2021).
cpd00501	g1p_B[c]	beta D-Glucose 1-phosphate	AGREDA 1.0	Blasco, T. et al. An extended reconstruction of human gut microbiota metabolism of dietary compounds. Nat. Commun. 12, 1–12 (2021).
cpd00102	g3p[c]	Glyceraldehyde 3-phosphate	AGREDA 1.0	Blasco, T. et al. An extended reconstruction of human gut microbiota metabolism of dietary compounds. Nat. Commun. 12, 1–12 (2021).
cpd00507	g3pc[c]	sn-Glycero-3-phosphocholine	AGREDA 1.0	Blasco, T. et al. An extended reconstruction of human gut microbiota metabolism of dietary compounds. Nat. Commun. 12, 1–12 (2021).
cpd00908	g3pe[c]	sn-Glycero-3-phosphoethanolamine	AGREDA 1.0	Blasco, T. et al. An extended reconstruction of human gut microbiota metabolism of dietary compounds. Nat. Commun. 12, 1–12 (2021).
cpd02090	g3pg[c]	Glycerophosphoglycerol	AGREDA 1.0	Blasco, T. et al. An extended reconstruction of human gut microbiota metabolism of dietary compounds. Nat. Commun. 12, 1–12 (2021).
cpd00079	g6p[c]	D-Glucose 6-phosphate	AGREDA 1.0	Blasco, T. et al. An extended reconstruction of human gut microbiota metabolism of dietary compounds. Nat. Commun. 12, 1–12 (2021).
cpd00863	g6p_B[c]	beta-D-glucose 6-phosphate	AGREDA 1.0	Blasco, T. et al. An extended reconstruction of human gut microbiota metabolism of dietary compounds. Nat. Commun. 12, 1–12 (2021).
cpdAGORA901	gal1a3acgal[e]	Alpha-1,3-Galactose-N-acetylgalactosamine	AGREDA 1.0	Blasco, T. et al. An extended reconstruction of human gut microbiota metabolism of dietary compounds. Nat. Commun. 12, 1–12 (2021).
cpd21700	gal1b3acgal[e]	Beta-1,3-Galactose-N-acetylgalactosamine	AGREDA 1.0	Blasco, T. et al. An extended reconstruction of human gut microbiota metabolism of dietary compounds. Nat. Commun. 12, 1–12 (2021).
cpd00348	gal1p[c]	(2R,3R,4S,5R,6R)-3,4,5-trihydroxy-6-(hydroxymethyl)oxan-2-yl phosphate	AGREDA 1.0	Blasco, T. et al. An extended reconstruction of human gut microbiota metabolism of dietary compounds. Nat. Commun. 12, 1–12 (2021).
cpd00108	gal[c]	D-Galactose	AGREDA 1.0	Blasco, T. et al. An extended reconstruction of human gut microbiota metabolism of dietary compounds. Nat. Commun. 12, 1–12 (2021).
cpd00108	gal[e]	D-Galactose	AGREDA 1.0	Blasco, T. et al. An extended reconstruction of human gut microbiota metabolism of dietary compounds. Nat. Commun. 12, 1–12 (2021).
cpd03671	gam1p[c]	D-Glucosamine 1-phosphate	AGREDA 1.0	Blasco, T. et al. An extended reconstruction of human gut microbiota metabolism of dietary compounds. Nat. Commun. 12, 1–12 (2021).
cpd00288	gam6p[c]	D-Glucosamine 6-phosphate	AGREDA 1.0	Blasco, T. et al. An extended reconstruction of human gut microbiota metabolism of dietary compounds. Nat. Commun. 12, 1–12 (2021).
cpd02394	gar[c]	N1-(5-Phospho-D-ribosyl)glycinamide	AGREDA 1.0	Blasco, T. et al. An extended reconstruction of human gut microbiota metabolism of dietary compounds. Nat. Commun. 12, 1–12 (2021).
cpd00031	gdp[c]	GDP	AGREDA 1.0	Blasco, T. et al. An extended reconstruction of human gut microbiota metabolism of dietary compounds. Nat. Commun. 12, 1–12 (2021).
cpd02740	gdptp[c]	Guanosine 3-diphosphate 5-triphosphate	AGREDA 1.0	Blasco, T. et al. An extended reconstruction of human gut microbiota metabolism of dietary compounds. Nat. Commun. 12, 1–12 (2021).
cpd00289	ggdp[c]	2-trans,6-trans,10-trans-geranylgeranyl diphosphate(3-)	AGREDA 1.0	Blasco, T. et al. An extended reconstruction of human gut microbiota metabolism of dietary compounds. Nat. Commun. 12, 1–12 (2021).
cpd00027	glc_D[c]	D-glucose	AGREDA 1.0	Blasco, T. et al. An extended reconstruction of human gut microbiota metabolism of dietary compounds. Nat. Commun. 12, 1–12 (2021).
cpd00027	glc_D[e]	D-glucose	AGREDA 1.0	Blasco, T. et al. An extended reconstruction of human gut microbiota metabolism of dietary compounds. Nat. Commun. 12, 1–12 (2021).
cpd00190	glc_bD[c]	beta D-glucose	AGREDA 1.0	Blasco, T. et al. An extended reconstruction of human gut microbiota metabolism of dietary compounds. Nat. Commun. 12, 1–12 (2021).
cpd00053	gln_L[c]	L-glutamine	AGREDA 1.0	Blasco, T. et al. An extended reconstruction of human gut microbiota metabolism of dietary compounds. Nat. Commun. 12, 1–12 (2021).
cpd00053	gln_L[e]	L-glutamine	AGREDA 1.0	Blasco, T. et al. An extended reconstruction of human gut microbiota metabolism of dietary compounds. Nat. Commun. 12, 1–12 (2021).
cpd02097	glu5p[c]	L-Glutamate 5-phosphate	AGREDA 1.0	Blasco, T. et al. An extended reconstruction of human gut microbiota metabolism of dietary compounds. Nat. Commun. 12, 1–12 (2021).
cpd00858	glu5sa[c]	L-Glutamate 5-semialdehyde	AGREDA 1.0	Blasco, T. et al. An extended reconstruction of human gut microbiota metabolism of dietary compounds. Nat. Commun. 12, 1–12 (2021).
cpd00186	glu_D[c]	D-Glutamate	AGREDA 1.0	Blasco, T. et al. An extended reconstruction of human gut microbiota metabolism of dietary compounds. Nat. Commun. 12, 1–12 (2021).
cpd00023	glu_L[c]	L-glutamate(1-)	AGREDA 1.0	Blasco, T. et al. An extended reconstruction of human gut microbiota metabolism of dietary compounds. Nat. Commun. 12, 1–12 (2021).
cpd00023	glu_L[e]	L-glutamate(1-)	AGREDA 1.0	Blasco, T. et al. An extended reconstruction of human gut microbiota metabolism of dietary compounds. Nat. Commun. 12, 1–12 (2021).
cpd12227	glutrna[c]	L-Glutamyl-tRNA(Glu)	AGREDA 1.0	Blasco, T. et al. An extended reconstruction of human gut microbiota metabolism of dietary compounds. Nat. Commun. 12, 1–12 (2021).
cpd00040	glx[c]	glyoxylate	AGREDA 1.0	Blasco, T. et al. An extended reconstruction of human gut microbiota metabolism of dietary compounds. Nat. Commun. 12, 1–12 (2021).
cpd00033	gly[c]	Glycine	AGREDA 1.0	Blasco, T. et al. An extended reconstruction of human gut microbiota metabolism of dietary compounds. Nat. Commun. 12, 1–12 (2021).
cpd00033	gly[e]	Glycine	AGREDA 1.0	Blasco, T. et al. An extended reconstruction of human gut microbiota metabolism of dietary compounds. Nat. Commun. 12, 1–12 (2021).
cpd00448	glyald[c]	D-Glyceraldehyde	AGREDA 1.0	Blasco, T. et al. An extended reconstruction of human gut microbiota metabolism of dietary compounds. Nat. Commun. 12, 1–12 (2021).
cpd11581	glyasn[c]	Glycyl-L-asparagine	AGREDA 1.0	Blasco, T. et al. An extended reconstruction of human gut microbiota metabolism of dietary compounds. Nat. Commun. 12, 1–12 (2021).
cpd11581	glyasn[e]	Glycyl-L-asparagine	AGREDA 1.0	Blasco, T. et al. An extended reconstruction of human gut microbiota metabolism of dietary compounds. Nat. Commun. 12, 1–12 (2021).
cpd11589	glyasp[c]	Glycyl-L-aspartate	AGREDA 1.0	Blasco, T. et al. An extended reconstruction of human gut microbiota metabolism of dietary compounds. Nat. Commun. 12, 1–12 (2021).
cpd11589	glyasp[e]	Glycyl-L-aspartate	AGREDA 1.0	Blasco, T. et al. An extended reconstruction of human gut microbiota metabolism of dietary compounds. Nat. Commun. 12, 1–12 (2021).
cpd00540	glyb[c]	glycine betaine	AGREDA 1.0	Blasco, T. et al. An extended reconstruction of human gut microbiota metabolism of dietary compounds. Nat. Commun. 12, 1–12 (2021).
cpd00540	glyb[e]	glycine betaine	AGREDA 1.0	Blasco, T. et al. An extended reconstruction of human gut microbiota metabolism of dietary compounds. Nat. Commun. 12, 1–12 (2021).
cpd00080	glyc3p[c]	Glycerol 3-phosphate	AGREDA 1.0	Blasco, T. et al. An extended reconstruction of human gut microbiota metabolism of dietary compounds. Nat. Commun. 12, 1–12 (2021).
cpd00080	glyc3p[e]	Glycerol 3-phosphate	AGREDA 1.0	Blasco, T. et al. An extended reconstruction of human gut microbiota metabolism of dietary compounds. Nat. Commun. 12, 1–12 (2021).
cpd15667	glyc45tca[c]	glycerol teichoic acid (n=45), linked, unsubstituted	AGREDA 1.0	Blasco, T. et al. An extended reconstruction of human gut microbiota metabolism of dietary compounds. Nat. Commun. 12, 1–12 (2021).
cpd15668	glyc45tcaala_D[c]	glycerol teichoic acid (n=45), linked, D-ala substituted	AGREDA 1.0	Blasco, T. et al. An extended reconstruction of human gut microbiota metabolism of dietary compounds. Nat. Commun. 12, 1–12 (2021).
cpd15669	glyc45tcaglc[c]	glycerol teichoic acid (n=45), linked, glucose substituted	AGREDA 1.0	Blasco, T. et al. An extended reconstruction of human gut microbiota metabolism of dietary compounds. Nat. Commun. 12, 1–12 (2021).
cpd00100	glyc[c]	Glycerol	AGREDA 1.0	Blasco, T. et al. An extended reconstruction of human gut microbiota metabolism of dietary compounds. Nat. Commun. 12, 1–12 (2021).
cpd00223	glyc_R[c]	D-glycerate	AGREDA 1.0	Blasco, T. et al. An extended reconstruction of human gut microbiota metabolism of dietary compounds. Nat. Commun. 12, 1–12 (2021).
cpd00139	glyclt[c]	glycolate	AGREDA 1.0	Blasco, T. et al. An extended reconstruction of human gut microbiota metabolism of dietary compounds. Nat. Commun. 12, 1–12 (2021).
cpd00155	glycogen[c]	glycogen	AGREDA 1.0	Blasco, T. et al. An extended reconstruction of human gut microbiota metabolism of dietary compounds. Nat. Commun. 12, 1–12 (2021).
cpd15302	glycogenb[c]	glycogen(n-1)	AGREDA 1.0	Blasco, T. et al. An extended reconstruction of human gut microbiota metabolism of dietary compounds. Nat. Commun. 12, 1–12 (2021).
cpd15603	glycys[c]	Gly-Cys	AGREDA 1.0	Blasco, T. et al. An extended reconstruction of human gut microbiota metabolism of dietary compounds. Nat. Commun. 12, 1–12 (2021).
cpd15603	glycys[e]	Gly-Cys	AGREDA 1.0	Blasco, T. et al. An extended reconstruction of human gut microbiota metabolism of dietary compounds. Nat. Commun. 12, 1–12 (2021).
cpd11580	glygln[c]	Glycyl-L-glutamine	AGREDA 1.0	Blasco, T. et al. An extended reconstruction of human gut microbiota metabolism of dietary compounds. Nat. Commun. 12, 1–12 (2021).
cpd11580	glygln[e]	Glycyl-L-glutamine	AGREDA 1.0	Blasco, T. et al. An extended reconstruction of human gut microbiota metabolism of dietary compounds. Nat. Commun. 12, 1–12 (2021).
cpd11592	glyglu[c]	Glycyl-L-glutamate	AGREDA 1.0	Blasco, T. et al. An extended reconstruction of human gut microbiota metabolism of dietary compounds. Nat. Commun. 12, 1–12 (2021).
cpd11592	glyglu[e]	Glycyl-L-glutamate	AGREDA 1.0	Blasco, T. et al. An extended reconstruction of human gut microbiota metabolism of dietary compounds. Nat. Commun. 12, 1–12 (2021).
cpd01459	glyleu[c]	Glycylleucine	AGREDA 1.0	Blasco, T. et al. An extended reconstruction of human gut microbiota metabolism of dietary compounds. Nat. Commun. 12, 1–12 (2021).
cpd01459	glyleu[e]	Glycylleucine	AGREDA 1.0	Blasco, T. et al. An extended reconstruction of human gut microbiota metabolism of dietary compounds. Nat. Commun. 12, 1–12 (2021).
cpd11591	glymet[c]	Glycyl-L-methionine	AGREDA 1.0	Blasco, T. et al. An extended reconstruction of human gut microbiota metabolism of dietary compounds. Nat. Commun. 12, 1–12 (2021).
cpd11591	glymet[e]	Glycyl-L-methionine	AGREDA 1.0	Blasco, T. et al. An extended reconstruction of human gut microbiota metabolism of dietary compounds. Nat. Commun. 12, 1–12 (2021).
cpd15605	glyphe[c]	Glycylphenylalanine	AGREDA 1.0	Blasco, T. et al. An extended reconstruction of human gut microbiota metabolism of dietary compounds. Nat. Commun. 12, 1–12 (2021).
cpd15605	glyphe[e]	Glycylphenylalanine	AGREDA 1.0	Blasco, T. et al. An extended reconstruction of human gut microbiota metabolism of dietary compounds. Nat. Commun. 12, 1–12 (2021).
cpd22832	glypro[c]	Glycylproline	AGREDA 1.0	Blasco, T. et al. An extended reconstruction of human gut microbiota metabolism of dietary compounds. Nat. Commun. 12, 1–12 (2021).
cpd22832	glypro[e]	Glycylproline	AGREDA 1.0	Blasco, T. et al. An extended reconstruction of human gut microbiota metabolism of dietary compounds. Nat. Commun. 12, 1–12 (2021).
cpd33759	glytyr[c]	Glycyl-L-tyrosine	AGREDA 1.0	Blasco, T. et al. An extended reconstruction of human gut microbiota metabolism of dietary compounds. Nat. Commun. 12, 1–12 (2021).
cpd33759	glytyr[e]	Glycyl-L-tyrosine	AGREDA 1.0	Blasco, T. et al. An extended reconstruction of human gut microbiota metabolism of dietary compounds. Nat. Commun. 12, 1–12 (2021).
cpd00126	gmp[c]	GMP	AGREDA 1.0	Blasco, T. et al. An extended reconstruction of human gut microbiota metabolism of dietary compounds. Nat. Commun. 12, 1–12 (2021).
cpdAGORA960	gncore1[e]	GlcNAc-alpha-1,4-Core 1	AGREDA 1.0	Blasco, T. et al. An extended reconstruction of human gut microbiota metabolism of dietary compounds. Nat. Commun. 12, 1–12 (2021).
cpdAGORA961	gncore1_rl[e]	released GlcNAc-alpha-1,4-Core 1	AGREDA 1.0	Blasco, T. et al. An extended reconstruction of human gut microbiota metabolism of dietary compounds. Nat. Commun. 12, 1–12 (2021).
cpdAGORA962	gncore2[e]	GlcNAc-alpha-1,4-Core 2	AGREDA 1.0	Blasco, T. et al. An extended reconstruction of human gut microbiota metabolism of dietary compounds. Nat. Commun. 12, 1–12 (2021).
cpdAGORA963	gncore2_rl[e]	released GlcNAc-alpha-1,4-Core 2	AGREDA 1.0	Blasco, T. et al. An extended reconstruction of human gut microbiota metabolism of dietary compounds. Nat. Commun. 12, 1–12 (2021).
cpd00283	grdp[c]	Geranyl diphosphate	AGREDA 1.0	Blasco, T. et al. An extended reconstruction of human gut microbiota metabolism of dietary compounds. Nat. Commun. 12, 1–12 (2021).
cpd00311	gsn[c]	Guanosine	AGREDA 1.0	Blasco, T. et al. An extended reconstruction of human gut microbiota metabolism of dietary compounds. Nat. Commun. 12, 1–12 (2021).
cpd00042	gthrd[c]	Reduced glutathione	AGREDA 1.0	Blasco, T. et al. An extended reconstruction of human gut microbiota metabolism of dietary compounds. Nat. Commun. 12, 1–12 (2021).
cpd00038	gtp[c]	GTP	AGREDA 1.0	Blasco, T. et al. An extended reconstruction of human gut microbiota metabolism of dietary compounds. Nat. Commun. 12, 1–12 (2021).
cpd00207	gua[c]	Guanine	AGREDA 1.0	Blasco, T. et al. An extended reconstruction of human gut microbiota metabolism of dietary compounds. Nat. Commun. 12, 1–12 (2021).
cpd08615	h2mb4p[c]	1-hydroxy-2-methyl-2-(E)-butenyl 4-diphosphate	AGREDA 1.0	Blasco, T. et al. An extended reconstruction of human gut microbiota metabolism of dietary compounds. Nat. Commun. 12, 1–12 (2021).
cpd00025	h2o2[c]	Hydrogen peroxide	AGREDA 1.0	Blasco, T. et al. An extended reconstruction of human gut microbiota metabolism of dietary compounds. Nat. Commun. 12, 1–12 (2021).
cpd00001	h2o[c]	Water	AGREDA 1.0	Blasco, T. et al. An extended reconstruction of human gut microbiota metabolism of dietary compounds. Nat. Commun. 12, 1–12 (2021).
cpd00001	h2o[e]	Water	AGREDA 1.0	Blasco, T. et al. An extended reconstruction of human gut microbiota metabolism of dietary compounds. Nat. Commun. 12, 1–12 (2021).
cpd00239	h2s[c]	Hydrogen sulfide	AGREDA 1.0	Blasco, T. et al. An extended reconstruction of human gut microbiota metabolism of dietary compounds. Nat. Commun. 12, 1–12 (2021).
cpd00067	h[c]	proton	AGREDA 1.0	Blasco, T. et al. An extended reconstruction of human gut microbiota metabolism of dietary compounds. Nat. Commun. 12, 1–12 (2021).
cpd00067	h[e]	proton	AGREDA 1.0	Blasco, T. et al. An extended reconstruction of human gut microbiota metabolism of dietary compounds. Nat. Commun. 12, 1–12 (2021).
cpd00242	hco3[c]	Bicarbonate	AGREDA 1.0	Blasco, T. et al. An extended reconstruction of human gut microbiota metabolism of dietary compounds. Nat. Commun. 12, 1–12 (2021).
cpd00135	hcys_L[c]	L-homocysteine	AGREDA 1.0	Blasco, T. et al. An extended reconstruction of human gut microbiota metabolism of dietary compounds. Nat. Commun. 12, 1–12 (2021).
cpd00214	hdca[c]	Hexadecanoate (n-C16:0)	AGREDA 1.0	Blasco, T. et al. An extended reconstruction of human gut microbiota metabolism of dietary compounds. Nat. Commun. 12, 1–12 (2021).
cpd05274	hdcea[c]	Hexadecenoate (n-C16:1)	AGREDA 1.0	Blasco, T. et al. An extended reconstruction of human gut microbiota metabolism of dietary compounds. Nat. Commun. 12, 1–12 (2021).
cpd15239	hdeACP[c]	cis-hexadec-9-enoyl-[acyl-carrier protein] (n-C16:1)	AGREDA 1.0	Blasco, T. et al. An extended reconstruction of human gut microbiota metabolism of dietary compounds. Nat. Commun. 12, 1–12 (2021).
cpd02590	hepdp[c]	all-trans-Heptaprenyl diphosphate	AGREDA 1.0	Blasco, T. et al. An extended reconstruction of human gut microbiota metabolism of dietary compounds. Nat. Commun. 12, 1–12 (2021).
cpd03049	hethmpp[c]	Hydroxy ethyl Thiamin diphosphate	AGREDA 1.0	Blasco, T. et al. An extended reconstruction of human gut microbiota metabolism of dietary compounds. Nat. Commun. 12, 1–12 (2021).
cpd11472	hexACP[c]	Hexanoyl-ACP (n-C6:0ACP)	AGREDA 1.0	Blasco, T. et al. An extended reconstruction of human gut microbiota metabolism of dietary compounds. Nat. Commun. 12, 1–12 (2021).
cpd00906	hexdp[c]	all-trans-Hexaprenyl diphosphate	AGREDA 1.0	Blasco, T. et al. An extended reconstruction of human gut microbiota metabolism of dietary compounds. Nat. Commun. 12, 1–12 (2021).
cpd00119	his_L[c]	L-histidine	AGREDA 1.0	Blasco, T. et al. An extended reconstruction of human gut microbiota metabolism of dietary compounds. Nat. Commun. 12, 1–12 (2021).
cpd00119	his_L[e]	L-histidine	AGREDA 1.0	Blasco, T. et al. An extended reconstruction of human gut microbiota metabolism of dietary compounds. Nat. Commun. 12, 1–12 (2021).
cpd00807	hisp[c]	L-Histidinol phosphate	AGREDA 1.0	Blasco, T. et al. An extended reconstruction of human gut microbiota metabolism of dietary compounds. Nat. Commun. 12, 1–12 (2021).
cpd00641	histd[c]	L-Histidinol	AGREDA 1.0	Blasco, T. et al. An extended reconstruction of human gut microbiota metabolism of dietary compounds. Nat. Commun. 12, 1–12 (2021).
cpd01324	histl_L[c]	L-Histidinal	AGREDA 1.0	Blasco, T. et al. An extended reconstruction of human gut microbiota metabolism of dietary compounds. Nat. Commun. 12, 1–12 (2021).
cpd00227	hom_L[c]	L-homoserine	AGREDA 1.0	Blasco, T. et al. An extended reconstruction of human gut microbiota metabolism of dietary compounds. Nat. Commun. 12, 1–12 (2021).
cpd00226	hxan[c]	Hypoxanthine	AGREDA 1.0	Blasco, T. et al. An extended reconstruction of human gut microbiota metabolism of dietary compounds. Nat. Commun. 12, 1–12 (2021).
cpd00226	hxan[e]	Hypoxanthine	AGREDA 1.0	Blasco, T. et al. An extended reconstruction of human gut microbiota metabolism of dietary compounds. Nat. Commun. 12, 1–12 (2021).
cpd15749	i17tca1[c]	Isoheptadecanoyllipoteichoic acid (n=24), linked, unsubstituted	AGREDA 1.0	Blasco, T. et al. An extended reconstruction of human gut microbiota metabolism of dietary compounds. Nat. Commun. 12, 1–12 (2021).
cpd15767	i17tcaacgam[c]	Isoheptadecanoyllipoteichoic acid (n=24), linked, N-acetyl-D-glucosamine	AGREDA 1.0	Blasco, T. et al. An extended reconstruction of human gut microbiota metabolism of dietary compounds. Nat. Commun. 12, 1–12 (2021).
cpd15776	i17tcaala_D[c]	Isoheptadecanoyllipoteichoic acid (n=24), linked, D-alanine substituted	AGREDA 1.0	Blasco, T. et al. An extended reconstruction of human gut microbiota metabolism of dietary compounds. Nat. Commun. 12, 1–12 (2021).
cpd15758	i17tcaglc[c]	Isoheptadecanoyllipoteichoic acid (n=24), linked, glucose substituted	AGREDA 1.0	Blasco, T. et al. An extended reconstruction of human gut microbiota metabolism of dietary compounds. Nat. Commun. 12, 1–12 (2021).
cpd03470	iasp[c]	Iminoaspartate	AGREDA 1.0	Blasco, T. et al. An extended reconstruction of human gut microbiota metabolism of dietary compounds. Nat. Commun. 12, 1–12 (2021).
cpd00481	ibcoa[c]	isobutyryl-CoA(4-)	AGREDA 1.0	Blasco, T. et al. An extended reconstruction of human gut microbiota metabolism of dietary compounds. Nat. Commun. 12, 1–12 (2021).
cpd00658	ichor[c]	Isochorismate	AGREDA 1.0	Blasco, T. et al. An extended reconstruction of human gut microbiota metabolism of dietary compounds. Nat. Commun. 12, 1–12 (2021).
cpd00260	icit[c]	Isocitrate	AGREDA 1.0	Blasco, T. et al. An extended reconstruction of human gut microbiota metabolism of dietary compounds. Nat. Commun. 12, 1–12 (2021).
cpd00090	idp[c]	IDP(3-)	AGREDA 1.0	Blasco, T. et al. An extended reconstruction of human gut microbiota metabolism of dietary compounds. Nat. Commun. 12, 1–12 (2021).
cpd11441	ihdcoa[c]	fa6coa,Iso-C16:0 CoA Isohexadecanoyl-CoA	AGREDA 1.0	Blasco, T. et al. An extended reconstruction of human gut microbiota metabolism of dietary compounds. Nat. Commun. 12, 1–12 (2021).
cpd11432	ihpdcoa[c]	fa11coa, Iso-C17:0 CoA Isoheptadecanoyl-CoA	AGREDA 1.0	Blasco, T. et al. An extended reconstruction of human gut microbiota metabolism of dietary compounds. Nat. Commun. 12, 1–12 (2021).
cpd00322	ile_L[c]	L-isoleucine	AGREDA 1.0	Blasco, T. et al. An extended reconstruction of human gut microbiota metabolism of dietary compounds. Nat. Commun. 12, 1–12 (2021).
cpd00322	ile_L[e]	L-isoleucine	AGREDA 1.0	Blasco, T. et al. An extended reconstruction of human gut microbiota metabolism of dietary compounds. Nat. Commun. 12, 1–12 (2021).
cpd01831	im4ac[c]	imidazol-4-ylacetate	AGREDA 1.0	Blasco, T. et al. An extended reconstruction of human gut microbiota metabolism of dietary compounds. Nat. Commun. 12, 1–12 (2021).
cpd00930	imacp[c]	3-(Imidazol-4-yl)-2-oxopropyl phosphate	AGREDA 1.0	Blasco, T. et al. An extended reconstruction of human gut microbiota metabolism of dietary compounds. Nat. Commun. 12, 1–12 (2021).
cpd00114	imp[c]	IMP	AGREDA 1.0	Blasco, T. et al. An extended reconstruction of human gut microbiota metabolism of dietary compounds. Nat. Commun. 12, 1–12 (2021).
cpd00359	indole[c]	Indole	AGREDA 1.0	Blasco, T. et al. An extended reconstruction of human gut microbiota metabolism of dietary compounds. Nat. Commun. 12, 1–12 (2021).
cpd00278	indpyr[c]	Indolepyruvate	AGREDA 1.0	Blasco, T. et al. An extended reconstruction of human gut microbiota metabolism of dietary compounds. Nat. Commun. 12, 1–12 (2021).
cpd00246	ins[c]	Inosine	AGREDA 1.0	Blasco, T. et al. An extended reconstruction of human gut microbiota metabolism of dietary compounds. Nat. Commun. 12, 1–12 (2021).
cpd11437	ipdcoa[c]	fa3coa,Iso-C15:0 CoA Isopentadecanoyl-CoA	AGREDA 1.0	Blasco, T. et al. An extended reconstruction of human gut microbiota metabolism of dietary compounds. Nat. Commun. 12, 1–12 (2021).
cpd00113	ipdp[c]	Isopentenyl diphosphate	AGREDA 1.0	Blasco, T. et al. An extended reconstruction of human gut microbiota metabolism of dietary compounds. Nat. Commun. 12, 1–12 (2021).
cpd00217	isomal[c]	Isomaltose, Brachiose	AGREDA 1.0	Blasco, T. et al. An extended reconstruction of human gut microbiota metabolism of dietary compounds. Nat. Commun. 12, 1–12 (2021).
cpd11435	itdcoa[c]	fa1coa,Iso-C14:0 CoA Isotetradecanoyl-CoA	AGREDA 1.0	Blasco, T. et al. An extended reconstruction of human gut microbiota metabolism of dietary compounds. Nat. Commun. 12, 1–12 (2021).
cpd00068	itp[c]	ITP(3-)	AGREDA 1.0	Blasco, T. et al. An extended reconstruction of human gut microbiota metabolism of dietary compounds. Nat. Commun. 12, 1–12 (2021).
cpd01882	ivcoa[c]	Isovaleryl-CoA	AGREDA 1.0	Blasco, T. et al. An extended reconstruction of human gut microbiota metabolism of dietary compounds. Nat. Commun. 12, 1–12 (2021).
cpd00205	k[c]	potassium	AGREDA 1.0	Blasco, T. et al. An extended reconstruction of human gut microbiota metabolism of dietary compounds. Nat. Commun. 12, 1–12 (2021).
cpd00205	k[e]	potassium	AGREDA 1.0	Blasco, T. et al. An extended reconstruction of human gut microbiota metabolism of dietary compounds. Nat. Commun. 12, 1–12 (2021).
cpd02414	l2a6o[c]	L-2-Amino-6-oxopimelate	AGREDA 1.0	Blasco, T. et al. An extended reconstruction of human gut microbiota metabolism of dietary compounds. Nat. Commun. 12, 1–12 (2021).
cpd00221	lac_D[c]	(R)-lactate	AGREDA 1.0	Blasco, T. et al. An extended reconstruction of human gut microbiota metabolism of dietary compounds. Nat. Commun. 12, 1–12 (2021).
cpd00221	lac_D[e]	(R)-lactate	AGREDA 1.0	Blasco, T. et al. An extended reconstruction of human gut microbiota metabolism of dietary compounds. Nat. Commun. 12, 1–12 (2021).
cpd00159	lac_L[c]	(S)-lactate	AGREDA 1.0	Blasco, T. et al. An extended reconstruction of human gut microbiota metabolism of dietary compounds. Nat. Commun. 12, 1–12 (2021).
cpd00159	lac_L[e]	(S)-lactate	AGREDA 1.0	Blasco, T. et al. An extended reconstruction of human gut microbiota metabolism of dietary compounds. Nat. Commun. 12, 1–12 (2021).
cpd00334	lald_L[c]	(S)-lactaldehyde	AGREDA 1.0	Blasco, T. et al. An extended reconstruction of human gut microbiota metabolism of dietary compounds. Nat. Commun. 12, 1–12 (2021).
cpd00208	lcts[c]	Lactose	AGREDA 1.0	Blasco, T. et al. An extended reconstruction of human gut microbiota metabolism of dietary compounds. Nat. Commun. 12, 1–12 (2021).
cpd00208	lcts[e]	Lactose	AGREDA 1.0	Blasco, T. et al. An extended reconstruction of human gut microbiota metabolism of dietary compounds. Nat. Commun. 12, 1–12 (2021).
cpd00107	leu_L[c]	L-leucine	AGREDA 1.0	Blasco, T. et al. An extended reconstruction of human gut microbiota metabolism of dietary compounds. Nat. Commun. 12, 1–12 (2021).
cpd00107	leu_L[e]	L-leucine	AGREDA 1.0	Blasco, T. et al. An extended reconstruction of human gut microbiota metabolism of dietary compounds. Nat. Commun. 12, 1–12 (2021).
cpd02182	lgt_S[c]	(R)-S-lactoylglutathionate(1-)	AGREDA 1.0	Blasco, T. et al. An extended reconstruction of human gut microbiota metabolism of dietary compounds. Nat. Commun. 12, 1–12 (2021).
cpd00213	lpam[c]	lipoamide	AGREDA 1.0	Blasco, T. et al. An extended reconstruction of human gut microbiota metabolism of dietary compounds. Nat. Commun. 12, 1–12 (2021).
cpd00039	lys_L[c]	L-lysinium(1+)	AGREDA 1.0	Blasco, T. et al. An extended reconstruction of human gut microbiota metabolism of dietary compounds. Nat. Commun. 12, 1–12 (2021).
cpd00039	lys_L[e]	L-lysinium(1+)	AGREDA 1.0	Blasco, T. et al. An extended reconstruction of human gut microbiota metabolism of dietary compounds. Nat. Commun. 12, 1–12 (2021).
cpd15741	m12dahglyc[c]	Monoglucosyl-1,2 dianteisoheptadecanoylglycerol	AGREDA 1.0	Blasco, T. et al. An extended reconstruction of human gut microbiota metabolism of dietary compounds. Nat. Commun. 12, 1–12 (2021).
cpd15740	m12dihglyc[c]	Monoglucosyl-1,2 diisoheptadecanoylglycerol	AGREDA 1.0	Blasco, T. et al. An extended reconstruction of human gut microbiota metabolism of dietary compounds. Nat. Commun. 12, 1–12 (2021).
cpd15739	m12dsglyc[c]	Monoglucosyl-1,2 distearoylglycerol	AGREDA 1.0	Blasco, T. et al. An extended reconstruction of human gut microbiota metabolism of dietary compounds. Nat. Commun. 12, 1–12 (2021).
cpd11492	malACP[c]	Malonyl-[acyl-carrier protein]	AGREDA 1.0	Blasco, T. et al. An extended reconstruction of human gut microbiota metabolism of dietary compounds. Nat. Commun. 12, 1–12 (2021).
cpd00130	mal_L[c]	(S)-malate(2-)	AGREDA 1.0	Blasco, T. et al. An extended reconstruction of human gut microbiota metabolism of dietary compounds. Nat. Commun. 12, 1–12 (2021).
cpd00070	malcoa[c]	Malonyl-CoA	AGREDA 1.0	Blasco, T. et al. An extended reconstruction of human gut microbiota metabolism of dietary compounds. Nat. Commun. 12, 1–12 (2021).
cpd00179	malt[c]	Maltose	AGREDA 1.0	Blasco, T. et al. An extended reconstruction of human gut microbiota metabolism of dietary compounds. Nat. Commun. 12, 1–12 (2021).
cpd00179	malt[e]	Maltose	AGREDA 1.0	Blasco, T. et al. An extended reconstruction of human gut microbiota metabolism of dietary compounds. Nat. Commun. 12, 1–12 (2021).
cpd03718	malthp[c]	maltoheptaose	AGREDA 1.0	Blasco, T. et al. An extended reconstruction of human gut microbiota metabolism of dietary compounds. Nat. Commun. 12, 1–12 (2021).
cpd01329	malthx[c]	Maltohexaose	AGREDA 1.0	Blasco, T. et al. An extended reconstruction of human gut microbiota metabolism of dietary compounds. Nat. Commun. 12, 1–12 (2021).
cpd01329	malthx[e]	Maltohexaose	AGREDA 1.0	Blasco, T. et al. An extended reconstruction of human gut microbiota metabolism of dietary compounds. Nat. Commun. 12, 1–12 (2021).
cpd15495	maltpt[c]	maltopentaose	AGREDA 1.0	Blasco, T. et al. An extended reconstruction of human gut microbiota metabolism of dietary compounds. Nat. Commun. 12, 1–12 (2021).
cpd01262	malttr[c]	maltotriose	AGREDA 1.0	Blasco, T. et al. An extended reconstruction of human gut microbiota metabolism of dietary compounds. Nat. Commun. 12, 1–12 (2021).
cpd01262	malttr[e]	maltotriose	AGREDA 1.0	Blasco, T. et al. An extended reconstruction of human gut microbiota metabolism of dietary compounds. Nat. Commun. 12, 1–12 (2021).
cpd00537	maltttr[c]	Maltotetraose	AGREDA 1.0	Blasco, T. et al. An extended reconstruction of human gut microbiota metabolism of dietary compounds. Nat. Commun. 12, 1–12 (2021).
cpd00235	man6p[c]	D-Mannose 6-phosphate	AGREDA 1.0	Blasco, T. et al. An extended reconstruction of human gut microbiota metabolism of dietary compounds. Nat. Commun. 12, 1–12 (2021).
cpd03200	mantr[c]	mannotriose (beta-1,4)	AGREDA 1.0	Blasco, T. et al. An extended reconstruction of human gut microbiota metabolism of dietary compounds. Nat. Commun. 12, 1–12 (2021).
cpd03200	mantr[e]	mannotriose (beta-1,4)	AGREDA 1.0	Blasco, T. et al. An extended reconstruction of human gut microbiota metabolism of dietary compounds. Nat. Commun. 12, 1–12 (2021).
cpd03198	melib[c]	Melibiose	AGREDA 1.0	Blasco, T. et al. An extended reconstruction of human gut microbiota metabolism of dietary compounds. Nat. Commun. 12, 1–12 (2021).
cpd00116	meoh[c]	methanol	AGREDA 1.0	Blasco, T. et al. An extended reconstruction of human gut microbiota metabolism of dietary compounds. Nat. Commun. 12, 1–12 (2021).
cpd00637	met_D[c]	D-Methionine	AGREDA 1.0	Blasco, T. et al. An extended reconstruction of human gut microbiota metabolism of dietary compounds. Nat. Commun. 12, 1–12 (2021).
cpd00637	met_D[e]	D-Methionine	AGREDA 1.0	Blasco, T. et al. An extended reconstruction of human gut microbiota metabolism of dietary compounds. Nat. Commun. 12, 1–12 (2021).
cpd00060	met_L[c]	L-methionine	AGREDA 1.0	Blasco, T. et al. An extended reconstruction of human gut microbiota metabolism of dietary compounds. Nat. Commun. 12, 1–12 (2021).
cpd00060	met_L[e]	L-methionine	AGREDA 1.0	Blasco, T. et al. An extended reconstruction of human gut microbiota metabolism of dietary compounds. Nat. Commun. 12, 1–12 (2021).
cpd11590	metala[c]	L-methionyl-L-alanine	AGREDA 1.0	Blasco, T. et al. An extended reconstruction of human gut microbiota metabolism of dietary compounds. Nat. Commun. 12, 1–12 (2021).
cpd11590	metala[e]	L-methionyl-L-alanine	AGREDA 1.0	Blasco, T. et al. An extended reconstruction of human gut microbiota metabolism of dietary compounds. Nat. Commun. 12, 1–12 (2021).
cpd00347	methf[c]	5,10-Methenyltetrahydrofolate	AGREDA 1.0	Blasco, T. et al. An extended reconstruction of human gut microbiota metabolism of dietary compounds. Nat. Commun. 12, 1–12 (2021).
cpd01914	metsox_S_L[c]	L-Methionine Sulfoxide	AGREDA 1.0	Blasco, T. et al. An extended reconstruction of human gut microbiota metabolism of dietary compounds. Nat. Commun. 12, 1–12 (2021).
cpd01914	metsox_S_L[e]	L-Methionine Sulfoxide	AGREDA 1.0	Blasco, T. et al. An extended reconstruction of human gut microbiota metabolism of dietary compounds. Nat. Commun. 12, 1–12 (2021).
cpd00254	mg2[c]	magnesium	AGREDA 1.0	Blasco, T. et al. An extended reconstruction of human gut microbiota metabolism of dietary compounds. Nat. Commun. 12, 1–12 (2021).
cpd00254	mg2[e]	magnesium	AGREDA 1.0	Blasco, T. et al. An extended reconstruction of human gut microbiota metabolism of dietary compounds. Nat. Commun. 12, 1–12 (2021).
cpd00125	mlthf[c]	5,10-Methylenetetrahydrofolate	AGREDA 1.0	Blasco, T. et al. An extended reconstruction of human gut microbiota metabolism of dietary compounds. Nat. Commun. 12, 1–12 (2021).
cpd00030	mn2[c]	Mn2+	AGREDA 1.0	Blasco, T. et al. An extended reconstruction of human gut microbiota metabolism of dietary compounds. Nat. Commun. 12, 1–12 (2021).
cpd00030	mn2[e]	Mn2+	AGREDA 1.0	Blasco, T. et al. An extended reconstruction of human gut microbiota metabolism of dietary compounds. Nat. Commun. 12, 1–12 (2021).
cpd15499	mql8[c]	Menaquinol 8	AGREDA 1.0	Blasco, T. et al. An extended reconstruction of human gut microbiota metabolism of dietary compounds. Nat. Commun. 12, 1–12 (2021).
cpd11606	mqn7[c]	Menaquinone 7	AGREDA 1.0	Blasco, T. et al. An extended reconstruction of human gut microbiota metabolism of dietary compounds. Nat. Commun. 12, 1–12 (2021).
cpd11606	mqn7[e]	Menaquinone 7	AGREDA 1.0	Blasco, T. et al. An extended reconstruction of human gut microbiota metabolism of dietary compounds. Nat. Commun. 12, 1–12 (2021).
cpd15500	mqn8[c]	Menaquinone 8	AGREDA 1.0	Blasco, T. et al. An extended reconstruction of human gut microbiota metabolism of dietary compounds. Nat. Commun. 12, 1–12 (2021).
cpd00428	mthgxl[c]	methylglyoxal	AGREDA 1.0	Blasco, T. et al. An extended reconstruction of human gut microbiota metabolism of dietary compounds. Nat. Commun. 12, 1–12 (2021).
cpd11466	myrsACP[c]	Myristoyl-ACP (n-C14:0ACP)	AGREDA 1.0	Blasco, T. et al. An extended reconstruction of human gut microbiota metabolism of dietary compounds. Nat. Commun. 12, 1–12 (2021).
cpd02685	n6all26d[c]	N6-Acetyl-LL-2,6-diaminoheptanedioate	AGREDA 1.0	Blasco, T. et al. An extended reconstruction of human gut microbiota metabolism of dietary compounds. Nat. Commun. 12, 1–12 (2021).
cpd00971	na1[c]	Sodium	AGREDA 1.0	Blasco, T. et al. An extended reconstruction of human gut microbiota metabolism of dietary compounds. Nat. Commun. 12, 1–12 (2021).
cpd00971	na1[e]	Sodium	AGREDA 1.0	Blasco, T. et al. An extended reconstruction of human gut microbiota metabolism of dietary compounds. Nat. Commun. 12, 1–12 (2021).
cpd00218	nac[c]	Nicotinate	AGREDA 1.0	Blasco, T. et al. An extended reconstruction of human gut microbiota metabolism of dietary compounds. Nat. Commun. 12, 1–12 (2021).
cpd00218	nac[e]	Nicotinate	AGREDA 1.0	Blasco, T. et al. An extended reconstruction of human gut microbiota metabolism of dietary compounds. Nat. Commun. 12, 1–12 (2021).
cpd00003	nad[c]	Nicotinamide adenine dinucleotide	AGREDA 1.0	Blasco, T. et al. An extended reconstruction of human gut microbiota metabolism of dietary compounds. Nat. Commun. 12, 1–12 (2021).
cpd00004	nadh[c]	Nicotinamide adenine dinucleotide - reduced	AGREDA 1.0	Blasco, T. et al. An extended reconstruction of human gut microbiota metabolism of dietary compounds. Nat. Commun. 12, 1–12 (2021).
cpd00006	nadp[c]	Nicotinamide adenine dinucleotide phosphate	AGREDA 1.0	Blasco, T. et al. An extended reconstruction of human gut microbiota metabolism of dietary compounds. Nat. Commun. 12, 1–12 (2021).
cpd00005	nadph[c]	Nicotinamide adenine dinucleotide phosphate - reduced	AGREDA 1.0	Blasco, T. et al. An extended reconstruction of human gut microbiota metabolism of dietary compounds. Nat. Commun. 12, 1–12 (2021).
cpd00133	ncam[c]	Nicotinamide	AGREDA 1.0	Blasco, T. et al. An extended reconstruction of human gut microbiota metabolism of dietary compounds. Nat. Commun. 12, 1–12 (2021).
cpd00341	ncptrc[c]	N-Carbamoylputrescine	AGREDA 1.0	Blasco, T. et al. An extended reconstruction of human gut microbiota metabolism of dietary compounds. Nat. Commun. 12, 1–12 (2021).
cpd19013	nh4[c]	Ammonium	AGREDA 1.0	Blasco, T. et al. An extended reconstruction of human gut microbiota metabolism of dietary compounds. Nat. Commun. 12, 1–12 (2021).
cpd19013	nh4[e]	Ammonium	AGREDA 1.0	Blasco, T. et al. An extended reconstruction of human gut microbiota metabolism of dietary compounds. Nat. Commun. 12, 1–12 (2021).
cpd03471	nicrns[c]	Nicotinate D-ribonucleoside	AGREDA 1.0	Blasco, T. et al. An extended reconstruction of human gut microbiota metabolism of dietary compounds. Nat. Commun. 12, 1–12 (2021).
cpd00873	nicrnt[c]	Nicotinate D-ribonucleotide	AGREDA 1.0	Blasco, T. et al. An extended reconstruction of human gut microbiota metabolism of dietary compounds. Nat. Commun. 12, 1–12 (2021).
cpd00355	nmn[c]	NMN	AGREDA 1.0	Blasco, T. et al. An extended reconstruction of human gut microbiota metabolism of dietary compounds. Nat. Commun. 12, 1–12 (2021).
cpd00007	o2[c]	O2	AGREDA 1.0	Blasco, T. et al. An extended reconstruction of human gut microbiota metabolism of dietary compounds. Nat. Commun. 12, 1–12 (2021).
cpd00007	o2[e]	O2	AGREDA 1.0	Blasco, T. et al. An extended reconstruction of human gut microbiota metabolism of dietary compounds. Nat. Commun. 12, 1–12 (2021).
cpd00532	o2s[c]	superoxide	AGREDA 1.0	Blasco, T. et al. An extended reconstruction of human gut microbiota metabolism of dietary compounds. Nat. Commun. 12, 1–12 (2021).
cpd00032	oaa[c]	Oxaloacetate	AGREDA 1.0	Blasco, T. et al. An extended reconstruction of human gut microbiota metabolism of dietary compounds. Nat. Commun. 12, 1–12 (2021).
cpd11470	ocACP[c]	Octanoyl-ACP (n-C8:0ACP)	AGREDA 1.0	Blasco, T. et al. An extended reconstruction of human gut microbiota metabolism of dietary compounds. Nat. Commun. 12, 1–12 (2021).
cpd15268	ocdcaACP[c]	Octadecanoyl-ACP (n-C18:0ACP)	AGREDA 1.0	Blasco, T. et al. An extended reconstruction of human gut microbiota metabolism of dietary compounds. Nat. Commun. 12, 1–12 (2021).
cpd01080	ocdca[c]	octadecanoate (n-C18:0)	AGREDA 1.0	Blasco, T. et al. An extended reconstruction of human gut microbiota metabolism of dietary compounds. Nat. Commun. 12, 1–12 (2021).
cpd01080	ocdca[e]	octadecanoate (n-C18:0)	AGREDA 1.0	Blasco, T. et al. An extended reconstruction of human gut microbiota metabolism of dietary compounds. Nat. Commun. 12, 1–12 (2021).
cpd00536	ocdcea[c]	octadecenoate (n-C18:1)	AGREDA 1.0	Blasco, T. et al. An extended reconstruction of human gut microbiota metabolism of dietary compounds. Nat. Commun. 12, 1–12 (2021).
cpd02557	octdp[c]	all-trans-Octaprenyl diphosphate	AGREDA 1.0	Blasco, T. et al. An extended reconstruction of human gut microbiota metabolism of dietary compounds. Nat. Commun. 12, 1–12 (2021).
cpd11825	octeACP[c]	cis-octadec-11-enoyl-[acyl-carrier protein] (n-C18:1)	AGREDA 1.0	Blasco, T. et al. An extended reconstruction of human gut microbiota metabolism of dietary compounds. Nat. Commun. 12, 1–12 (2021).
cpd15274	odecoa[c]	Octadecenoyl-CoA (n-C18:1CoA)	AGREDA 1.0	Blasco, T. et al. An extended reconstruction of human gut microbiota metabolism of dietary compounds. Nat. Commun. 12, 1–12 (2021).
cpd03606	ohpb[c]	2-Oxo-3-hydroxy-4-phosphobutanoate	AGREDA 1.0	Blasco, T. et al. An extended reconstruction of human gut microbiota metabolism of dietary compounds. Nat. Commun. 12, 1–12 (2021).
cpd00064	orn[c]	Ornithine	AGREDA 1.0	Blasco, T. et al. An extended reconstruction of human gut microbiota metabolism of dietary compounds. Nat. Commun. 12, 1–12 (2021).
cpd00064	orn[e]	Ornithine	AGREDA 1.0	Blasco, T. et al. An extended reconstruction of human gut microbiota metabolism of dietary compounds. Nat. Commun. 12, 1–12 (2021).
cpd00810	orot5p[c]	Orotidine 5-phosphate	AGREDA 1.0	Blasco, T. et al. An extended reconstruction of human gut microbiota metabolism of dietary compounds. Nat. Commun. 12, 1–12 (2021).
cpd00247	orot[c]	Orotate	AGREDA 1.0	Blasco, T. et al. An extended reconstruction of human gut microbiota metabolism of dietary compounds. Nat. Commun. 12, 1–12 (2021).
cpd00180	oxa[c]	oxalate(2-)	AGREDA 1.0	Blasco, T. et al. An extended reconstruction of human gut microbiota metabolism of dietary compounds. Nat. Commun. 12, 1–12 (2021).
cpd01507	oxadpcoa[c]	3-Oxoadipyl-CoA	AGREDA 1.0	Blasco, T. et al. An extended reconstruction of human gut microbiota metabolism of dietary compounds. Nat. Commun. 12, 1–12 (2021).
cpd15521	pa120[c]	1,2-didodecanoyl-sn-glycerol 3-phosphate	AGREDA 1.0	Blasco, T. et al. An extended reconstruction of human gut microbiota metabolism of dietary compounds. Nat. Commun. 12, 1–12 (2021).
cpd15522	pa140[c]	1,2-ditetradecanoyl-sn-glycerol 3-phosphate	AGREDA 1.0	Blasco, T. et al. An extended reconstruction of human gut microbiota metabolism of dietary compounds. Nat. Commun. 12, 1–12 (2021).
cpd15523	pa141[c]	1,2-ditetradec-7-enoyl-sn-glycerol 3-phosphate	AGREDA 1.0	Blasco, T. et al. An extended reconstruction of human gut microbiota metabolism of dietary compounds. Nat. Commun. 12, 1–12 (2021).
cpd15524	pa160[c]	1,2-dihexadecanoyl-sn-glycerol 3-phosphate	AGREDA 1.0	Blasco, T. et al. An extended reconstruction of human gut microbiota metabolism of dietary compounds. Nat. Commun. 12, 1–12 (2021).
cpd15525	pa161[c]	1,2-dihexadec-9-enoyl-sn-glycerol 3-phosphate	AGREDA 1.0	Blasco, T. et al. An extended reconstruction of human gut microbiota metabolism of dietary compounds. Nat. Commun. 12, 1–12 (2021).
cpd15526	pa180[c]	1,2-dioctadecanoyl-sn-glycerol 3-phosphate	AGREDA 1.0	Blasco, T. et al. An extended reconstruction of human gut microbiota metabolism of dietary compounds. Nat. Commun. 12, 1–12 (2021).
cpd15527	pa181[c]	1,2-dioctadec-11-enoyl-sn-glycerol 3-phosphate	AGREDA 1.0	Blasco, T. et al. An extended reconstruction of human gut microbiota metabolism of dietary compounds. Nat. Commun. 12, 1–12 (2021).
cpd15681	paai15[c]	1,2-dianteisopentadecanoyl-sn-glycerol 3-phosphate (12-methyl-tetradecanoyl, anteiso-C15)	AGREDA 1.0	Blasco, T. et al. An extended reconstruction of human gut microbiota metabolism of dietary compounds. Nat. Commun. 12, 1–12 (2021).
cpd15678	paai17[c]	1,2-dianteisoheptadecanoyl-sn-glycerol 3-phosphate (14-methyl-hexadecanoyl, anteiso-C17)	AGREDA 1.0	Blasco, T. et al. An extended reconstruction of human gut microbiota metabolism of dietary compounds. Nat. Commun. 12, 1–12 (2021).
cpd15679	pai14[c]	1,2-diisotetradecanoyl-sn-glycerol 3-phosphate (12-methyl-tridecanoyl, iso-C14)	AGREDA 1.0	Blasco, T. et al. An extended reconstruction of human gut microbiota metabolism of dietary compounds. Nat. Commun. 12, 1–12 (2021).
cpd15680	pai15[c]	1,2-diisopentadecanoyl-sn-glycerol 3-phosphate (13-methyl-tetradecanoyl, iso-C15)	AGREDA 1.0	Blasco, T. et al. An extended reconstruction of human gut microbiota metabolism of dietary compounds. Nat. Commun. 12, 1–12 (2021).
cpd15682	pai16[c]	1,2-diisohexadecanoyl-sn-glycerol 3-phosphate (14-methyl-pentadecanoyl, iso-C16)	AGREDA 1.0	Blasco, T. et al. An extended reconstruction of human gut microbiota metabolism of dietary compounds. Nat. Commun. 12, 1–12 (2021).
cpd15677	pai17[c]	1,2-diisoheptadecanoyl-sn-glycerol 3-phosphate (15-methyl-hexadecanoyl, iso-C17)	AGREDA 1.0	Blasco, T. et al. An extended reconstruction of human gut microbiota metabolism of dietary compounds. Nat. Commun. 12, 1–12 (2021).
cpd15277	palmACP[c]	Palmitoyl-ACP (n-C16:0ACP)	AGREDA 1.0	Blasco, T. et al. An extended reconstruction of human gut microbiota metabolism of dietary compounds. Nat. Commun. 12, 1–12 (2021).
cpd00834	pan4p[c]	Pantetheine 4-phosphate	AGREDA 1.0	Blasco, T. et al. An extended reconstruction of human gut microbiota metabolism of dietary compounds. Nat. Commun. 12, 1–12 (2021).
cpd00408	pant_R[c]	(R)-Pantoate	AGREDA 1.0	Blasco, T. et al. An extended reconstruction of human gut microbiota metabolism of dietary compounds. Nat. Commun. 12, 1–12 (2021).
cpd00045	pap[c]	adenosine 3,5-bismonophosphate(4-)	AGREDA 1.0	Blasco, T. et al. An extended reconstruction of human gut microbiota metabolism of dietary compounds. Nat. Commun. 12, 1–12 (2021).
cpd00478	pdx5p[c]	Pyridoxine 5-phosphate	AGREDA 1.0	Blasco, T. et al. An extended reconstruction of human gut microbiota metabolism of dietary compounds. Nat. Commun. 12, 1–12 (2021).
cpd15528	pe120[c]	phosphatidylethanolamine (didodecanoyl, n-C12:0)	AGREDA 1.0	Blasco, T. et al. An extended reconstruction of human gut microbiota metabolism of dietary compounds. Nat. Commun. 12, 1–12 (2021).
cpd33856	pe140[c]	phosphatidylethanolamine (ditetradecanoyl, n-C14:0)	AGREDA 1.0	Blasco, T. et al. An extended reconstruction of human gut microbiota metabolism of dietary compounds. Nat. Commun. 12, 1–12 (2021).
cpd15530	pe141[c]	phosphatidylethanolamine (ditetradec-7-enoyl, n-C14:1)	AGREDA 1.0	Blasco, T. et al. An extended reconstruction of human gut microbiota metabolism of dietary compounds. Nat. Commun. 12, 1–12 (2021).
cpd23597	pe160[c]	phosphatidylethanolamine (dihexadecanoyl, n-C16:0)	AGREDA 1.0	Blasco, T. et al. An extended reconstruction of human gut microbiota metabolism of dietary compounds. Nat. Commun. 12, 1–12 (2021).
cpd15532	pe161[c]	phosphatidylethanolamine (dihexadec-9enoyl, n-C16:1)	AGREDA 1.0	Blasco, T. et al. An extended reconstruction of human gut microbiota metabolism of dietary compounds. Nat. Commun. 12, 1–12 (2021).
cpd23596	pe180[c]	phosphatidylethanolamine (dioctadecanoyl, n-C18:0)	AGREDA 1.0	Blasco, T. et al. An extended reconstruction of human gut microbiota metabolism of dietary compounds. Nat. Commun. 12, 1–12 (2021).
cpd15534	pe181[c]	phosphatidylethanolamine (dioctadec-11-enoyl, n-C18:1)	AGREDA 1.0	Blasco, T. et al. An extended reconstruction of human gut microbiota metabolism of dietary compounds. Nat. Commun. 12, 1–12 (2021).
cpd15699	peai15[c]	Phosphatidylethanolamine (12-methyl-tetradecanoyl, anteiso-C15)	AGREDA 1.0	Blasco, T. et al. An extended reconstruction of human gut microbiota metabolism of dietary compounds. Nat. Commun. 12, 1–12 (2021).
cpd15696	peai17[c]	Phosphatidylethanolamine (14-methyl-hexadecanoyl, anteiso-C17)	AGREDA 1.0	Blasco, T. et al. An extended reconstruction of human gut microbiota metabolism of dietary compounds. Nat. Commun. 12, 1–12 (2021).
cpd15697	pei14[c]	Phosphatidylethanolamine (12-methyl-tridecanoyl, iso-C14)	AGREDA 1.0	Blasco, T. et al. An extended reconstruction of human gut microbiota metabolism of dietary compounds. Nat. Commun. 12, 1–12 (2021).
cpd15698	pei15[c]	Phosphatidylethanolamine (13-methyl-tetradecanoyl, iso-C15)	AGREDA 1.0	Blasco, T. et al. An extended reconstruction of human gut microbiota metabolism of dietary compounds. Nat. Commun. 12, 1–12 (2021).
cpd15700	pei16[c]	Phosphatidylethanolamine (14-methyl-pentadecanoyl, iso-C16)	AGREDA 1.0	Blasco, T. et al. An extended reconstruction of human gut microbiota metabolism of dietary compounds. Nat. Commun. 12, 1–12 (2021).
cpd15695	pei17[c]	Phosphatidylethanolamine (15-methyl-hexadecanoyl, iso-C17)	AGREDA 1.0	Blasco, T. et al. An extended reconstruction of human gut microbiota metabolism of dietary compounds. Nat. Commun. 12, 1–12 (2021).
cpd02591	pendp[c]	all-trans-Pentaprenyl diphosphate	AGREDA 1.0	Blasco, T. et al. An extended reconstruction of human gut microbiota metabolism of dietary compounds. Nat. Commun. 12, 1–12 (2021).
cpd00061	pep[c]	Phosphoenolpyruvate	AGREDA 1.0	Blasco, T. et al. An extended reconstruction of human gut microbiota metabolism of dietary compounds. Nat. Commun. 12, 1–12 (2021).
cpd35089	pg140[c]	Phosphatidylglycerol (ditetradecanoyl, n-C14:0)	AGREDA 1.0	Blasco, T. et al. An extended reconstruction of human gut microbiota metabolism of dietary compounds. Nat. Commun. 12, 1–12 (2021).
cpd15538	pg160[c]	Phosphatidylglycerol (dihexadecanoyl, n-C16:0)	AGREDA 1.0	Blasco, T. et al. An extended reconstruction of human gut microbiota metabolism of dietary compounds. Nat. Commun. 12, 1–12 (2021).
cpd15540	pg180[c]	Phosphatidylglycerol (dioctadecanoyl, n-C18:0)	AGREDA 1.0	Blasco, T. et al. An extended reconstruction of human gut microbiota metabolism of dietary compounds. Nat. Commun. 12, 1–12 (2021).
cpd15726	pgai15[c]	Phosphatidylglycerol (12-methyl-tetradecanoyl, anteiso-C15)	AGREDA 1.0	Blasco, T. et al. An extended reconstruction of human gut microbiota metabolism of dietary compounds. Nat. Commun. 12, 1–12 (2021).
cpd15723	pgai17[c]	Phosphatidylglycerol (14-methyl-hexadecanoyl, anteiso-C17)	AGREDA 1.0	Blasco, T. et al. An extended reconstruction of human gut microbiota metabolism of dietary compounds. Nat. Commun. 12, 1–12 (2021).
cpd15724	pgi14[c]	Phosphatidylglycerol (12-methyltridecanoyl, iso-C14)	AGREDA 1.0	Blasco, T. et al. An extended reconstruction of human gut microbiota metabolism of dietary compounds. Nat. Commun. 12, 1–12 (2021).
cpd15725	pgi15[c]	Phosphatidylglycerol (13-methyltetradecanoyl, iso-C15)	AGREDA 1.0	Blasco, T. et al. An extended reconstruction of human gut microbiota metabolism of dietary compounds. Nat. Commun. 12, 1–12 (2021).
cpd15727	pgi16[c]	Phosphatidylglycerol (14-methylpentadecanoyl, iso-C16)	AGREDA 1.0	Blasco, T. et al. An extended reconstruction of human gut microbiota metabolism of dietary compounds. Nat. Commun. 12, 1–12 (2021).
cpd15722	pgi17[c]	Phosphatidylglycerol (15-methyl-hexadecanoyl, iso-C17)	AGREDA 1.0	Blasco, T. et al. An extended reconstruction of human gut microbiota metabolism of dietary compounds. Nat. Commun. 12, 1–12 (2021).
cpd15542	pgp120[c]	Phosphatidylglycerophosphate (didodecanoyl, n-C12:0)	AGREDA 1.0	Blasco, T. et al. An extended reconstruction of human gut microbiota metabolism of dietary compounds. Nat. Commun. 12, 1–12 (2021).
cpd15543	pgp140[c]	Phosphatidylglycerophosphate (ditetradecanoyl, n-C14:0)	AGREDA 1.0	Blasco, T. et al. An extended reconstruction of human gut microbiota metabolism of dietary compounds. Nat. Commun. 12, 1–12 (2021).
cpd15544	pgp141[c]	Phosphatidylglycerophosphate (ditetradec-7-enoyl, n-C14:1)	AGREDA 1.0	Blasco, T. et al. An extended reconstruction of human gut microbiota metabolism of dietary compounds. Nat. Commun. 12, 1–12 (2021).
cpd15545	pgp160[c]	Phosphatidylglycerophosphate (dihexadecanoyl, n-C16:0)	AGREDA 1.0	Blasco, T. et al. An extended reconstruction of human gut microbiota metabolism of dietary compounds. Nat. Commun. 12, 1–12 (2021).
cpd26451	pgp161[c]	Phosphatidylglycerophosphate (dihexadec-9-enoyl, n-C16:1)	AGREDA 1.0	Blasco, T. et al. An extended reconstruction of human gut microbiota metabolism of dietary compounds. Nat. Commun. 12, 1–12 (2021).
cpd15547	pgp180[c]	Phosphatidylglycerophosphate (dioctadecanoyl, n-C18:0)	AGREDA 1.0	Blasco, T. et al. An extended reconstruction of human gut microbiota metabolism of dietary compounds. Nat. Commun. 12, 1–12 (2021).
cpd15548	pgp181[c]	Phosphatidylglycerophosphate (dioctadec-11-enoyl, n-C18:1)	AGREDA 1.0	Blasco, T. et al. An extended reconstruction of human gut microbiota metabolism of dietary compounds. Nat. Commun. 12, 1–12 (2021).
cpd15720	pgpai15[c]	Phosphatidylglycerophosphate (12-methyl-tetradecanoyl, anteiso-C15)	AGREDA 1.0	Blasco, T. et al. An extended reconstruction of human gut microbiota metabolism of dietary compounds. Nat. Commun. 12, 1–12 (2021).
cpd15717	pgpai17[c]	Phosphatidylglycerophosphate (14-methyl-hexadecanoyl, anteiso-C17)	AGREDA 1.0	Blasco, T. et al. An extended reconstruction of human gut microbiota metabolism of dietary compounds. Nat. Commun. 12, 1–12 (2021).
cpd15718	pgpi14[c]	Phosphatidylglycerophosphate (12-methyltridecanoyl, iso-C14)	AGREDA 1.0	Blasco, T. et al. An extended reconstruction of human gut microbiota metabolism of dietary compounds. Nat. Commun. 12, 1–12 (2021).
cpd15719	pgpi15[c]	Phosphatidylglycerophosphate (13-methyltetradecanoyl, iso-C15)	AGREDA 1.0	Blasco, T. et al. An extended reconstruction of human gut microbiota metabolism of dietary compounds. Nat. Commun. 12, 1–12 (2021).
cpd15721	pgpi16[c]	Phosphatidylglycerophosphate (14-methylpentadecanoyl, iso-C16)	AGREDA 1.0	Blasco, T. et al. An extended reconstruction of human gut microbiota metabolism of dietary compounds. Nat. Commun. 12, 1–12 (2021).
cpd15716	pgpi17[c]	Phosphatidylglycerophosphate (15-methyl-hexadecanoyl, iso-C17)	AGREDA 1.0	Blasco, T. et al. An extended reconstruction of human gut microbiota metabolism of dietary compounds. Nat. Commun. 12, 1–12 (2021).
cpd00066	phe_L[c]	L-phenylalanine	AGREDA 1.0	Blasco, T. et al. An extended reconstruction of human gut microbiota metabolism of dietary compounds. Nat. Commun. 12, 1–12 (2021).
cpd00066	phe_L[e]	L-phenylalanine	AGREDA 1.0	Blasco, T. et al. An extended reconstruction of human gut microbiota metabolism of dietary compounds. Nat. Commun. 12, 1–12 (2021).
cpd00028	pheme[c]	Protoheme	AGREDA 1.0	Blasco, T. et al. An extended reconstruction of human gut microbiota metabolism of dietary compounds. Nat. Commun. 12, 1–12 (2021).
cpd00028	pheme[e]	Protoheme	AGREDA 1.0	Blasco, T. et al. An extended reconstruction of human gut microbiota metabolism of dietary compounds. Nat. Commun. 12, 1–12 (2021).
cpd00809	phom[c]	O-phosphonato-L-homoserine(2-)	AGREDA 1.0	Blasco, T. et al. An extended reconstruction of human gut microbiota metabolism of dietary compounds. Nat. Commun. 12, 1–12 (2021).
cpd00143	phpyr[c]	keto-phenylpyruvate	AGREDA 1.0	Blasco, T. et al. An extended reconstruction of human gut microbiota metabolism of dietary compounds. Nat. Commun. 12, 1–12 (2021).
cpd03607	phthr[c]	O-Phospho-4-hydroxy-L-threonine	AGREDA 1.0	Blasco, T. et al. An extended reconstruction of human gut microbiota metabolism of dietary compounds. Nat. Commun. 12, 1–12 (2021).
cpd00009	pi[c]	hydrogenphosphate	AGREDA 1.0	Blasco, T. et al. An extended reconstruction of human gut microbiota metabolism of dietary compounds. Nat. Commun. 12, 1–12 (2021).
cpd00009	pi[e]	hydrogenphosphate	AGREDA 1.0	Blasco, T. et al. An extended reconstruction of human gut microbiota metabolism of dietary compounds. Nat. Commun. 12, 1–12 (2021).
cpd00134	pmtcoa[c]	Palmitoyl-CoA (n-C16:0CoA)	AGREDA 1.0	Blasco, T. et al. An extended reconstruction of human gut microbiota metabolism of dietary compounds. Nat. Commun. 12, 1–12 (2021).
cpd00646	pnp[c]	4-Hydroxynitrobenzene, p-Nitrophenol	AGREDA 1.0	Blasco, T. et al. An extended reconstruction of human gut microbiota metabolism of dietary compounds. Nat. Commun. 12, 1–12 (2021).
cpd00644	pnto_R[c]	(R)-Pantothenate	AGREDA 1.0	Blasco, T. et al. An extended reconstruction of human gut microbiota metabolism of dietary compounds. Nat. Commun. 12, 1–12 (2021).
cpd00644	pnto_R[e]	(R)-Pantothenate	AGREDA 1.0	Blasco, T. et al. An extended reconstruction of human gut microbiota metabolism of dietary compounds. Nat. Commun. 12, 1–12 (2021).
cpd00141	ppa[c]	propionate	AGREDA 1.0	Blasco, T. et al. An extended reconstruction of human gut microbiota metabolism of dietary compounds. Nat. Commun. 12, 1–12 (2021).
cpd01844	ppap[c]	Propanoyl phosphate	AGREDA 1.0	Blasco, T. et al. An extended reconstruction of human gut microbiota metabolism of dietary compounds. Nat. Commun. 12, 1–12 (2021).
cpd00086	ppcoa[c]	Propanoyl-CoA	AGREDA 1.0	Blasco, T. et al. An extended reconstruction of human gut microbiota metabolism of dietary compounds. Nat. Commun. 12, 1–12 (2021).
cpd00905	ppgpp[c]	Guanosine 3,5-bis(diphosphate)	AGREDA 1.0	Blasco, T. et al. An extended reconstruction of human gut microbiota metabolism of dietary compounds. Nat. Commun. 12, 1–12 (2021).
cpd00219	pphn[c]	Prephenate	AGREDA 1.0	Blasco, T. et al. An extended reconstruction of human gut microbiota metabolism of dietary compounds. Nat. Commun. 12, 1–12 (2021).
cpd02168	pphtd[c]	Prephytoene diphosphate	AGREDA 1.0	Blasco, T. et al. An extended reconstruction of human gut microbiota metabolism of dietary compounds. Nat. Commun. 12, 1–12 (2021).
cpd00012	ppi[c]	Diphosphate	AGREDA 1.0	Blasco, T. et al. An extended reconstruction of human gut microbiota metabolism of dietary compounds. Nat. Commun. 12, 1–12 (2021).
cpd00791	pppg9[c]	Protoporphyrinogen IX	AGREDA 1.0	Blasco, T. et al. An extended reconstruction of human gut microbiota metabolism of dietary compounds. Nat. Commun. 12, 1–12 (2021).
cpd00421	pppi[c]	triphosphate(5-)	AGREDA 1.0	Blasco, T. et al. An extended reconstruction of human gut microbiota metabolism of dietary compounds. Nat. Commun. 12, 1–12 (2021).
cpd01982	pram[c]	5-Phospho-beta-D-ribosylamine	AGREDA 1.0	Blasco, T. et al. An extended reconstruction of human gut microbiota metabolism of dietary compounds. Nat. Commun. 12, 1–12 (2021).
cpd01777	prbamp[c]	1-(5-Phosphoribosyl)-AMP	AGREDA 1.0	Blasco, T. et al. An extended reconstruction of human gut microbiota metabolism of dietary compounds. Nat. Commun. 12, 1–12 (2021).
cpd01775	prbatp[c]	1-(5-Phosphoribosyl)-ATP	AGREDA 1.0	Blasco, T. et al. An extended reconstruction of human gut microbiota metabolism of dietary compounds. Nat. Commun. 12, 1–12 (2021).
cpd02979	prfp[c]	1-(5-Phosphoribosyl)-5-[(5-phosphoribosylamino)methylideneamino]imidazole-4-carboxamide	AGREDA 1.0	Blasco, T. et al. An extended reconstruction of human gut microbiota metabolism of dietary compounds. Nat. Commun. 12, 1–12 (2021).
cpd15661	prl45tca[c]	Prenol-45n teichoic acid	AGREDA 1.0	Blasco, T. et al. An extended reconstruction of human gut microbiota metabolism of dietary compounds. Nat. Commun. 12, 1–12 (2021).
cpd15663	prl45tcaala[c]	Prenol-45n teichoic acid-alanine substituted	AGREDA 1.0	Blasco, T. et al. An extended reconstruction of human gut microbiota metabolism of dietary compounds. Nat. Commun. 12, 1–12 (2021).
cpd15662	prl45tcaglc[c]	Prenol-45n teichoic acid-glucose substituted	AGREDA 1.0	Blasco, T. et al. An extended reconstruction of human gut microbiota metabolism of dietary compounds. Nat. Commun. 12, 1–12 (2021).
cpd02991	prlp[c]	5-[(5-phospho-1-deoxyribulos-1-ylamino)methylideneamino]-1-(5-phosphoribosyl)imidazole-4-carboxamide	AGREDA 1.0	Blasco, T. et al. An extended reconstruction of human gut microbiota metabolism of dietary compounds. Nat. Commun. 12, 1–12 (2021).
cpd00129	pro_L[c]	L-proline	AGREDA 1.0	Blasco, T. et al. An extended reconstruction of human gut microbiota metabolism of dietary compounds. Nat. Commun. 12, 1–12 (2021).
cpd00129	pro_L[e]	L-proline	AGREDA 1.0	Blasco, T. et al. An extended reconstruction of human gut microbiota metabolism of dietary compounds. Nat. Commun. 12, 1–12 (2021).
cpd17041	proteinsynth[c]	Protein biosynthesis	AGREDA 1.0	Blasco, T. et al. An extended reconstruction of human gut microbiota metabolism of dietary compounds. Nat. Commun. 12, 1–12 (2021).
cpd00103	prpp[c]	5-Phospho-alpha-D-ribose 1-diphosphate	AGREDA 1.0	Blasco, T. et al. An extended reconstruction of human gut microbiota metabolism of dietary compounds. Nat. Commun. 12, 1–12 (2021).
cpd15552	ps120[c]	phosphatidylserine (didodecanoyl, n-C12:0)	AGREDA 1.0	Blasco, T. et al. An extended reconstruction of human gut microbiota metabolism of dietary compounds. Nat. Commun. 12, 1–12 (2021).
cpd15553	ps140[c]	phosphatidylserine (ditetradecanoyl, n-C14:0)	AGREDA 1.0	Blasco, T. et al. An extended reconstruction of human gut microbiota metabolism of dietary compounds. Nat. Commun. 12, 1–12 (2021).
cpd15554	ps141[c]	phosphatidylserine (ditetradec-7-enoyl, n-C14:1)	AGREDA 1.0	Blasco, T. et al. An extended reconstruction of human gut microbiota metabolism of dietary compounds. Nat. Commun. 12, 1–12 (2021).
cpd23595	ps160[c]	phosphatidylserine (dihexadecanoyl, n-C16:0)	AGREDA 1.0	Blasco, T. et al. An extended reconstruction of human gut microbiota metabolism of dietary compounds. Nat. Commun. 12, 1–12 (2021).
cpd15556	ps161[c]	phosphatidylserine (dihexadec-9-enoyl, n-C16:1)	AGREDA 1.0	Blasco, T. et al. An extended reconstruction of human gut microbiota metabolism of dietary compounds. Nat. Commun. 12, 1–12 (2021).
cpd23594	ps180[c]	phosphatidylserine (dioctadecanoyl, n-C18:0)	AGREDA 1.0	Blasco, T. et al. An extended reconstruction of human gut microbiota metabolism of dietary compounds. Nat. Commun. 12, 1–12 (2021).
cpd15558	ps181[c]	phosphatidylserine (dioctadec-11-enoyl, n-C18:1)	AGREDA 1.0	Blasco, T. et al. An extended reconstruction of human gut microbiota metabolism of dietary compounds. Nat. Commun. 12, 1–12 (2021).
cpd15693	psai15[c]	Phosphatidylserine (12-methyl-tetradecanoyl, anteiso-C15)	AGREDA 1.0	Blasco, T. et al. An extended reconstruction of human gut microbiota metabolism of dietary compounds. Nat. Commun. 12, 1–12 (2021).
cpd15690	psai17[c]	Phosphatidylserine (14-methyl-hexadecanoyl, anteiso-C17)	AGREDA 1.0	Blasco, T. et al. An extended reconstruction of human gut microbiota metabolism of dietary compounds. Nat. Commun. 12, 1–12 (2021).
cpd00738	pser_L[c]	O-Phospho-L-serine	AGREDA 1.0	Blasco, T. et al. An extended reconstruction of human gut microbiota metabolism of dietary compounds. Nat. Commun. 12, 1–12 (2021).
cpd15691	psi14[c]	Phosphatidylserine (12-methyl-tridecanoyl, iso-C14)	AGREDA 1.0	Blasco, T. et al. An extended reconstruction of human gut microbiota metabolism of dietary compounds. Nat. Commun. 12, 1–12 (2021).
cpd15692	psi15[c]	Phosphatidylserine (13-methyl-tetradecanoyl, iso-C15)	AGREDA 1.0	Blasco, T. et al. An extended reconstruction of human gut microbiota metabolism of dietary compounds. Nat. Commun. 12, 1–12 (2021).
cpd15694	psi16[c]	Phosphatidylserine (14-methyl-pentadecanoyl, iso-C16)	AGREDA 1.0	Blasco, T. et al. An extended reconstruction of human gut microbiota metabolism of dietary compounds. Nat. Commun. 12, 1–12 (2021).
cpd15689	psi17[c]	Phosphatidylserine (15-methyl-hexadecanoyl, iso-C17)	AGREDA 1.0	Blasco, T. et al. An extended reconstruction of human gut microbiota metabolism of dietary compounds. Nat. Commun. 12, 1–12 (2021).
cpd00118	ptrc[c]	Putrescine	AGREDA 1.0	Blasco, T. et al. An extended reconstruction of human gut microbiota metabolism of dietary compounds. Nat. Commun. 12, 1–12 (2021).
cpdAGORA1230	pullulan1200[e]	pullulan (n=1200 repeat units, alpha-1,4 and alph-1,6 bounds)	AGREDA 1.0	Blasco, T. et al. An extended reconstruction of human gut microbiota metabolism of dietary compounds. Nat. Commun. 12, 1–12 (2021).
cpd00493	pyam5p[c]	Pyridoxamine 5-phosphate	AGREDA 1.0	Blasco, T. et al. An extended reconstruction of human gut microbiota metabolism of dietary compounds. Nat. Commun. 12, 1–12 (2021).
cpd00419	pydam[c]	Pyridoxamine	AGREDA 1.0	Blasco, T. et al. An extended reconstruction of human gut microbiota metabolism of dietary compounds. Nat. Commun. 12, 1–12 (2021).
cpd00016	pydx5p[c]	Pyridoxal 5-phosphate	AGREDA 1.0	Blasco, T. et al. An extended reconstruction of human gut microbiota metabolism of dietary compounds. Nat. Commun. 12, 1–12 (2021).
cpd00215	pydx[c]	Pyridoxal	AGREDA 1.0	Blasco, T. et al. An extended reconstruction of human gut microbiota metabolism of dietary compounds. Nat. Commun. 12, 1–12 (2021).
cpd00215	pydx[e]	Pyridoxal	AGREDA 1.0	Blasco, T. et al. An extended reconstruction of human gut microbiota metabolism of dietary compounds. Nat. Commun. 12, 1–12 (2021).
cpd00263	pydxn[c]	Pyridoxine	AGREDA 1.0	Blasco, T. et al. An extended reconstruction of human gut microbiota metabolism of dietary compounds. Nat. Commun. 12, 1–12 (2021).
cpd00020	pyr[c]	pyruvate	AGREDA 1.0	Blasco, T. et al. An extended reconstruction of human gut microbiota metabolism of dietary compounds. Nat. Commun. 12, 1–12 (2021).
cpd15560	q8[c]	Ubiquinone-8	AGREDA 1.0	Blasco, T. et al. An extended reconstruction of human gut microbiota metabolism of dietary compounds. Nat. Commun. 12, 1–12 (2021).
cpd15561	q8h2[c]	Ubiquinol-8	AGREDA 1.0	Blasco, T. et al. An extended reconstruction of human gut microbiota metabolism of dietary compounds. Nat. Commun. 12, 1–12 (2021).
cpd02333	quln[c]	quinolinate(2-)	AGREDA 1.0	Blasco, T. et al. An extended reconstruction of human gut microbiota metabolism of dietary compounds. Nat. Commun. 12, 1–12 (2021).
cpd00475	r1p[c]	alpha-D-Ribose 1-phosphate	AGREDA 1.0	Blasco, T. et al. An extended reconstruction of human gut microbiota metabolism of dietary compounds. Nat. Commun. 12, 1–12 (2021).
cpd00101	r5p[c]	alpha-D-Ribose 5-phosphate	AGREDA 1.0	Blasco, T. et al. An extended reconstruction of human gut microbiota metabolism of dietary compounds. Nat. Commun. 12, 1–12 (2021).
cpd00382	raffin[c]	Raffinose	AGREDA 1.0	Blasco, T. et al. An extended reconstruction of human gut microbiota metabolism of dietary compounds. Nat. Commun. 12, 1–12 (2021).
cpd00258	rbl_D[c]	D-ribulose	AGREDA 1.0	Blasco, T. et al. An extended reconstruction of human gut microbiota metabolism of dietary compounds. Nat. Commun. 12, 1–12 (2021).
cpd00397	rbl_L[c]	L-Ribulose	AGREDA 1.0	Blasco, T. et al. An extended reconstruction of human gut microbiota metabolism of dietary compounds. Nat. Commun. 12, 1–12 (2021).
cpd03423	rdmbzi[c]	N1-(alpha-D-ribosyl)-5,6-dimethylbenzimidazole	AGREDA 1.0	Blasco, T. et al. An extended reconstruction of human gut microbiota metabolism of dietary compounds. Nat. Commun. 12, 1–12 (2021).
cpd02227	rhcys[c]	S-Ribosyl-L-homocysteine	AGREDA 1.0	Blasco, T. et al. An extended reconstruction of human gut microbiota metabolism of dietary compounds. Nat. Commun. 12, 1–12 (2021).
cpd00105	rib_D[c]	D-ribose	AGREDA 1.0	Blasco, T. et al. An extended reconstruction of human gut microbiota metabolism of dietary compounds. Nat. Commun. 12, 1–12 (2021).
cpd00105	rib_D[e]	D-ribose	AGREDA 1.0	Blasco, T. et al. An extended reconstruction of human gut microbiota metabolism of dietary compounds. Nat. Commun. 12, 1–12 (2021).
cpd00220	ribflv[c]	Riboflavin	AGREDA 1.0	Blasco, T. et al. An extended reconstruction of human gut microbiota metabolism of dietary compounds. Nat. Commun. 12, 1–12 (2021).
cpd00220	ribflv[e]	Riboflavin	AGREDA 1.0	Blasco, T. et al. An extended reconstruction of human gut microbiota metabolism of dietary compounds. Nat. Commun. 12, 1–12 (2021).
cpd00831	rml1p[c]	L-Rhamnulose 1-phosphate	AGREDA 1.0	Blasco, T. et al. An extended reconstruction of human gut microbiota metabolism of dietary compounds. Nat. Commun. 12, 1–12 (2021).
cpd00642	rml[c]	L-Rhamnulose	AGREDA 1.0	Blasco, T. et al. An extended reconstruction of human gut microbiota metabolism of dietary compounds. Nat. Commun. 12, 1–12 (2021).
cpd02016	rnam[c]	N-Ribosylnicotinamide	AGREDA 1.0	Blasco, T. et al. An extended reconstruction of human gut microbiota metabolism of dietary compounds. Nat. Commun. 12, 1–12 (2021).
cpd17043	rnatrans[c]	RNA transcription	AGREDA 1.0	Blasco, T. et al. An extended reconstruction of human gut microbiota metabolism of dietary compounds. Nat. Commun. 12, 1–12 (2021).
cpd00171	ru5p_D[c]	D-ribulose 5-phosphate(2-)	AGREDA 1.0	Blasco, T. et al. An extended reconstruction of human gut microbiota metabolism of dietary compounds. Nat. Commun. 12, 1–12 (2021).
cpd00808	ru5p_L[c]	L-Ribulose 5-phosphate	AGREDA 1.0	Blasco, T. et al. An extended reconstruction of human gut microbiota metabolism of dietary compounds. Nat. Commun. 12, 1–12 (2021).
cpd00349	s17bp[c]	Sedoheptulose 1,7-bisphosphate	AGREDA 1.0	Blasco, T. et al. An extended reconstruction of human gut microbiota metabolism of dietary compounds. Nat. Commun. 12, 1–12 (2021).
cpd00238	s7p[c]	Sedoheptulose 7-phosphate	AGREDA 1.0	Blasco, T. et al. An extended reconstruction of human gut microbiota metabolism of dietary compounds. Nat. Commun. 12, 1–12 (2021).
cpdAGORA1260	sT_antigen[e]	sialyl-T antigen	AGREDA 1.0	Blasco, T. et al. An extended reconstruction of human gut microbiota metabolism of dietary compounds. Nat. Commun. 12, 1–12 (2021).
cpdAGORA1261	sT_antigen_rl[e]	released sialyl-Tn antigen	AGREDA 1.0	Blasco, T. et al. An extended reconstruction of human gut microbiota metabolism of dietary compounds. Nat. Commun. 12, 1–12 (2021).
cpd21528	sTn_antigen[e]	sialyl-Tn antigen	AGREDA 1.0	Blasco, T. et al. An extended reconstruction of human gut microbiota metabolism of dietary compounds. Nat. Commun. 12, 1–12 (2021).
cpd00599	salc[c]	Salicylic acid, o-Hydroxybenzoic acid	AGREDA 1.0	Blasco, T. et al. An extended reconstruction of human gut microbiota metabolism of dietary compounds. Nat. Commun. 12, 1–12 (2021).
cpd01078	seln[c]	Selenide	AGREDA 1.0	Blasco, T. et al. An extended reconstruction of human gut microbiota metabolism of dietary compounds. Nat. Commun. 12, 1–12 (2021).
cpd03078	selnp[c]	Selenophosphate	AGREDA 1.0	Blasco, T. et al. An extended reconstruction of human gut microbiota metabolism of dietary compounds. Nat. Commun. 12, 1–12 (2021).
cpd00054	ser_L[c]	L-serine	AGREDA 1.0	Blasco, T. et al. An extended reconstruction of human gut microbiota metabolism of dietary compounds. Nat. Commun. 12, 1–12 (2021).
cpd00054	ser_L[e]	L-serine	AGREDA 1.0	Blasco, T. et al. An extended reconstruction of human gut microbiota metabolism of dietary compounds. Nat. Commun. 12, 1–12 (2021).
cpd00557	sheme[c]	Siroheme	AGREDA 1.0	Blasco, T. et al. An extended reconstruction of human gut microbiota metabolism of dietary compounds. Nat. Commun. 12, 1–12 (2021).
cpd00557	sheme[e]	Siroheme	AGREDA 1.0	Blasco, T. et al. An extended reconstruction of human gut microbiota metabolism of dietary compounds. Nat. Commun. 12, 1–12 (2021).
cpd02030	skm5p[c]	Shikimate 5-phosphate	AGREDA 1.0	Blasco, T. et al. An extended reconstruction of human gut microbiota metabolism of dietary compounds. Nat. Commun. 12, 1–12 (2021).
cpd00383	skm[c]	Shikimate	AGREDA 1.0	Blasco, T. et al. An extended reconstruction of human gut microbiota metabolism of dietary compounds. Nat. Commun. 12, 1–12 (2021).
cpd00081	so3[c]	Sulfite	AGREDA 1.0	Blasco, T. et al. An extended reconstruction of human gut microbiota metabolism of dietary compounds. Nat. Commun. 12, 1–12 (2021).
cpd00048	so4[c]	sulfate	AGREDA 1.0	Blasco, T. et al. An extended reconstruction of human gut microbiota metabolism of dietary compounds. Nat. Commun. 12, 1–12 (2021).
cpd00048	so4[e]	sulfate	AGREDA 1.0	Blasco, T. et al. An extended reconstruction of human gut microbiota metabolism of dietary compounds. Nat. Commun. 12, 1–12 (2021).
cpd00264	spmd[c]	Spermidine	AGREDA 1.0	Blasco, T. et al. An extended reconstruction of human gut microbiota metabolism of dietary compounds. Nat. Commun. 12, 1–12 (2021).
cpd00264	spmd[e]	Spermidine	AGREDA 1.0	Blasco, T. et al. An extended reconstruction of human gut microbiota metabolism of dietary compounds. Nat. Commun. 12, 1–12 (2021).
cpd00327	stcoa[c]	Stearoyl-CoA (n-C18:0CoA)	AGREDA 1.0	Blasco, T. et al. An extended reconstruction of human gut microbiota metabolism of dietary compounds. Nat. Commun. 12, 1–12 (2021).
cpd15748	sttca1[c]	Stearoyllipoteichoic acid (n=24), linked, unsubstituted	AGREDA 1.0	Blasco, T. et al. An extended reconstruction of human gut microbiota metabolism of dietary compounds. Nat. Commun. 12, 1–12 (2021).
cpd15766	sttcaacgam[c]	Stearoyllipoteichoic acid (n=24), linked, N-acetyl-D-glucosamine	AGREDA 1.0	Blasco, T. et al. An extended reconstruction of human gut microbiota metabolism of dietary compounds. Nat. Commun. 12, 1–12 (2021).
cpd15775	sttcaala_D[c]	Stearoyllipoteichoic acid (n=24), linked, D-alanine substituted	AGREDA 1.0	Blasco, T. et al. An extended reconstruction of human gut microbiota metabolism of dietary compounds. Nat. Commun. 12, 1–12 (2021).
cpd15757	sttcaglc[c]	Stearoyllipoteichoic acid (n=24), linked, glucose substituted	AGREDA 1.0	Blasco, T. et al. An extended reconstruction of human gut microbiota metabolism of dietary compounds. Nat. Commun. 12, 1–12 (2021).
cpd01133	stys[c]	Stachyose	AGREDA 1.0	Blasco, T. et al. An extended reconstruction of human gut microbiota metabolism of dietary compounds. Nat. Commun. 12, 1–12 (2021).
cpd01133	stys[e]	Stachyose	AGREDA 1.0	Blasco, T. et al. An extended reconstruction of human gut microbiota metabolism of dietary compounds. Nat. Commun. 12, 1–12 (2021).
cpd01693	suc6p[c]	Sucrose 6-phosphate	AGREDA 1.0	Blasco, T. et al. An extended reconstruction of human gut microbiota metabolism of dietary compounds. Nat. Commun. 12, 1–12 (2021).
cpd00036	succ[c]	Succinate	AGREDA 1.0	Blasco, T. et al. An extended reconstruction of human gut microbiota metabolism of dietary compounds. Nat. Commun. 12, 1–12 (2021).
cpd00036	succ[e]	Succinate	AGREDA 1.0	Blasco, T. et al. An extended reconstruction of human gut microbiota metabolism of dietary compounds. Nat. Commun. 12, 1–12 (2021).
cpd00078	succoa[c]	Succinyl-CoA	AGREDA 1.0	Blasco, T. et al. An extended reconstruction of human gut microbiota metabolism of dietary compounds. Nat. Commun. 12, 1–12 (2021).
cpd00822	suchms[c]	O-Succinyl-L-homoserine	AGREDA 1.0	Blasco, T. et al. An extended reconstruction of human gut microbiota metabolism of dietary compounds. Nat. Commun. 12, 1–12 (2021).
cpd00076	sucr[c]	Sucrose	AGREDA 1.0	Blasco, T. et al. An extended reconstruction of human gut microbiota metabolism of dietary compounds. Nat. Commun. 12, 1–12 (2021).
cpd00076	sucr[e]	Sucrose	AGREDA 1.0	Blasco, T. et al. An extended reconstruction of human gut microbiota metabolism of dietary compounds. Nat. Commun. 12, 1–12 (2021).
cpd00805	tag6p_D[c]	D-Tagatose 6-phosphate	AGREDA 1.0	Blasco, T. et al. An extended reconstruction of human gut microbiota metabolism of dietary compounds. Nat. Commun. 12, 1–12 (2021).
cpd02371	tagdp_D[c]	D-Tagatose 1,6-biphosphate	AGREDA 1.0	Blasco, T. et al. An extended reconstruction of human gut microbiota metabolism of dietary compounds. Nat. Commun. 12, 1–12 (2021).
cpd00666	tartr_L[c]	L-tartrate	AGREDA 1.0	Blasco, T. et al. An extended reconstruction of human gut microbiota metabolism of dietary compounds. Nat. Commun. 12, 1–12 (2021).
cpd00210	taur[c]	Taurine	AGREDA 1.0	Blasco, T. et al. An extended reconstruction of human gut microbiota metabolism of dietary compounds. Nat. Commun. 12, 1–12 (2021).
cpd00210	taur[e]	Taurine	AGREDA 1.0	Blasco, T. et al. An extended reconstruction of human gut microbiota metabolism of dietary compounds. Nat. Commun. 12, 1–12 (2021).
cpd11459	tcam[c]	minor teichoic acid (acetylgalactosamine glucose phosphate, n=30)	AGREDA 1.0	Blasco, T. et al. An extended reconstruction of human gut microbiota metabolism of dietary compounds. Nat. Commun. 12, 1–12 (2021).
cpd01695	tdcoa[c]	Tetradecanoyl-CoA (n-C14:0CoA)	AGREDA 1.0	Blasco, T. et al. An extended reconstruction of human gut microbiota metabolism of dietary compounds. Nat. Commun. 12, 1–12 (2021).
cpd15294	tdeACP[c]	cis-tetradec-7-enoyl-[acyl-carrier protein] (n-C14:1)	AGREDA 1.0	Blasco, T. et al. An extended reconstruction of human gut microbiota metabolism of dietary compounds. Nat. Commun. 12, 1–12 (2021).
cpd02465	thdp[c]	2,3,4,5-Tetrahydrodipicolinate	AGREDA 1.0	Blasco, T. et al. An extended reconstruction of human gut microbiota metabolism of dietary compounds. Nat. Commun. 12, 1–12 (2021).
cpd00087	thf[c]	5,6,7,8-Tetrahydrofolate	AGREDA 1.0	Blasco, T. et al. An extended reconstruction of human gut microbiota metabolism of dietary compounds. Nat. Commun. 12, 1–12 (2021).
cpd02555	thglu[c]	Tetrahydropteroyltri_L_glutamate	AGREDA 1.0	Blasco, T. et al. An extended reconstruction of human gut microbiota metabolism of dietary compounds. Nat. Commun. 12, 1–12 (2021).
cpd00305	thm[c]	Thiamin	AGREDA 1.0	Blasco, T. et al. An extended reconstruction of human gut microbiota metabolism of dietary compounds. Nat. Commun. 12, 1–12 (2021).
cpd00305	thm[e]	Thiamin	AGREDA 1.0	Blasco, T. et al. An extended reconstruction of human gut microbiota metabolism of dietary compounds. Nat. Commun. 12, 1–12 (2021).
cpd00793	thmmp[c]	Thiamin monophosphate	AGREDA 1.0	Blasco, T. et al. An extended reconstruction of human gut microbiota metabolism of dietary compounds. Nat. Commun. 12, 1–12 (2021).
cpd00056	thmpp[c]	Thiamine diphosphate	AGREDA 1.0	Blasco, T. et al. An extended reconstruction of human gut microbiota metabolism of dietary compounds. Nat. Commun. 12, 1–12 (2021).
cpd00161	thr_L[c]	L-threonine	AGREDA 1.0	Blasco, T. et al. An extended reconstruction of human gut microbiota metabolism of dietary compounds. Nat. Commun. 12, 1–12 (2021).
cpd00161	thr_L[e]	L-threonine	AGREDA 1.0	Blasco, T. et al. An extended reconstruction of human gut microbiota metabolism of dietary compounds. Nat. Commun. 12, 1–12 (2021).
cpd00184	thymd[c]	Thymidine	AGREDA 1.0	Blasco, T. et al. An extended reconstruction of human gut microbiota metabolism of dietary compounds. Nat. Commun. 12, 1–12 (2021).
cpd00184	thymd[e]	Thymidine	AGREDA 1.0	Blasco, T. et al. An extended reconstruction of human gut microbiota metabolism of dietary compounds. Nat. Commun. 12, 1–12 (2021).
cpd00441	tma[c]	trimethylamine	AGREDA 1.0	Blasco, T. et al. An extended reconstruction of human gut microbiota metabolism of dietary compounds. Nat. Commun. 12, 1–12 (2021).
cpd00441	tma[e]	trimethylamine	AGREDA 1.0	Blasco, T. et al. An extended reconstruction of human gut microbiota metabolism of dietary compounds. Nat. Commun. 12, 1–12 (2021).
cpd11420	trdox[c]	Oxidized thioredoxin	AGREDA 1.0	Blasco, T. et al. An extended reconstruction of human gut microbiota metabolism of dietary compounds. Nat. Commun. 12, 1–12 (2021).
cpd11421	trdrd[c]	Reduced thioredoxin	AGREDA 1.0	Blasco, T. et al. An extended reconstruction of human gut microbiota metabolism of dietary compounds. Nat. Commun. 12, 1–12 (2021).
cpd00794	tre[c]	Trehalose	AGREDA 1.0	Blasco, T. et al. An extended reconstruction of human gut microbiota metabolism of dietary compounds. Nat. Commun. 12, 1–12 (2021).
cpd00794	tre[e]	Trehalose	AGREDA 1.0	Blasco, T. et al. An extended reconstruction of human gut microbiota metabolism of dietary compounds. Nat. Commun. 12, 1–12 (2021).
cpd11912	trnaglu[c]	tRNA (Glu)	AGREDA 1.0	Blasco, T. et al. An extended reconstruction of human gut microbiota metabolism of dietary compounds. Nat. Commun. 12, 1–12 (2021).
cpd00065	trp_L[c]	L-tryptophan	AGREDA 1.0	Blasco, T. et al. An extended reconstruction of human gut microbiota metabolism of dietary compounds. Nat. Commun. 12, 1–12 (2021).
cpd00065	trp_L[e]	L-tryptophan	AGREDA 1.0	Blasco, T. et al. An extended reconstruction of human gut microbiota metabolism of dietary compounds. Nat. Commun. 12, 1–12 (2021).
cpd00268	tsul[c]	thiosulfate(2-)	AGREDA 1.0	Blasco, T. et al. An extended reconstruction of human gut microbiota metabolism of dietary compounds. Nat. Commun. 12, 1–12 (2021).
cpd08211	ttc_ggdp[c]	trans,trans,cis-Geranylgeranyl diphosphate	AGREDA 1.0	Blasco, T. et al. An extended reconstruction of human gut microbiota metabolism of dietary compounds. Nat. Commun. 12, 1–12 (2021).
cpd03847	ttdca[c]	tetradecanoate (n-C14:0)	AGREDA 1.0	Blasco, T. et al. An extended reconstruction of human gut microbiota metabolism of dietary compounds. Nat. Commun. 12, 1–12 (2021).
cpd15298	ttdcea[c]	tetradecenoate (n-C14:1)	AGREDA 1.0	Blasco, T. et al. An extended reconstruction of human gut microbiota metabolism of dietary compounds. Nat. Commun. 12, 1–12 (2021).
cpd00069	tyr_L[c]	L-tyrosine	AGREDA 1.0	Blasco, T. et al. An extended reconstruction of human gut microbiota metabolism of dietary compounds. Nat. Commun. 12, 1–12 (2021).
cpd00069	tyr_L[e]	L-tyrosine	AGREDA 1.0	Blasco, T. et al. An extended reconstruction of human gut microbiota metabolism of dietary compounds. Nat. Commun. 12, 1–12 (2021).
cpd22495	uaagmda[c]	Undecaprenyl-diphospho-N-acetylmuramoyl-(N-acetylglucosamine)-L-ala-D-glu-meso-2,6-diaminopimeloyl-D-ala-D-ala	AGREDA 1.0	Blasco, T. et al. An extended reconstruction of human gut microbiota metabolism of dietary compounds. Nat. Commun. 12, 1–12 (2021).
cpd02820	uaccg[c]	UDP-N-acetyl-3-O-(1-carboxyvinyl)-D-glucosamine	AGREDA 1.0	Blasco, T. et al. An extended reconstruction of human gut microbiota metabolism of dietary compounds. Nat. Commun. 12, 1–12 (2021).
cpd00037	uacgam[c]	UDP-N-acetyl-alpha-D-glucosamine(2-)	AGREDA 1.0	Blasco, T. et al. An extended reconstruction of human gut microbiota metabolism of dietary compounds. Nat. Commun. 12, 1–12 (2021).
cpd00861	uacmam[c]	UDP-N-acetyl-D-mannosamine	AGREDA 1.0	Blasco, T. et al. An extended reconstruction of human gut microbiota metabolism of dietary compounds. Nat. Commun. 12, 1–12 (2021).
cpd03494	uagmda[c]	Undecaprenyl-diphospho-N-acetylmuramoyl-L-alanyl-D-glutamyl-meso-2,6-diaminopimeloyl-D-alanyl-D-alanine	AGREDA 1.0	Blasco, T. et al. An extended reconstruction of human gut microbiota metabolism of dietary compounds. Nat. Commun. 12, 1–12 (2021).
cpd00890	uama[c]	UDP-N-acetylmuramoyl-L-alanine	AGREDA 1.0	Blasco, T. et al. An extended reconstruction of human gut microbiota metabolism of dietary compounds. Nat. Commun. 12, 1–12 (2021).
cpd00525	uamag[c]	UDP-N-acetylmuramoyl-L-alanyl-D-glutamate	AGREDA 1.0	Blasco, T. et al. An extended reconstruction of human gut microbiota metabolism of dietary compounds. Nat. Commun. 12, 1–12 (2021).
cpd00773	uamr[c]	UDP-N-acetylmuramate	AGREDA 1.0	Blasco, T. et al. An extended reconstruction of human gut microbiota metabolism of dietary compounds. Nat. Commun. 12, 1–12 (2021).
cpd02229	udcpdp[c]	Undecaprenyl diphosphate	AGREDA 1.0	Blasco, T. et al. An extended reconstruction of human gut microbiota metabolism of dietary compounds. Nat. Commun. 12, 1–12 (2021).
cpd00286	udcpp[c]	Undecaprenyl phosphate	AGREDA 1.0	Blasco, T. et al. An extended reconstruction of human gut microbiota metabolism of dietary compounds. Nat. Commun. 12, 1–12 (2021).
cpd00014	udp[c]	UDP	AGREDA 1.0	Blasco, T. et al. An extended reconstruction of human gut microbiota metabolism of dietary compounds. Nat. Commun. 12, 1–12 (2021).
cpd00175	udpacgal[c]	UDP-N-acetyl-D-galactosamine(2-)	AGREDA 1.0	Blasco, T. et al. An extended reconstruction of human gut microbiota metabolism of dietary compounds. Nat. Commun. 12, 1–12 (2021).
cpd00026	udpg[c]	UDPglucose	AGREDA 1.0	Blasco, T. et al. An extended reconstruction of human gut microbiota metabolism of dietary compounds. Nat. Commun. 12, 1–12 (2021).
cpd00043	udpgal[c]	UDP-D-galactose(2-)	AGREDA 1.0	Blasco, T. et al. An extended reconstruction of human gut microbiota metabolism of dietary compounds. Nat. Commun. 12, 1–12 (2021).
cpd02964	ugmd[c]	UDP-N-acetylmuramoyl-L-alanyl-D-gamma-glutamyl-meso-2,6-diaminopimelate	AGREDA 1.0	Blasco, T. et al. An extended reconstruction of human gut microbiota metabolism of dietary compounds. Nat. Commun. 12, 1–12 (2021).
cpd02932	ugmda[c]	UDP-N-acetylmuramoyl-L-alanyl-D-glutamyl-meso-2,6-diaminopimeloyl-D-alanyl-D-alanine	AGREDA 1.0	Blasco, T. et al. An extended reconstruction of human gut microbiota metabolism of dietary compounds. Nat. Commun. 12, 1–12 (2021).
cpd00091	ump[c]	UMP	AGREDA 1.0	Blasco, T. et al. An extended reconstruction of human gut microbiota metabolism of dietary compounds. Nat. Commun. 12, 1–12 (2021).
cpd00946	unaga[c]	Undecaprenyl diphospho N-acetyl-glucosamine	AGREDA 1.0	Blasco, T. et al. An extended reconstruction of human gut microbiota metabolism of dietary compounds. Nat. Commun. 12, 1–12 (2021).
cpd00092	ura[c]	uracil	AGREDA 1.0	Blasco, T. et al. An extended reconstruction of human gut microbiota metabolism of dietary compounds. Nat. Commun. 12, 1–12 (2021).
cpd00249	uri[c]	Uridine	AGREDA 1.0	Blasco, T. et al. An extended reconstruction of human gut microbiota metabolism of dietary compounds. Nat. Commun. 12, 1–12 (2021).
cpd00062	utp[c]	UTP	AGREDA 1.0	Blasco, T. et al. An extended reconstruction of human gut microbiota metabolism of dietary compounds. Nat. Commun. 12, 1–12 (2021).
cpd00156	val_L[c]	L-valine	AGREDA 1.0	Blasco, T. et al. An extended reconstruction of human gut microbiota metabolism of dietary compounds. Nat. Commun. 12, 1–12 (2021).
cpd00156	val_L[e]	L-valine	AGREDA 1.0	Blasco, T. et al. An extended reconstruction of human gut microbiota metabolism of dietary compounds. Nat. Commun. 12, 1–12 (2021).
cpd00309	xan[c]	Xanthine	AGREDA 1.0	Blasco, T. et al. An extended reconstruction of human gut microbiota metabolism of dietary compounds. Nat. Commun. 12, 1–12 (2021).
cpd00497	xmp[c]	Xanthosine 5-phosphate	AGREDA 1.0	Blasco, T. et al. An extended reconstruction of human gut microbiota metabolism of dietary compounds. Nat. Commun. 12, 1–12 (2021).
cpd01217	xtsn[c]	xanthosine	AGREDA 1.0	Blasco, T. et al. An extended reconstruction of human gut microbiota metabolism of dietary compounds. Nat. Commun. 12, 1–12 (2021).
cpd03861	xu1p_L[c]	L-Xylulose 1-phosphate	AGREDA 1.0	Blasco, T. et al. An extended reconstruction of human gut microbiota metabolism of dietary compounds. Nat. Commun. 12, 1–12 (2021).
cpd00198	xu5p_D[c]	D-xylulose 5-phosphate(2-)	AGREDA 1.0	Blasco, T. et al. An extended reconstruction of human gut microbiota metabolism of dietary compounds. Nat. Commun. 12, 1–12 (2021).
cpd02100	xu5p_L[c]	L-Xylulose 5-phosphate	AGREDA 1.0	Blasco, T. et al. An extended reconstruction of human gut microbiota metabolism of dietary compounds. Nat. Commun. 12, 1–12 (2021).
cpd00154	xyl_D[c]	aldehydo-D-xylose	AGREDA 1.0	Blasco, T. et al. An extended reconstruction of human gut microbiota metabolism of dietary compounds. Nat. Commun. 12, 1–12 (2021).
cpd00154	xyl_D[e]	aldehydo-D-xylose	AGREDA 1.0	Blasco, T. et al. An extended reconstruction of human gut microbiota metabolism of dietary compounds. Nat. Commun. 12, 1–12 (2021).
cpd00259	xylu_D[c]	D-xylulose	AGREDA 1.0	Blasco, T. et al. An extended reconstruction of human gut microbiota metabolism of dietary compounds. Nat. Commun. 12, 1–12 (2021).
cpd00261	xylu_L[c]	L-xylulose	AGREDA 1.0	Blasco, T. et al. An extended reconstruction of human gut microbiota metabolism of dietary compounds. Nat. Commun. 12, 1–12 (2021).
cpd00034	zn2[c]	Zinc	AGREDA 1.0	Blasco, T. et al. An extended reconstruction of human gut microbiota metabolism of dietary compounds. Nat. Commun. 12, 1–12 (2021).
cpd00034	zn2[e]	Zinc	AGREDA 1.0	Blasco, T. et al. An extended reconstruction of human gut microbiota metabolism of dietary compounds. Nat. Commun. 12, 1–12 (2021).
cpd11560	10mtundec2eACP[c]	10-methyl-trans-undec-2-enoyl-ACP	AGREDA 1.0	Blasco, T. et al. An extended reconstruction of human gut microbiota metabolism of dietary compounds. Nat. Commun. 12, 1–12 (2021).
cpd15705	12daipdglyc[c]	1,2-Dianteisopentadecanoyl-sn-glycerol	AGREDA 1.0	Blasco, T. et al. An extended reconstruction of human gut microbiota metabolism of dietary compounds. Nat. Commun. 12, 1–12 (2021).
cpd15306	12dgr120[c]	1,2-Diacyl-sn-glycerol (didodecanoyl, n-C12:0)	AGREDA 1.0	Blasco, T. et al. An extended reconstruction of human gut microbiota metabolism of dietary compounds. Nat. Commun. 12, 1–12 (2021).
cpd15307	12dgr140[c]	1,2-Diacyl-sn-glycerol (ditetradecanoyl, n-C14:0)	AGREDA 1.0	Blasco, T. et al. An extended reconstruction of human gut microbiota metabolism of dietary compounds. Nat. Commun. 12, 1–12 (2021).
cpd15308	12dgr141[c]	1,2-Diacyl-sn-glycerol (ditetradec-7-enoyl, n-C14:1)	AGREDA 1.0	Blasco, T. et al. An extended reconstruction of human gut microbiota metabolism of dietary compounds. Nat. Commun. 12, 1–12 (2021).
cpd15309	12dgr160[c]	1,2-Diacyl-sn-glycerol (dihexadecanoyl, n-C16:0)	AGREDA 1.0	Blasco, T. et al. An extended reconstruction of human gut microbiota metabolism of dietary compounds. Nat. Commun. 12, 1–12 (2021).
cpd15310	12dgr161[c]	1,2-Diacyl-sn-glycerol (dihexadec-9-enoyl, n-C16:1)	AGREDA 1.0	Blasco, T. et al. An extended reconstruction of human gut microbiota metabolism of dietary compounds. Nat. Commun. 12, 1–12 (2021).
cpd15312	12dgr181[c]	1,2-Diacyl-sn-glycerol (dioctadec-11-enoyl, n-C18:1)	AGREDA 1.0	Blasco, T. et al. An extended reconstruction of human gut microbiota metabolism of dietary compounds. Nat. Commun. 12, 1–12 (2021).
cpd15704	12dipdglyc[c]	1,2-Diisopentadecanoyl-sn-glycerol	AGREDA 1.0	Blasco, T. et al. An extended reconstruction of human gut microbiota metabolism of dietary compounds. Nat. Commun. 12, 1–12 (2021).
cpd15703	12ditdglyc[c]	1,2-Diisotetradecanoyl-sn-glycerol	AGREDA 1.0	Blasco, T. et al. An extended reconstruction of human gut microbiota metabolism of dietary compounds. Nat. Commun. 12, 1–12 (2021).
cpd15706	12dixdglyc[c]	1,2-Diisohexadecanoyl-sn-glycerol	AGREDA 1.0	Blasco, T. et al. An extended reconstruction of human gut microbiota metabolism of dietary compounds. Nat. Commun. 12, 1–12 (2021).
cpd11564	12mttritec2eACP[c]	12-methyl-trans-tridec-2-enoyl-ACP	AGREDA 1.0	Blasco, T. et al. An extended reconstruction of human gut microbiota metabolism of dietary compounds. Nat. Commun. 12, 1–12 (2021).
cpd00726	13dampp[c]	trimethylenediaminium	AGREDA 1.0	Blasco, T. et al. An extended reconstruction of human gut microbiota metabolism of dietary compounds. Nat. Commun. 12, 1–12 (2021).
cpd11568	14mtpentdec2eACP[c]	14-methyl-trans-pentadec-2-enoyl-ACP	AGREDA 1.0	Blasco, T. et al. An extended reconstruction of human gut microbiota metabolism of dietary compounds. Nat. Commun. 12, 1–12 (2021).
cpd02625	1p3h5c[c]	L-1-Pyrroline-3-hydroxy-5-carboxylate	AGREDA 1.0	Blasco, T. et al. An extended reconstruction of human gut microbiota metabolism of dietary compounds. Nat. Commun. 12, 1–12 (2021).
cpd02626	1p4h2cbxl[c]	1-Pyrroline-4-hydroxy-2-carboxylate	AGREDA 1.0	Blasco, T. et al. An extended reconstruction of human gut microbiota metabolism of dietary compounds. Nat. Commun. 12, 1–12 (2021).
cpd29666	23ddhb[c]	2,3-Dihydro-2,3-dihydroxybenzoate	AGREDA 1.0	Blasco, T. et al. An extended reconstruction of human gut microbiota metabolism of dietary compounds. Nat. Commun. 12, 1–12 (2021).
cpd03708	24dhhed[c]	2,4-Dihydroxyhept-2-enedioate	AGREDA 1.0	Blasco, T. et al. An extended reconstruction of human gut microbiota metabolism of dietary compounds. Nat. Commun. 12, 1–12 (2021).
cpd00957	25dhpp[c]	2,5-Diamino-6-hydroxy-4-(5-phosphoribosylamino)-pyrimidine	AGREDA 1.0	Blasco, T. et al. An extended reconstruction of human gut microbiota metabolism of dietary compounds. Nat. Commun. 12, 1–12 (2021).
cpd00340	25dop[c]	2,5-Dioxopentanoate	AGREDA 1.0	Blasco, T. et al. An extended reconstruction of human gut microbiota metabolism of dietary compounds. Nat. Commun. 12, 1–12 (2021).
cpd00957	25drapp[c]	2,5-Diamino-6-(ribosylamino)-4-(3H)-pyrimidinone 5-phosphate	AGREDA 1.0	Blasco, T. et al. An extended reconstruction of human gut microbiota metabolism of dietary compounds. Nat. Commun. 12, 1–12 (2021).
cpd02920	2ahhmd[c]	2-Amino-4-hydroxy-6-hydroxymethyl-7,8-dihydropteridine diphosphate	AGREDA 1.0	Blasco, T. et al. An extended reconstruction of human gut microbiota metabolism of dietary compounds. Nat. Commun. 12, 1–12 (2021).
cpd00954	2ahhmp[c]	2-Amino-4-hydroxy-6-hydroxymethyl-7,8-dihydropteridine	AGREDA 1.0	Blasco, T. et al. An extended reconstruction of human gut microbiota metabolism of dietary compounds. Nat. Commun. 12, 1–12 (2021).
cpd02233	2ameph[c]	(2-Aminoethyl)phosphonate	AGREDA 1.0	Blasco, T. et al. An extended reconstruction of human gut microbiota metabolism of dietary compounds. Nat. Commun. 12, 1–12 (2021).
cpd00956	2cpr5p[c]	1-(2-Carboxyphenylamino)-1-deoxy-D-ribulose 5-phosphate	AGREDA 1.0	Blasco, T. et al. An extended reconstruction of human gut microbiota metabolism of dietary compounds. Nat. Commun. 12, 1–12 (2021).
cpd00176	2ddglcn[e]	2-Dehydro-3-deoxy-D-gluconate	AGREDA 1.0	Blasco, T. et al. An extended reconstruction of human gut microbiota metabolism of dietary compounds. Nat. Commun. 12, 1–12 (2021).
cpd00520	2ddpent[c]	2-Dehydro-3-deoxy-L-pentonate	AGREDA 1.0	Blasco, T. et al. An extended reconstruction of human gut microbiota metabolism of dietary compounds. Nat. Commun. 12, 1–12 (2021).
cpd00945	2dh3dgal6p[c]	2-Dehydro-3-deoxy-D-galactonate 6-phosphate	AGREDA 1.0	Blasco, T. et al. An extended reconstruction of human gut microbiota metabolism of dietary compounds. Nat. Commun. 12, 1–12 (2021).
cpd00894	2dh3dgal[c]	2-Dehydro-3-deoxy-D-galactonate	AGREDA 1.0	Blasco, T. et al. An extended reconstruction of human gut microbiota metabolism of dietary compounds. Nat. Commun. 12, 1–12 (2021).
cpd02439	2dh3dglc[c]	2-Dehydro-3-deoxy-D-glucarate	AGREDA 1.0	Blasco, T. et al. An extended reconstruction of human gut microbiota metabolism of dietary compounds. Nat. Commun. 12, 1–12 (2021).
cpd00480	2dhglcn[c]	2-Dehydro-D-gluconate	AGREDA 1.0	Blasco, T. et al. An extended reconstruction of human gut microbiota metabolism of dietary compounds. Nat. Commun. 12, 1–12 (2021).
cpd03326	2hh24dd[c]	2-Hydroxyhepta-2-4-dienedioate	AGREDA 1.0	Blasco, T. et al. An extended reconstruction of human gut microbiota metabolism of dietary compounds. Nat. Commun. 12, 1–12 (2021).
cpd03480	2hyoxplac[c]	2-Hydroxyphenylacetate	AGREDA 1.0	Blasco, T. et al. An extended reconstruction of human gut microbiota metabolism of dietary compounds. Nat. Commun. 12, 1–12 (2021).
cpd03480	2hyoxplac[e]	2-Hydroxyphenylacetate	AGREDA 1.0	Blasco, T. et al. An extended reconstruction of human gut microbiota metabolism of dietary compounds. Nat. Commun. 12, 1–12 (2021).
cpd14702	2m1hbtpp[c]	2-Methyl-1-hydroxybutyl-TPP	AGREDA 1.0	Blasco, T. et al. An extended reconstruction of human gut microbiota metabolism of dietary compounds. Nat. Commun. 12, 1–12 (2021).
cpd14700	2m1hptpp[c]	2-Methyl-1-hydroxypropyl-TPP	AGREDA 1.0	Blasco, T. et al. An extended reconstruction of human gut microbiota metabolism of dietary compounds. Nat. Commun. 12, 1–12 (2021).
cpd02125	2mb2coa[c]	2-methylcrotonoyl-CoA(4-)	AGREDA 1.0	Blasco, T. et al. An extended reconstruction of human gut microbiota metabolism of dietary compounds. Nat. Commun. 12, 1–12 (2021).
cpd02597	2mcacn[c]	(Z)-but-2-ene-1,2,3-tricarboxylate	AGREDA 1.0	Blasco, T. et al. An extended reconstruction of human gut microbiota metabolism of dietary compounds. Nat. Commun. 12, 1–12 (2021).
cpd01501	2mcit[c]	2-methylcitrate(3-)	AGREDA 1.0	Blasco, T. et al. An extended reconstruction of human gut microbiota metabolism of dietary compounds. Nat. Commun. 12, 1–12 (2021).
cpd02187	2mp2coa[c]	2-Methylprop-2-enoyl-CoA	AGREDA 1.0	Blasco, T. et al. An extended reconstruction of human gut microbiota metabolism of dietary compounds. Nat. Commun. 12, 1–12 (2021).
cpd02700	2mpdhl[c]	S-(2-Methylpropanoyl)-dihydrolipoamide	AGREDA 1.0	Blasco, T. et al. An extended reconstruction of human gut microbiota metabolism of dietary compounds. Nat. Commun. 12, 1–12 (2021).
cpd01960	2ohed[c]	2-Oxohept-3-ene-1,7-dioate	AGREDA 1.0	Blasco, T. et al. An extended reconstruction of human gut microbiota metabolism of dietary compounds. Nat. Commun. 12, 1–12 (2021).
cpd03447	2ombz[c]	2-Octaprenyl-6-methoxy-1,4-benzoquinone	AGREDA 1.0	Blasco, T. et al. An extended reconstruction of human gut microbiota metabolism of dietary compounds. Nat. Commun. 12, 1–12 (2021).
cpd03448	2ommb[c]	2-Octaprenyl-3-methyl-6-methoxy-1,4-benzoquinone	AGREDA 1.0	Blasco, T. et al. An extended reconstruction of human gut microbiota metabolism of dietary compounds. Nat. Commun. 12, 1–12 (2021).
cpd03306	34dhoxpeg[c]	3,4-Dihydroxyphenylethyleneglycol	AGREDA 1.0	Blasco, T. et al. An extended reconstruction of human gut microbiota metabolism of dietary compounds. Nat. Commun. 12, 1–12 (2021).
cpd02500	34dhpac[c]	3,4-Dihydroxyphenylacetaldehyde	AGREDA 1.0	Blasco, T. et al. An extended reconstruction of human gut microbiota metabolism of dietary compounds. Nat. Commun. 12, 1–12 (2021).
cpd00854	34dhpha[c]	(3,4-dihydroxyphenyl)acetate	AGREDA 1.0	Blasco, T. et al. An extended reconstruction of human gut microbiota metabolism of dietary compounds. Nat. Commun. 12, 1–12 (2021).
cpd00854	34dhpha[e]	(3,4-dihydroxyphenyl)acetate	AGREDA 1.0	Blasco, T. et al. An extended reconstruction of human gut microbiota metabolism of dietary compounds. Nat. Commun. 12, 1–12 (2021).
cpd00291	34dhphe[c]	L-dopa	AGREDA 1.0	Blasco, T. et al. An extended reconstruction of human gut microbiota metabolism of dietary compounds. Nat. Commun. 12, 1–12 (2021).
cpd00291	34dhphe[e]	L-dopa	AGREDA 1.0	Blasco, T. et al. An extended reconstruction of human gut microbiota metabolism of dietary compounds. Nat. Commun. 12, 1–12 (2021).
cpd00697	35cgmp[c]	3,5-cyclic GMP(1-)	AGREDA 1.0	Blasco, T. et al. An extended reconstruction of human gut microbiota metabolism of dietary compounds. Nat. Commun. 12, 1–12 (2021).
cpd08449	3a2opp[c]	3-Amino-2-oxopropyl phosphate	AGREDA 1.0	Blasco, T. et al. An extended reconstruction of human gut microbiota metabolism of dietary compounds. Nat. Commun. 12, 1–12 (2021).
cpd03044	3abutcoa[c]	L-3-Aminobutyryl-CoA	AGREDA 1.0	Blasco, T. et al. An extended reconstruction of human gut microbiota metabolism of dietary compounds. Nat. Commun. 12, 1–12 (2021).
cpd00886	3aib_D[c]	D-3-Amino-isobutanoate	AGREDA 1.0	Blasco, T. et al. An extended reconstruction of human gut microbiota metabolism of dietary compounds. Nat. Commun. 12, 1–12 (2021).
cpd00483	3hanthrn[c]	3-hydroxyanthranilate	AGREDA 1.0	Blasco, T. et al. An extended reconstruction of human gut microbiota metabolism of dietary compounds. Nat. Commun. 12, 1–12 (2021).
cpd02234	3hbcoa_R[c]	(R)-3-hydroxybutanoyl-CoA(4-)	AGREDA 1.0	Blasco, T. et al. An extended reconstruction of human gut microbiota metabolism of dietary compounds. Nat. Commun. 12, 1–12 (2021).
cpd09252	3hcinnm[c]	3-hydroxycinnamic acid	AGREDA 1.0	Blasco, T. et al. An extended reconstruction of human gut microbiota metabolism of dietary compounds. Nat. Commun. 12, 1–12 (2021).
cpd09252	3hcinnm[e]	3-hydroxycinnamic acid	AGREDA 1.0	Blasco, T. et al. An extended reconstruction of human gut microbiota metabolism of dietary compounds. Nat. Commun. 12, 1–12 (2021).
cpd22022	3hgACPm[c]	3-hydroxyglutaryl-ACP methyl ester	AGREDA 1.0	Blasco, T. et al. An extended reconstruction of human gut microbiota metabolism of dietary compounds. Nat. Commun. 12, 1–12 (2021).
cpd03572	3hibutcoa[c]	(S)-3-Hydroxyisobutyryl-CoA	AGREDA 1.0	Blasco, T. et al. An extended reconstruction of human gut microbiota metabolism of dietary compounds. Nat. Commun. 12, 1–12 (2021).
cpd31067	3hpACPm[c]	3-hydroxypimeloyl-ACP methyl ester	AGREDA 1.0	Blasco, T. et al. An extended reconstruction of human gut microbiota metabolism of dietary compounds. Nat. Commun. 12, 1–12 (2021).
cpd03375	3hpcoa[c]	3-hydroxypropanoyl-CoA(4-)	AGREDA 1.0	Blasco, T. et al. An extended reconstruction of human gut microbiota metabolism of dietary compounds. Nat. Commun. 12, 1–12 (2021).
cpd00745	3hpp[c]	3-hydroxypropionate	AGREDA 1.0	Blasco, T. et al. An extended reconstruction of human gut microbiota metabolism of dietary compounds. Nat. Commun. 12, 1–12 (2021).
cpd08304	3hpppn[c]	3-(3-hydroxy-phenyl)propionate	AGREDA 1.0	Blasco, T. et al. An extended reconstruction of human gut microbiota metabolism of dietary compounds. Nat. Commun. 12, 1–12 (2021).
cpd08304	3hpppn[e]	3-(3-hydroxy-phenyl)propionate	AGREDA 1.0	Blasco, T. et al. An extended reconstruction of human gut microbiota metabolism of dietary compounds. Nat. Commun. 12, 1–12 (2021).
cpd14698	3m1hbtpp[c]	3-Methyl-1-hydroxybutyl-TPP	AGREDA 1.0	Blasco, T. et al. An extended reconstruction of human gut microbiota metabolism of dietary compounds. Nat. Commun. 12, 1–12 (2021).
cpd00508	3mop[e]	3-methyl-2-oxopentanoate	AGREDA 1.0	Blasco, T. et al. An extended reconstruction of human gut microbiota metabolism of dietary compounds. Nat. Commun. 12, 1–12 (2021).
cpd15373	3ocddec5eACP[c]	3-oxo-cis-dodec-5-enoyl-[acyl-carrier protein]	AGREDA 1.0	Blasco, T. et al. An extended reconstruction of human gut microbiota metabolism of dietary compounds. Nat. Commun. 12, 1–12 (2021).
cpd15374	3ocmrs7eACP[c]	3-oxo-cis-myristol-7-eoyl-[acyl-carrier protein]	AGREDA 1.0	Blasco, T. et al. An extended reconstruction of human gut microbiota metabolism of dietary compounds. Nat. Commun. 12, 1–12 (2021).
cpd15375	3ocpalm9eACP[c]	3-oxo-cis-palm-9-eoyl-[acyl-carrier protein]	AGREDA 1.0	Blasco, T. et al. An extended reconstruction of human gut microbiota metabolism of dietary compounds. Nat. Commun. 12, 1–12 (2021).
cpd15376	3ocvac11eACP[c]	3-oxo-cis-vacc-11-enoyl-[acyl-carrier protein]	AGREDA 1.0	Blasco, T. et al. An extended reconstruction of human gut microbiota metabolism of dietary compounds. Nat. Commun. 12, 1–12 (2021).
cpd22027	3ogACPm[c]	3-ketoglutaryl-ACP methyl ester	AGREDA 1.0	Blasco, T. et al. An extended reconstruction of human gut microbiota metabolism of dietary compounds. Nat. Commun. 12, 1–12 (2021).
cpd31066	3opACPm[c]	3-ketopimeloyl-ACP methyl ester	AGREDA 1.0	Blasco, T. et al. An extended reconstruction of human gut microbiota metabolism of dietary compounds. Nat. Commun. 12, 1–12 (2021).
cpd03034	3uib[c]	3-Ureidoisobutyrate	AGREDA 1.0	Blasco, T. et al. An extended reconstruction of human gut microbiota metabolism of dietary compounds. Nat. Commun. 12, 1–12 (2021).
cpd00443	4abz[c]	4-Aminobenzoate	AGREDA 1.0	Blasco, T. et al. An extended reconstruction of human gut microbiota metabolism of dietary compounds. Nat. Commun. 12, 1–12 (2021).
cpd00443	4abz[e]	4-Aminobenzoate	AGREDA 1.0	Blasco, T. et al. An extended reconstruction of human gut microbiota metabolism of dietary compounds. Nat. Commun. 12, 1–12 (2021).
cpd08210	4adcho[c]	4-amino-4-deoxychorismate	AGREDA 1.0	Blasco, T. et al. An extended reconstruction of human gut microbiota metabolism of dietary compounds. Nat. Commun. 12, 1–12 (2021).
cpd00762	4gubut[c]	4-Guanidinobutanoate	AGREDA 1.0	Blasco, T. et al. An extended reconstruction of human gut microbiota metabolism of dietary compounds. Nat. Commun. 12, 1–12 (2021).
cpd01973	4gudbd[c]	4-Guanidinobutanamide	AGREDA 1.0	Blasco, T. et al. An extended reconstruction of human gut microbiota metabolism of dietary compounds. Nat. Commun. 12, 1–12 (2021).
cpd02258	4h2opntn[c]	4-Hydroxy-2-oxopentanoate	AGREDA 1.0	Blasco, T. et al. An extended reconstruction of human gut microbiota metabolism of dietary compounds. Nat. Commun. 12, 1–12 (2021).
cpd02361	4hoxpacd[c]	(4-hydroxyphenyl)acetaldehyde	AGREDA 1.0	Blasco, T. et al. An extended reconstruction of human gut microbiota metabolism of dietary compounds. Nat. Commun. 12, 1–12 (2021).
cpd02361	4hoxpacd[e]	(4-hydroxyphenyl)acetaldehyde	AGREDA 1.0	Blasco, T. et al. An extended reconstruction of human gut microbiota metabolism of dietary compounds. Nat. Commun. 12, 1–12 (2021).
cpd02175	4hpro_D[c]	cis-4-Hydroxy-D-proline	AGREDA 1.0	Blasco, T. et al. An extended reconstruction of human gut microbiota metabolism of dietary compounds. Nat. Commun. 12, 1–12 (2021).
cpd00747	4hpro_LT[c]	trans-4-hydroxy-L-proline	AGREDA 1.0	Blasco, T. et al. An extended reconstruction of human gut microbiota metabolism of dietary compounds. Nat. Commun. 12, 1–12 (2021).
cpd02311	4izp[c]	4-Imidazolone-5-propanoate	AGREDA 1.0	Blasco, T. et al. An extended reconstruction of human gut microbiota metabolism of dietary compounds. Nat. Commun. 12, 1–12 (2021).
cpd00763	4mlacac[c]	4-maleylacetoacetate	AGREDA 1.0	Blasco, T. et al. An extended reconstruction of human gut microbiota metabolism of dietary compounds. Nat. Commun. 12, 1–12 (2021).
cpd11548	4mtpent2eACP[c]	4-methyl-trans-pent-2-enoyl-ACP	AGREDA 1.0	Blasco, T. et al. An extended reconstruction of human gut microbiota metabolism of dietary compounds. Nat. Commun. 12, 1–12 (2021).
cpd02882	4r5au[c]	4-(1-D-Ribitylamino)-5-aminouracil	AGREDA 1.0	Blasco, T. et al. An extended reconstruction of human gut microbiota metabolism of dietary compounds. Nat. Commun. 12, 1–12 (2021).
cpd00673	56dthm[c]	5,6-dihydrothymine	AGREDA 1.0	Blasco, T. et al. An extended reconstruction of human gut microbiota metabolism of dietary compounds. Nat. Commun. 12, 1–12 (2021).
cpd00337	56dura[c]	5,6-dihydrouracil	AGREDA 1.0	Blasco, T. et al. An extended reconstruction of human gut microbiota metabolism of dietary compounds. Nat. Commun. 12, 1–12 (2021).
cpd00338	5aop[c]	5-Amino-4-oxopentanoate	AGREDA 1.0	Blasco, T. et al. An extended reconstruction of human gut microbiota metabolism of dietary compounds. Nat. Commun. 12, 1–12 (2021).
cpd02720	5aprbu[c]	5-Amino-6-(5-phosphoribitylamino)uracil	AGREDA 1.0	Blasco, T. et al. An extended reconstruction of human gut microbiota metabolism of dietary compounds. Nat. Commun. 12, 1–12 (2021).
cpd00931	5apru[c]	5-Amino-6-(5-phosphoribosylamino)uracil	AGREDA 1.0	Blasco, T. et al. An extended reconstruction of human gut microbiota metabolism of dietary compounds. Nat. Commun. 12, 1–12 (2021).
cpd02507	5c2o3ed[c]	5-Carboxy-2-oxohept-3-enedioate	AGREDA 1.0	Blasco, T. et al. An extended reconstruction of human gut microbiota metabolism of dietary compounds. Nat. Commun. 12, 1–12 (2021).
cpd02572	5cm2hmu[c]	5-Carboxymethyl-2-hydroxymuconate	AGREDA 1.0	Blasco, T. et al. An extended reconstruction of human gut microbiota metabolism of dietary compounds. Nat. Commun. 12, 1–12 (2021).
cpd02828	5cmhmsa[c]	5-Carboxymethyl-2-hydroxymuconate semialdehyde	AGREDA 1.0	Blasco, T. et al. An extended reconstruction of human gut microbiota metabolism of dietary compounds. Nat. Commun. 12, 1–12 (2021).
cpd00781	5dglcn[c]	5-Dehydro-D-gluconate	AGREDA 1.0	Blasco, T. et al. An extended reconstruction of human gut microbiota metabolism of dietary compounds. Nat. Commun. 12, 1–12 (2021).
cpd00515	5dh4dglc[c]	5-Dehydro-4-deoxy-D-glucarate	AGREDA 1.0	Blasco, T. et al. An extended reconstruction of human gut microbiota metabolism of dietary compounds. Nat. Commun. 12, 1–12 (2021).
cpd15380	5drib[c]	5-deoxyribose	AGREDA 1.0	Blasco, T. et al. An extended reconstruction of human gut microbiota metabolism of dietary compounds. Nat. Commun. 12, 1–12 (2021).
cpd00490	5htrp[c]	5-hydroxy-L-tryptophan	AGREDA 1.0	Blasco, T. et al. An extended reconstruction of human gut microbiota metabolism of dietary compounds. Nat. Commun. 12, 1–12 (2021).
cpd00490	5htrp[e]	5-hydroxy-L-tryptophan	AGREDA 1.0	Blasco, T. et al. An extended reconstruction of human gut microbiota metabolism of dietary compounds. Nat. Commun. 12, 1–12 (2021).
cpd00147	5mta[e]	5-Methylthioadenosine	AGREDA 1.0	Blasco, T. et al. An extended reconstruction of human gut microbiota metabolism of dietary compounds. Nat. Commun. 12, 1–12 (2021).
cpd01587	5mtc[c]	5-Methylcytosine	AGREDA 1.0	Blasco, T. et al. An extended reconstruction of human gut microbiota metabolism of dietary compounds. Nat. Commun. 12, 1–12 (2021).
cpd01293	5oxpro[c]	5-oxoprolinate	AGREDA 1.0	Blasco, T. et al. An extended reconstruction of human gut microbiota metabolism of dietary compounds. Nat. Commun. 12, 1–12 (2021).
cpd00954	6hmhpt[c]	6-hydroxymethyl dihydropterin	AGREDA 1.0	Blasco, T. et al. An extended reconstruction of human gut microbiota metabolism of dietary compounds. Nat. Commun. 12, 1–12 (2021).
cpd02920	6hmhptpp[c]	6-hydroxymethyl-dihydropterin pyrophosphate	AGREDA 1.0	Blasco, T. et al. An extended reconstruction of human gut microbiota metabolism of dietary compounds. Nat. Commun. 12, 1–12 (2021).
cpd11552	6mthept2eACP[c]	6-methyl-trans-hept-2-enoyl-ACP	AGREDA 1.0	Blasco, T. et al. An extended reconstruction of human gut microbiota metabolism of dietary compounds. Nat. Commun. 12, 1–12 (2021).
cpd00284	6pgc[c]	6-Phospho-D-gluconate	AGREDA 1.0	Blasco, T. et al. An extended reconstruction of human gut microbiota metabolism of dietary compounds. Nat. Commun. 12, 1–12 (2021).
cpd00800	8aonn[c]	8-Amino-7-oxononanoate	AGREDA 1.0	Blasco, T. et al. An extended reconstruction of human gut microbiota metabolism of dietary compounds. Nat. Commun. 12, 1–12 (2021).
cpd11556	8mtnon2eACP[c]	8-methyl-trans-non-2-enoyl-ACP	AGREDA 1.0	Blasco, T. et al. An extended reconstruction of human gut microbiota metabolism of dietary compounds. Nat. Commun. 12, 1–12 (2021).
cpd00860	HC00695[c]	S-Succinyldihydrolipoamide	AGREDA 1.0	Blasco, T. et al. An extended reconstruction of human gut microbiota metabolism of dietary compounds. Nat. Commun. 12, 1–12 (2021).
cpd01468	HC00900[c]	Methylmalonate	AGREDA 1.0	Blasco, T. et al. An extended reconstruction of human gut microbiota metabolism of dietary compounds. Nat. Commun. 12, 1–12 (2021).
cpd01651	HC00955[c]	L-3-Cyanoalanine	AGREDA 1.0	Blasco, T. et al. An extended reconstruction of human gut microbiota metabolism of dietary compounds. Nat. Commun. 12, 1–12 (2021).
cpd03045	HC01376[c]	S-(2-Methylbutanoyl)-dihydrolipoamide	AGREDA 1.0	Blasco, T. et al. An extended reconstruction of human gut microbiota metabolism of dietary compounds. Nat. Commun. 12, 1–12 (2021).
cpd03046	HC01377[c]	S-(3-Methylbutanoyl)-dihydrolipoamide	AGREDA 1.0	Blasco, T. et al. An extended reconstruction of human gut microbiota metabolism of dietary compounds. Nat. Commun. 12, 1–12 (2021).
cpd03189	HC01435[c]	3-Carboxy-1-hydroxypropyl-ThPP	AGREDA 1.0	Blasco, T. et al. An extended reconstruction of human gut microbiota metabolism of dietary compounds. Nat. Commun. 12, 1–12 (2021).
cpd03518	HC01651[c]	Formamidopyrimidine nucleoside triphosphate	AGREDA 1.0	Blasco, T. et al. An extended reconstruction of human gut microbiota metabolism of dietary compounds. Nat. Commun. 12, 1–12 (2021).
cpd03519	HC01652[c]	2,5-Diaminopyrimidine nucleoside triphosphate	AGREDA 1.0	Blasco, T. et al. An extended reconstruction of human gut microbiota metabolism of dietary compounds. Nat. Commun. 12, 1–12 (2021).
cpd03560	HC01668[c]	Propinol adenylate	AGREDA 1.0	Blasco, T. et al. An extended reconstruction of human gut microbiota metabolism of dietary compounds. Nat. Commun. 12, 1–12 (2021).
cpd03646	HC01700[c]	gamma-Glutamyl-3-aminopropiononitrile	AGREDA 1.0	Blasco, T. et al. An extended reconstruction of human gut microbiota metabolism of dietary compounds. Nat. Commun. 12, 1–12 (2021).
cpd03666	HC01710[c]	2,5-Diamino-6-(5-triphosphoryl-3,4-trihydroxy-2-oxopentyl)- amino-4-oxopyrimidine	AGREDA 1.0	Blasco, T. et al. An extended reconstruction of human gut microbiota metabolism of dietary compounds. Nat. Commun. 12, 1–12 (2021).
cpd00395	Lcyst[c]	L-cysteate(1-)	AGREDA 1.0	Blasco, T. et al. An extended reconstruction of human gut microbiota metabolism of dietary compounds. Nat. Commun. 12, 1–12 (2021).
cpd00395	Lcyst[e]	L-cysteate(1-)	AGREDA 1.0	Blasco, T. et al. An extended reconstruction of human gut microbiota metabolism of dietary compounds. Nat. Commun. 12, 1–12 (2021).
cpd01749	Lfmkynr[c]	N-formyl-L-kynurenine	AGREDA 1.0	Blasco, T. et al. An extended reconstruction of human gut microbiota metabolism of dietary compounds. Nat. Commun. 12, 1–12 (2021).
cpd00275	Lkynr[c]	L-kynurenine	AGREDA 1.0	Blasco, T. et al. An extended reconstruction of human gut microbiota metabolism of dietary compounds. Nat. Commun. 12, 1–12 (2021).
cpd00275	Lkynr[e]	L-kynurenine	AGREDA 1.0	Blasco, T. et al. An extended reconstruction of human gut microbiota metabolism of dietary compounds. Nat. Commun. 12, 1–12 (2021).
cpd12322	M00512[c]	1-Alkenyl-2-acylglycerol	AGREDA 1.0	Blasco, T. et al. An extended reconstruction of human gut microbiota metabolism of dietary compounds. Nat. Commun. 12, 1–12 (2021).
cpd00470	N1aspmd[c]	N(1)-acetylspermidinium(2+)	AGREDA 1.0	Blasco, T. et al. An extended reconstruction of human gut microbiota metabolism of dietary compounds. Nat. Commun. 12, 1–12 (2021).
cpd00767	Nacasp[c]	N-acetyl-L-aspartate(2-)	AGREDA 1.0	Blasco, T. et al. An extended reconstruction of human gut microbiota metabolism of dietary compounds. Nat. Commun. 12, 1–12 (2021).
cpd11209	Naccitr_L[c]	N-Acetyl-L-citrulline	AGREDA 1.0	Blasco, T. et al. An extended reconstruction of human gut microbiota metabolism of dietary compounds. Nat. Commun. 12, 1–12 (2021).
cpd00776	Ssq23epx[c]	(S)-2,3-epoxysqualene	AGREDA 1.0	Blasco, T. et al. An extended reconstruction of human gut microbiota metabolism of dietary compounds. Nat. Commun. 12, 1–12 (2021).
cpd09350	acaadpdp[c]	N2-Acetyl-L-aminoadipyl-delta-phosphate	AGREDA 1.0	Blasco, T. et al. An extended reconstruction of human gut microbiota metabolism of dietary compounds. Nat. Commun. 12, 1–12 (2021).
cpd09351	acaadpsal[c]	N2-Acetyl-L-aminoadipate semialdehyde	AGREDA 1.0	Blasco, T. et al. An extended reconstruction of human gut microbiota metabolism of dietary compounds. Nat. Commun. 12, 1–12 (2021).
cpd00142	acac[e]	acetoacetate	AGREDA 1.0	Blasco, T. et al. An extended reconstruction of human gut microbiota metabolism of dietary compounds. Nat. Commun. 12, 1–12 (2021).
cpd03289	acamoxm[c]	N_Acetyl_L_2_amino_6_oxopimelate	AGREDA 1.0	Blasco, T. et al. An extended reconstruction of human gut microbiota metabolism of dietary compounds. Nat. Commun. 12, 1–12 (2021).
cpd02552	acg5p[c]	N-acetyl-L-gamma-glutamyl phosphate(3-)	AGREDA 1.0	Blasco, T. et al. An extended reconstruction of human gut microbiota metabolism of dietary compounds. Nat. Commun. 12, 1–12 (2021).
cpd00918	acg5sa[c]	2-acetamido-5-oxopentanoate	AGREDA 1.0	Blasco, T. et al. An extended reconstruction of human gut microbiota metabolism of dietary compounds. Nat. Commun. 12, 1–12 (2021).
cpd00331	acon_C[c]	cis-Aconitate	AGREDA 1.0	Blasco, T. et al. An extended reconstruction of human gut microbiota metabolism of dietary compounds. Nat. Commun. 12, 1–12 (2021).
cpd03916	adcobdam[c]	Adenosyl cobyrinate diamide	AGREDA 1.0	Blasco, T. et al. An extended reconstruction of human gut microbiota metabolism of dietary compounds. Nat. Commun. 12, 1–12 (2021).
cpd00836	adhlam[c]	S-Acetyldihydrolipoamide	AGREDA 1.0	Blasco, T. et al. An extended reconstruction of human gut microbiota metabolism of dietary compounds. Nat. Commun. 12, 1–12 (2021).
cpd03830	adphep_DD[c]	ADP-D-glycero-D-manno-heptose	AGREDA 1.0	Blasco, T. et al. An extended reconstruction of human gut microbiota metabolism of dietary compounds. Nat. Commun. 12, 1–12 (2021).
cpd03831	adphep_LD[c]	ADP-L-glycero-D-manno-heptose	AGREDA 1.0	Blasco, T. et al. An extended reconstruction of human gut microbiota metabolism of dietary compounds. Nat. Commun. 12, 1–12 (2021).
cpd00251	adprib[c]	ADPribose	AGREDA 1.0	Blasco, T. et al. An extended reconstruction of human gut microbiota metabolism of dietary compounds. Nat. Commun. 12, 1–12 (2021).
cpd15753	ai15tca1[c]	Anteisopentadecanoyllipoteichoic acid (n=24), linked, unsubstituted	AGREDA 1.0	Blasco, T. et al. An extended reconstruction of human gut microbiota metabolism of dietary compounds. Nat. Commun. 12, 1–12 (2021).
cpd15780	ai15tcaala_D[c]	Anteisopentadecanoyllipoteichoic acid (n=24), linked, D-alanine substituted	AGREDA 1.0	Blasco, T. et al. An extended reconstruction of human gut microbiota metabolism of dietary compounds. Nat. Commun. 12, 1–12 (2021).
cpd00024	akg[e]	2-Oxoglutarate	AGREDA 1.0	Blasco, T. et al. An extended reconstruction of human gut microbiota metabolism of dietary compounds. Nat. Commun. 12, 1–12 (2021).
cpd00085	ala_B[c]	beta-alanine	AGREDA 1.0	Blasco, T. et al. An extended reconstruction of human gut microbiota metabolism of dietary compounds. Nat. Commun. 12, 1–12 (2021).
cpd00742	allphn[c]	Allophanate	AGREDA 1.0	Blasco, T. et al. An extended reconstruction of human gut microbiota metabolism of dietary compounds. Nat. Commun. 12, 1–12 (2021).
cpd01092	alltn[c]	Allantoin	AGREDA 1.0	Blasco, T. et al. An extended reconstruction of human gut microbiota metabolism of dietary compounds. Nat. Commun. 12, 1–12 (2021).
cpd01092	alltn[e]	Allantoin	AGREDA 1.0	Blasco, T. et al. An extended reconstruction of human gut microbiota metabolism of dietary compounds. Nat. Commun. 12, 1–12 (2021).
cpd00388	alltt[c]	allantoate	AGREDA 1.0	Blasco, T. et al. An extended reconstruction of human gut microbiota metabolism of dietary compounds. Nat. Commun. 12, 1–12 (2021).
cpd11830	alpro[c]	S-Aminomethyldihydrolipoylprotein	AGREDA 1.0	Blasco, T. et al. An extended reconstruction of human gut microbiota metabolism of dietary compounds. Nat. Commun. 12, 1–12 (2021).
cpd02701	amob[c]	S-Adenosyl-4-methylthio-2-oxobutanoate	AGREDA 1.0	Blasco, T. et al. An extended reconstruction of human gut microbiota metabolism of dietary compounds. Nat. Commun. 12, 1–12 (2021).
cpd04539	amopbut_L[c]	2-Amino-3-oxo-4-phosphonooxybutyrate	AGREDA 1.0	Blasco, T. et al. An extended reconstruction of human gut microbiota metabolism of dietary compounds. Nat. Commun. 12, 1–12 (2021).
cpd00093	anth[c]	anthranilate	AGREDA 1.0	Blasco, T. et al. An extended reconstruction of human gut microbiota metabolism of dietary compounds. Nat. Commun. 12, 1–12 (2021).
cpd00924	ap4a[c]	P(1),P(4)-bis(5-adenosyl) tetraphosphate(4-)	AGREDA 1.0	Blasco, T. et al. An extended reconstruction of human gut microbiota metabolism of dietary compounds. Nat. Commun. 12, 1–12 (2021).
cpd00193	aps[c]	5-adenylyl sulfate(2-)	AGREDA 1.0	Blasco, T. et al. An extended reconstruction of human gut microbiota metabolism of dietary compounds. Nat. Commun. 12, 1–12 (2021).
cpd00817	ara5p[c]	D-Arabinose 5-phosphate	AGREDA 1.0	Blasco, T. et al. An extended reconstruction of human gut microbiota metabolism of dietary compounds. Nat. Commun. 12, 1–12 (2021).
cpd00185	arab_D[c]	D-Arabinose	AGREDA 1.0	Blasco, T. et al. An extended reconstruction of human gut microbiota metabolism of dietary compounds. Nat. Commun. 12, 1–12 (2021).
cpd00185	arab_D[e]	D-Arabinose	AGREDA 1.0	Blasco, T. et al. An extended reconstruction of human gut microbiota metabolism of dietary compounds. Nat. Commun. 12, 1–12 (2021).
cpd03697	arbt6p[c]	Arbutin 6-phosphate	AGREDA 1.0	Blasco, T. et al. An extended reconstruction of human gut microbiota metabolism of dietary compounds. Nat. Commun. 12, 1–12 (2021).
cpd03696	arbt[e]	Arbutin	AGREDA 1.0	Blasco, T. et al. An extended reconstruction of human gut microbiota metabolism of dietary compounds. Nat. Commun. 12, 1–12 (2021).
cpd02152	argsuc[c]	N(omega)-(L-Arginino)succinate	AGREDA 1.0	Blasco, T. et al. An extended reconstruction of human gut microbiota metabolism of dietary compounds. Nat. Commun. 12, 1–12 (2021).
cpd00650	b2coa[c]	crotonoyl-CoA(4-)	AGREDA 1.0	Blasco, T. et al. An extended reconstruction of human gut microbiota metabolism of dietary compounds. Nat. Commun. 12, 1–12 (2021).
cpd01504	bamppald[c]	beta-Aminopropion aldehyde	AGREDA 1.0	Blasco, T. et al. An extended reconstruction of human gut microbiota metabolism of dietary compounds. Nat. Commun. 12, 1–12 (2021).
cpd00447	betald[c]	betaine aldehyde	AGREDA 1.0	Blasco, T. et al. An extended reconstruction of human gut microbiota metabolism of dietary compounds. Nat. Commun. 12, 1–12 (2021).
cpd00797	bhb[c]	(R)-3-hydroxybutyrate	AGREDA 1.0	Blasco, T. et al. An extended reconstruction of human gut microbiota metabolism of dietary compounds. Nat. Commun. 12, 1–12 (2021).
cpd00797	bhb[e]	(R)-3-hydroxybutyrate	AGREDA 1.0	Blasco, T. et al. An extended reconstruction of human gut microbiota metabolism of dietary compounds. Nat. Commun. 12, 1–12 (2021).
cpd03517	btamp[c]	Biotinyl-5-AMP	AGREDA 1.0	Blasco, T. et al. An extended reconstruction of human gut microbiota metabolism of dietary compounds. Nat. Commun. 12, 1–12 (2021).
cpd00120	btcoa[c]	Butanoyl-CoA	AGREDA 1.0	Blasco, T. et al. An extended reconstruction of human gut microbiota metabolism of dietary compounds. Nat. Commun. 12, 1–12 (2021).
cpd11465	but2eACP[c]	But-2-enoyl-[acyl-carrier protein]	AGREDA 1.0	Blasco, T. et al. An extended reconstruction of human gut microbiota metabolism of dietary compounds. Nat. Commun. 12, 1–12 (2021).
cpd00211	but[c]	butyrate	AGREDA 1.0	Blasco, T. et al. An extended reconstruction of human gut microbiota metabolism of dietary compounds. Nat. Commun. 12, 1–12 (2021).
cpd00211	but[e]	butyrate	AGREDA 1.0	Blasco, T. et al. An extended reconstruction of human gut microbiota metabolism of dietary compounds. Nat. Commun. 12, 1–12 (2021).
cpd01662	butpi[c]	Butanoyl phosphate	AGREDA 1.0	Blasco, T. et al. An extended reconstruction of human gut microbiota metabolism of dietary compounds. Nat. Commun. 12, 1–12 (2021).
cpd11596	butso3[c]	butanesulfonate	AGREDA 1.0	Blasco, T. et al. An extended reconstruction of human gut microbiota metabolism of dietary compounds. Nat. Commun. 12, 1–12 (2021).
cpd11596	butso3[e]	butanesulfonate	AGREDA 1.0	Blasco, T. et al. An extended reconstruction of human gut microbiota metabolism of dietary compounds. Nat. Commun. 12, 1–12 (2021).
cpd00153	bz[c]	benzoate	AGREDA 1.0	Blasco, T. et al. An extended reconstruction of human gut microbiota metabolism of dietary compounds. Nat. Commun. 12, 1–12 (2021).
cpd01720	cala[c]	N-carbamoyl-beta-alaninate	AGREDA 1.0	Blasco, T. et al. An extended reconstruction of human gut microbiota metabolism of dietary compounds. Nat. Commun. 12, 1–12 (2021).
cpd01420	caro[c]	beta-carotene	AGREDA 1.0	Blasco, T. et al. An extended reconstruction of human gut microbiota metabolism of dietary compounds. Nat. Commun. 12, 1–12 (2021).
cpd00077	catechol[c]	Catechol	AGREDA 1.0	Blasco, T. et al. An extended reconstruction of human gut microbiota metabolism of dietary compounds. Nat. Commun. 12, 1–12 (2021).
cpd15415	cddec5eACP[c]	cis-dodec-5-enoyl-[acyl-carrier protein] (n-C12:1)	AGREDA 1.0	Blasco, T. et al. An extended reconstruction of human gut microbiota metabolism of dietary compounds. Nat. Commun. 12, 1–12 (2021).
cpd15416	cdec3eACP[c]	cis-dec-3-enoyl-[acyl-carrier protein] (n-C10:1)	AGREDA 1.0	Blasco, T. et al. An extended reconstruction of human gut microbiota metabolism of dietary compounds. Nat. Commun. 12, 1–12 (2021).
cpd00444	cdpea[c]	CDP-ethanolamine(1-)	AGREDA 1.0	Blasco, T. et al. An extended reconstruction of human gut microbiota metabolism of dietary compounds. Nat. Commun. 12, 1–12 (2021).
cpd00098	chol[e]	Choline	AGREDA 1.0	Blasco, T. et al. An extended reconstruction of human gut microbiota metabolism of dietary compounds. Nat. Commun. 12, 1–12 (2021).
cpd00526	cholate[c]	Cholate	AGREDA 1.0	Blasco, T. et al. An extended reconstruction of human gut microbiota metabolism of dietary compounds. Nat. Commun. 12, 1–12 (2021).
cpd01237	cholcoa[c]	choloyl-CoA(4-)	AGREDA 1.0	Blasco, T. et al. An extended reconstruction of human gut microbiota metabolism of dietary compounds. Nat. Commun. 12, 1–12 (2021).
cpd00274	citr_L[c]	L-citrulline	AGREDA 1.0	Blasco, T. et al. An extended reconstruction of human gut microbiota metabolism of dietary compounds. Nat. Commun. 12, 1–12 (2021).
cpd02546	ckdo[c]	CMP-3-deoxy-D-manno-octulosonate	AGREDA 1.0	Blasco, T. et al. An extended reconstruction of human gut microbiota metabolism of dietary compounds. Nat. Commun. 12, 1–12 (2021).
cpd02692	cmusa[c]	cis,cis-2-amino-3-(3-oxoprop-1-enyl)but-2-enedioate	AGREDA 1.0	Blasco, T. et al. An extended reconstruction of human gut microbiota metabolism of dietary compounds. Nat. Commun. 12, 1–12 (2021).
cpd03915	co1dam[c]	Cob(I)yrinate a,c diamide	AGREDA 1.0	Blasco, T. et al. An extended reconstruction of human gut microbiota metabolism of dietary compounds. Nat. Commun. 12, 1–12 (2021).
cpd03914	co2dam[c]	Cob(II)yrinate a,c diamide	AGREDA 1.0	Blasco, T. et al. An extended reconstruction of human gut microbiota metabolism of dietary compounds. Nat. Commun. 12, 1–12 (2021).
cpd15432	colipa[c]	core oligosaccharide lipid A	AGREDA 1.0	Blasco, T. et al. An extended reconstruction of human gut microbiota metabolism of dietary compounds. Nat. Commun. 12, 1–12 (2021).
cpd08368	copre2[c]	cobalt-precorrin 2	AGREDA 1.0	Blasco, T. et al. An extended reconstruction of human gut microbiota metabolism of dietary compounds. Nat. Commun. 12, 1–12 (2021).
cpd08371	copre5[c]	cobalt-precorrin 5	AGREDA 1.0	Blasco, T. et al. An extended reconstruction of human gut microbiota metabolism of dietary compounds. Nat. Commun. 12, 1–12 (2021).
cpd14960	copre5b[c]	Cobalt-precorrin-5b	AGREDA 1.0	Blasco, T. et al. An extended reconstruction of human gut microbiota metabolism of dietary compounds. Nat. Commun. 12, 1–12 (2021).
cpd00307	csn[c]	cytosine	AGREDA 1.0	Blasco, T. et al. An extended reconstruction of human gut microbiota metabolism of dietary compounds. Nat. Commun. 12, 1–12 (2021).
cpd00307	csn[e]	cytosine	AGREDA 1.0	Blasco, T. et al. An extended reconstruction of human gut microbiota metabolism of dietary compounds. Nat. Commun. 12, 1–12 (2021).
cpd00150	cyan[c]	hydrogen cyanide	AGREDA 1.0	Blasco, T. et al. An extended reconstruction of human gut microbiota metabolism of dietary compounds. Nat. Commun. 12, 1–12 (2021).
cpd03091	dad_5[c]	5-Deoxyadenosine	AGREDA 1.0	Blasco, T. et al. An extended reconstruction of human gut microbiota metabolism of dietary compounds. Nat. Commun. 12, 1–12 (2021).
cpd00764	dann[c]	7,8-Diaminononanoate	AGREDA 1.0	Blasco, T. et al. An extended reconstruction of human gut microbiota metabolism of dietary compounds. Nat. Commun. 12, 1–12 (2021).
cpd11225	db4p[c]	3,4-dihydroxy-2-butanone 4-phosphate	AGREDA 1.0	Blasco, T. et al. An extended reconstruction of human gut microbiota metabolism of dietary compounds. Nat. Commun. 12, 1–12 (2021).
cpd03129	dc2coa[c]	trans-Dec-2-enoyl-CoA	AGREDA 1.0	Blasco, T. et al. An extended reconstruction of human gut microbiota metabolism of dietary compounds. Nat. Commun. 12, 1–12 (2021).
cpd03128	dcacoa[c]	Decanoyl-CoA (n-C10:0CoA)	AGREDA 1.0	Blasco, T. et al. An extended reconstruction of human gut microbiota metabolism of dietary compounds. Nat. Commun. 12, 1–12 (2021).
cpd02060	dd2coa[c]	trans-Dodec-2-enoyl-CoA	AGREDA 1.0	Blasco, T. et al. An extended reconstruction of human gut microbiota metabolism of dietary compounds. Nat. Commun. 12, 1–12 (2021).
cpd01260	ddcacoa[c]	Dodecanoyl-CoA (n-C12:0CoA)	AGREDA 1.0	Blasco, T. et al. An extended reconstruction of human gut microbiota metabolism of dietary compounds. Nat. Commun. 12, 1–12 (2021).
cpd00231	dhbpt[c]	6,7-dihydrobiopterin	AGREDA 1.0	Blasco, T. et al. An extended reconstruction of human gut microbiota metabolism of dietary compounds. Nat. Commun. 12, 1–12 (2021).
cpd29675	dhcinnm[c]	2,3-dihydroxicinnamic acid	AGREDA 1.0	Blasco, T. et al. An extended reconstruction of human gut microbiota metabolism of dietary compounds. Nat. Commun. 12, 1–12 (2021).
cpd29675	dhcinnm[e]	2,3-dihydroxicinnamic acid	AGREDA 1.0	Blasco, T. et al. An extended reconstruction of human gut microbiota metabolism of dietary compounds. Nat. Commun. 12, 1–12 (2021).
cpd22525	dhdpacoa[c]	cis-dihydrodiol derivative of phenylacetyl-CoA	AGREDA 1.0	Blasco, T. et al. An extended reconstruction of human gut microbiota metabolism of dietary compounds. Nat. Commun. 12, 1–12 (2021).
cpd12225	dhlpro[c]	Dihydrolipolprotein	AGREDA 1.0	Blasco, T. et al. An extended reconstruction of human gut microbiota metabolism of dietary compounds. Nat. Commun. 12, 1–12 (2021).
cpd11217	dhnacoa[c]	1,4-Dihydroxy-2-naphthoyl-CoA	AGREDA 1.0	Blasco, T. et al. An extended reconstruction of human gut microbiota metabolism of dietary compounds. Nat. Commun. 12, 1–12 (2021).
cpd02501	dhpppn[c]	3-(2,3-Dihydroxyphenyl)propanoate	AGREDA 1.0	Blasco, T. et al. An extended reconstruction of human gut microbiota metabolism of dietary compounds. Nat. Commun. 12, 1–12 (2021).
cpd02501	dhpppn[e]	3-(2,3-Dihydroxyphenyl)propanoate	AGREDA 1.0	Blasco, T. et al. An extended reconstruction of human gut microbiota metabolism of dietary compounds. Nat. Commun. 12, 1–12 (2021).
cpd00683	dhpt[c]	Dihydropteroate	AGREDA 1.0	Blasco, T. et al. An extended reconstruction of human gut microbiota metabolism of dietary compounds. Nat. Commun. 12, 1–12 (2021).
cpd02656	dmlz[c]	6,7-Dimethyl-8-(1-D-ribityl)lumazine	AGREDA 1.0	Blasco, T. et al. An extended reconstruction of human gut microbiota metabolism of dietary compounds. Nat. Commun. 12, 1–12 (2021).
cpd09410	dmphqno[c]	Demethylphylloquinone	AGREDA 1.0	Blasco, T. et al. An extended reconstruction of human gut microbiota metabolism of dietary compounds. Nat. Commun. 12, 1–12 (2021).
cpd02357	dopa[c]	dopaminium(1+)	AGREDA 1.0	Blasco, T. et al. An extended reconstruction of human gut microbiota metabolism of dietary compounds. Nat. Commun. 12, 1–12 (2021).
cpd02357	dopa[e]	dopaminium(1+)	AGREDA 1.0	Blasco, T. et al. An extended reconstruction of human gut microbiota metabolism of dietary compounds. Nat. Commun. 12, 1–12 (2021).
cpd01620	dscl[c]	dihydrosirohydrochlorin	AGREDA 1.0	Blasco, T. et al. An extended reconstruction of human gut microbiota metabolism of dietary compounds. Nat. Commun. 12, 1–12 (2021).
cpd01311	dtbt[c]	Dethiobiotin	AGREDA 1.0	Blasco, T. et al. An extended reconstruction of human gut microbiota metabolism of dietary compounds. Nat. Commun. 12, 1–12 (2021).
cpd31064	egACPm[c]	Enoylglutaryl-ACP methyl ester	AGREDA 1.0	Blasco, T. et al. An extended reconstruction of human gut microbiota metabolism of dietary compounds. Nat. Commun. 12, 1–12 (2021).
cpd31068	epACPm[c]	Enoylpimeloyl-ACP methyl ester	AGREDA 1.0	Blasco, T. et al. An extended reconstruction of human gut microbiota metabolism of dietary compounds. Nat. Commun. 12, 1–12 (2021).
cpd00285	ethamp[c]	O-phosphonatoethanaminium(1-)	AGREDA 1.0	Blasco, T. et al. An extended reconstruction of human gut microbiota metabolism of dietary compounds. Nat. Commun. 12, 1–12 (2021).
cpd11579	ethso3[c]	ethanesulfonate	AGREDA 1.0	Blasco, T. et al. An extended reconstruction of human gut microbiota metabolism of dietary compounds. Nat. Commun. 12, 1–12 (2021).
cpd11579	ethso3[e]	ethanesulfonate	AGREDA 1.0	Blasco, T. et al. An extended reconstruction of human gut microbiota metabolism of dietary compounds. Nat. Commun. 12, 1–12 (2021).
cpd00055	fald[c]	formaldehyde	AGREDA 1.0	Blasco, T. et al. An extended reconstruction of human gut microbiota metabolism of dietary compounds. Nat. Commun. 12, 1–12 (2021).
cpd00344	forglu[c]	N-Formimidoyl-L-glutamate	AGREDA 1.0	Blasco, T. et al. An extended reconstruction of human gut microbiota metabolism of dietary compounds. Nat. Commun. 12, 1–12 (2021).
cpd00378	frmd[c]	Formamide	AGREDA 1.0	Blasco, T. et al. An extended reconstruction of human gut microbiota metabolism of dietary compounds. Nat. Commun. 12, 1–12 (2021).
cpd00082	fru[e]	D-Fructose	AGREDA 1.0	Blasco, T. et al. An extended reconstruction of human gut microbiota metabolism of dietary compounds. Nat. Commun. 12, 1–12 (2021).
cpd00672	fruur[c]	D-Fructuronate	AGREDA 1.0	Blasco, T. et al. An extended reconstruction of human gut microbiota metabolism of dietary compounds. Nat. Commun. 12, 1–12 (2021).
cpd00106	fum[e]	Fumarate	AGREDA 1.0	Blasco, T. et al. An extended reconstruction of human gut microbiota metabolism of dietary compounds. Nat. Commun. 12, 1–12 (2021).
cpd00170	g15lac[c]	Gluconolactone	AGREDA 1.0	Blasco, T. et al. An extended reconstruction of human gut microbiota metabolism of dietary compounds. Nat. Commun. 12, 1–12 (2021).
cpd31065	gACPm[c]	Glutaryl-ACP methyl ester	AGREDA 1.0	Blasco, T. et al. An extended reconstruction of human gut microbiota metabolism of dietary compounds. Nat. Commun. 12, 1–12 (2021).
cpd15469	gagicolipa[c]	galactosyl-glucosyl-inner core oligosaccharide lipid A	AGREDA 1.0	Blasco, T. et al. An extended reconstruction of human gut microbiota metabolism of dietary compounds. Nat. Commun. 12, 1–12 (2021).
cpd00652	galct_D[c]	D-Galactarate	AGREDA 1.0	Blasco, T. et al. An extended reconstruction of human gut microbiota metabolism of dietary compounds. Nat. Commun. 12, 1–12 (2021).
cpd00653	galctn_D[c]	D-Galactonate	AGREDA 1.0	Blasco, T. et al. An extended reconstruction of human gut microbiota metabolism of dietary compounds. Nat. Commun. 12, 1–12 (2021).
cpd00653	galctn_D[e]	D-Galactonate	AGREDA 1.0	Blasco, T. et al. An extended reconstruction of human gut microbiota metabolism of dietary compounds. Nat. Commun. 12, 1–12 (2021).
cpd03752	galt1p[c]	Galactitol 1-phosphate	AGREDA 1.0	Blasco, T. et al. An extended reconstruction of human gut microbiota metabolism of dietary compounds. Nat. Commun. 12, 1–12 (2021).
cpd01171	galt[e]	galactitol	AGREDA 1.0	Blasco, T. et al. An extended reconstruction of human gut microbiota metabolism of dietary compounds. Nat. Commun. 12, 1–12 (2021).
cpd00276	gam[e]	D-Glucosamine	AGREDA 1.0	Blasco, T. et al. An extended reconstruction of human gut microbiota metabolism of dietary compounds. Nat. Commun. 12, 1–12 (2021).
cpd00229	gcald[c]	glycolaldehyde	AGREDA 1.0	Blasco, T. et al. An extended reconstruction of human gut microbiota metabolism of dietary compounds. Nat. Commun. 12, 1–12 (2021).
cpd00229	gcald[e]	glycolaldehyde	AGREDA 1.0	Blasco, T. et al. An extended reconstruction of human gut microbiota metabolism of dietary compounds. Nat. Commun. 12, 1–12 (2021).
cpd11408	gg4abut[c]	gamma-glutamyl-gamma aminobutyric acid	AGREDA 1.0	Blasco, T. et al. An extended reconstruction of human gut microbiota metabolism of dietary compounds. Nat. Commun. 12, 1–12 (2021).
cpd15475	ggagicolipa[c]	glucosyl-galactosyl-glucosyl-inner core oligosaccharide lipid A	AGREDA 1.0	Blasco, T. et al. An extended reconstruction of human gut microbiota metabolism of dietary compounds. Nat. Commun. 12, 1–12 (2021).
cpd11341	ggbutal[c]	gamma-glutamyl-gamma-butyraldehyde	AGREDA 1.0	Blasco, T. et al. An extended reconstruction of human gut microbiota metabolism of dietary compounds. Nat. Commun. 12, 1–12 (2021).
cpd15477	gggagicolipa[c]	glucosyl-glucosyl-galactosyl-glucosyl-inner core oligosaccharide lipid A	AGREDA 1.0	Blasco, T. et al. An extended reconstruction of human gut microbiota metabolism of dietary compounds. Nat. Commun. 12, 1–12 (2021).
cpd15479	gicolipa[c]	glucosyl-inner core oligosaccharide lipid A	AGREDA 1.0	Blasco, T. et al. An extended reconstruction of human gut microbiota metabolism of dietary compounds. Nat. Commun. 12, 1–12 (2021).
cpd00222	glcn[c]	D-gluconate	AGREDA 1.0	Blasco, T. et al. An extended reconstruction of human gut microbiota metabolism of dietary compounds. Nat. Commun. 12, 1–12 (2021).
cpd00222	glcn[e]	D-gluconate	AGREDA 1.0	Blasco, T. et al. An extended reconstruction of human gut microbiota metabolism of dietary compounds. Nat. Commun. 12, 1–12 (2021).
cpd02345	glu1sa[c]	L-Glutamate 1-semialdehyde	AGREDA 1.0	Blasco, T. et al. An extended reconstruction of human gut microbiota metabolism of dietary compounds. Nat. Commun. 12, 1–12 (2021).
cpd00506	glucys[c]	gamma-L-Glutamyl-L-cysteine	AGREDA 1.0	Blasco, T. et al. An extended reconstruction of human gut microbiota metabolism of dietary compounds. Nat. Commun. 12, 1–12 (2021).
cpd00413	glutcoa[c]	glutaryl-CoA(5-)	AGREDA 1.0	Blasco, T. et al. An extended reconstruction of human gut microbiota metabolism of dietary compounds. Nat. Commun. 12, 1–12 (2021).
cpd00100	glyc[e]	Glycerol	AGREDA 1.0	Blasco, T. et al. An extended reconstruction of human gut microbiota metabolism of dietary compounds. Nat. Commun. 12, 1–12 (2021).
cpd08316	gmhep17bp[c]	D-Glycero-D-manno-heptose 1,7-bisphosphate	AGREDA 1.0	Blasco, T. et al. An extended reconstruction of human gut microbiota metabolism of dietary compounds. Nat. Commun. 12, 1–12 (2021).
cpd04920	gmhep1p[c]	D-Glycero-D-manno-heptose 1-phosphate	AGREDA 1.0	Blasco, T. et al. An extended reconstruction of human gut microbiota metabolism of dietary compounds. Nat. Commun. 12, 1–12 (2021).
cpd04918	gmhep7p[c]	D-Glycero-D-manno-heptose 7-phosphate	AGREDA 1.0	Blasco, T. et al. An extended reconstruction of human gut microbiota metabolism of dietary compounds. Nat. Commun. 12, 1–12 (2021).
cpd00111	gthox[c]	Oxidized glutathione	AGREDA 1.0	Blasco, T. et al. An extended reconstruction of human gut microbiota metabolism of dietary compounds. Nat. Commun. 12, 1–12 (2021).
cpd00042	gthrd[e]	Reduced glutathione	AGREDA 1.0	Blasco, T. et al. An extended reconstruction of human gut microbiota metabolism of dietary compounds. Nat. Commun. 12, 1–12 (2021).
cpd00207	gua[e]	Guanine	AGREDA 1.0	Blasco, T. et al. An extended reconstruction of human gut microbiota metabolism of dietary compounds. Nat. Commun. 12, 1–12 (2021).
cpd11640	h2[c]	Hydrogen	AGREDA 1.0	Blasco, T. et al. An extended reconstruction of human gut microbiota metabolism of dietary compounds. Nat. Commun. 12, 1–12 (2021).
cpd00239	h2s[e]	Hydrogen sulfide	AGREDA 1.0	Blasco, T. et al. An extended reconstruction of human gut microbiota metabolism of dietary compounds. Nat. Commun. 12, 1–12 (2021).
cpd01804	hLkynr[c]	3-hydroxy-L-kynurenine	AGREDA 1.0	Blasco, T. et al. An extended reconstruction of human gut microbiota metabolism of dietary compounds. Nat. Commun. 12, 1–12 (2021).
cpd00214	hdca[e]	Hexadecanoate (n-C16:0)	AGREDA 1.0	Blasco, T. et al. An extended reconstruction of human gut microbiota metabolism of dietary compounds. Nat. Commun. 12, 1–12 (2021).
cpd03126	hdd2coa[c]	trans-Hexadec-2-enoyl-CoA	AGREDA 1.0	Blasco, T. et al. An extended reconstruction of human gut microbiota metabolism of dietary compounds. Nat. Commun. 12, 1–12 (2021).
cpd11578	hexs[c]	hexanesulfonate	AGREDA 1.0	Blasco, T. et al. An extended reconstruction of human gut microbiota metabolism of dietary compounds. Nat. Commun. 12, 1–12 (2021).
cpd11578	hexs[e]	hexanesulfonate	AGREDA 1.0	Blasco, T. et al. An extended reconstruction of human gut microbiota metabolism of dietary compounds. Nat. Commun. 12, 1–12 (2021).
cpd00426	hgentis[c]	homogentisate	AGREDA 1.0	Blasco, T. et al. An extended reconstruction of human gut microbiota metabolism of dietary compounds. Nat. Commun. 12, 1–12 (2021).
cpd15484	hhlipa[c]	heptosyl-heptosyl-kdo2-lipidA	AGREDA 1.0	Blasco, T. et al. An extended reconstruction of human gut microbiota metabolism of dietary compounds. Nat. Commun. 12, 1–12 (2021).
cpd00312	hista[c]	histamium	AGREDA 1.0	Blasco, T. et al. An extended reconstruction of human gut microbiota metabolism of dietary compounds. Nat. Commun. 12, 1–12 (2021).
cpd00312	hista[e]	histamium	AGREDA 1.0	Blasco, T. et al. An extended reconstruction of human gut microbiota metabolism of dietary compounds. Nat. Commun. 12, 1–12 (2021).
cpd15485	hlipa[c]	heptosyl-kdo2-lipidA	AGREDA 1.0	Blasco, T. et al. An extended reconstruction of human gut microbiota metabolism of dietary compounds. Nat. Commun. 12, 1–12 (2021).
cpd00755	hmbil[c]	Hydroxymethylbilane	AGREDA 1.0	Blasco, T. et al. An extended reconstruction of human gut microbiota metabolism of dietary compounds. Nat. Commun. 12, 1–12 (2021).
cpd00292	hmgcoa[c]	Hydroxymethylglutaryl-CoA	AGREDA 1.0	Blasco, T. et al. An extended reconstruction of human gut microbiota metabolism of dietary compounds. Nat. Commun. 12, 1–12 (2021).
cpd09844	hoacoa[c]	3-hydroxyadipyl-CoA	AGREDA 1.0	Blasco, T. et al. An extended reconstruction of human gut microbiota metabolism of dietary compounds. Nat. Commun. 12, 1–12 (2021).
cpd15488	hphhlipa[c]	heptosyl-phospho-heptosyl-heptosyl-kdo2-lipidA	AGREDA 1.0	Blasco, T. et al. An extended reconstruction of human gut microbiota metabolism of dietary compounds. Nat. Commun. 12, 1–12 (2021).
cpd00145	hpyr[c]	3-hydroxypyruvate	AGREDA 1.0	Blasco, T. et al. An extended reconstruction of human gut microbiota metabolism of dietary compounds. Nat. Commun. 12, 1–12 (2021).
cpd03125	hx2coa[c]	trans-Hex-2-enoyl-CoA	AGREDA 1.0	Blasco, T. et al. An extended reconstruction of human gut microbiota metabolism of dietary compounds. Nat. Commun. 12, 1–12 (2021).
cpd03124	hxcoa[c]	Hexanoyl-CoA (n-C6:0CoA)	AGREDA 1.0	Blasco, T. et al. An extended reconstruction of human gut microbiota metabolism of dietary compounds. Nat. Commun. 12, 1–12 (2021).
cpd15751	i14tca1[c]	Isotetradecanoyllipoteichoic acid (n=24), linked, unsubstituted	AGREDA 1.0	Blasco, T. et al. An extended reconstruction of human gut microbiota metabolism of dietary compounds. Nat. Commun. 12, 1–12 (2021).
cpd15778	i14tcaala_D[c]	Isotetradecanoyllipoteichoic acid (n=24), linked, D-alanine substituted	AGREDA 1.0	Blasco, T. et al. An extended reconstruction of human gut microbiota metabolism of dietary compounds. Nat. Commun. 12, 1–12 (2021).
cpd15752	i15tca1[c]	Isopentadecanoyllipoteichoic acid (n=24), linked, unsubstituted	AGREDA 1.0	Blasco, T. et al. An extended reconstruction of human gut microbiota metabolism of dietary compounds. Nat. Commun. 12, 1–12 (2021).
cpd15779	i15tcaala_D[c]	Isopentadecanoyllipoteichoic acid (n=24), linked, D-alanine substituted	AGREDA 1.0	Blasco, T. et al. An extended reconstruction of human gut microbiota metabolism of dietary compounds. Nat. Commun. 12, 1–12 (2021).
cpd15754	i16tca1[c]	Isohexadecanoyllipoteichoic acid (n=24), linked, unsubstituted	AGREDA 1.0	Blasco, T. et al. An extended reconstruction of human gut microbiota metabolism of dietary compounds. Nat. Commun. 12, 1–12 (2021).
cpd15781	i16tcaala_D[c]	Isohexadecanoyllipoteichoic acid (n=24), linked, D-alanine substituted	AGREDA 1.0	Blasco, T. et al. An extended reconstruction of human gut microbiota metabolism of dietary compounds. Nat. Commun. 12, 1–12 (2021).
cpd26459	icolipa[c]	inner core oligosaccharide lipid A (E coli)	AGREDA 1.0	Blasco, T. et al. An extended reconstruction of human gut microbiota metabolism of dietary compounds. Nat. Commun. 12, 1–12 (2021).
cpd00573	idon_L[c]	L-Idonate	AGREDA 1.0	Blasco, T. et al. An extended reconstruction of human gut microbiota metabolism of dietary compounds. Nat. Commun. 12, 1–12 (2021).
cpd00703	ind3ac[c]	indole-3-acetate	AGREDA 1.0	Blasco, T. et al. An extended reconstruction of human gut microbiota metabolism of dietary compounds. Nat. Commun. 12, 1–12 (2021).
cpd00703	ind3ac[e]	indole-3-acetate	AGREDA 1.0	Blasco, T. et al. An extended reconstruction of human gut microbiota metabolism of dietary compounds. Nat. Commun. 12, 1–12 (2021).
cpd01747	ind3acam[c]	Indole-3-acetamide	AGREDA 1.0	Blasco, T. et al. An extended reconstruction of human gut microbiota metabolism of dietary compounds. Nat. Commun. 12, 1–12 (2021).
cpd00121	inost[c]	myo-inositol	AGREDA 1.0	Blasco, T. et al. An extended reconstruction of human gut microbiota metabolism of dietary compounds. Nat. Commun. 12, 1–12 (2021).
cpd03048	isetac[c]	Isethionic acid	AGREDA 1.0	Blasco, T. et al. An extended reconstruction of human gut microbiota metabolism of dietary compounds. Nat. Commun. 12, 1–12 (2021).
cpd03048	isetac[e]	Isethionic acid	AGREDA 1.0	Blasco, T. et al. An extended reconstruction of human gut microbiota metabolism of dietary compounds. Nat. Commun. 12, 1–12 (2021).
cpd29678	kdo2lipid4L[c]	KDO(2)-lipid IV(A) with laurate	AGREDA 1.0	Blasco, T. et al. An extended reconstruction of human gut microbiota metabolism of dietary compounds. Nat. Commun. 12, 1–12 (2021).
cpd03586	kdo2lipid4[c]	KDO(2)-lipid IV(A)	AGREDA 1.0	Blasco, T. et al. An extended reconstruction of human gut microbiota metabolism of dietary compounds. Nat. Commun. 12, 1–12 (2021).
cpd02730	kdo8p[c]	3-Deoxy-D-manno-octulosonate 8-phosphate	AGREDA 1.0	Blasco, T. et al. An extended reconstruction of human gut microbiota metabolism of dietary compounds. Nat. Commun. 12, 1–12 (2021).
cpd00875	kdo[c]	3-Deoxy-D-manno-2-octulosonate	AGREDA 1.0	Blasco, T. et al. An extended reconstruction of human gut microbiota metabolism of dietary compounds. Nat. Commun. 12, 1–12 (2021).
cpd03585	kdolipid4[c]	KDO-lipid IV(A)	AGREDA 1.0	Blasco, T. et al. An extended reconstruction of human gut microbiota metabolism of dietary compounds. Nat. Commun. 12, 1–12 (2021).
cpd15492	kphphhlipa[c]	kdo-phospho-heptosyl-phospho-heptosyl-heptosyl-kdo2-lipidA	AGREDA 1.0	Blasco, T. et al. An extended reconstruction of human gut microbiota metabolism of dietary compounds. Nat. Commun. 12, 1–12 (2021).
cpd01188	lanost[c]	lanosterol	AGREDA 1.0	Blasco, T. et al. An extended reconstruction of human gut microbiota metabolism of dietary compounds. Nat. Commun. 12, 1–12 (2021).
cpd03587	lipa[c]	KDO(2)-lipid (A)	AGREDA 1.0	Blasco, T. et al. An extended reconstruction of human gut microbiota metabolism of dietary compounds. Nat. Commun. 12, 1–12 (2021).
cpd02993	lipidA[c]	2,3,23-Tetrakis(beta-hydroxymyristoyl)-D-glucosaminyl-1,6-beta-D-glucosamine 1,4-bisphosphate	AGREDA 1.0	Blasco, T. et al. An extended reconstruction of human gut microbiota metabolism of dietary compounds. Nat. Commun. 12, 1–12 (2021).
cpd03002	lipidAds[c]	Lipid A Disaccharide	AGREDA 1.0	Blasco, T. et al. An extended reconstruction of human gut microbiota metabolism of dietary compounds. Nat. Commun. 12, 1–12 (2021).
cpd29679	lipidX[c]	2,3-Bis(3-hydroxytetradecanoyl)-beta-D-glucosaminyl 1-phosphate	AGREDA 1.0	Blasco, T. et al. An extended reconstruction of human gut microbiota metabolism of dietary compounds. Nat. Commun. 12, 1–12 (2021).
cpd12005	lpro[c]	Lipoylprotein	AGREDA 1.0	Blasco, T. et al. An extended reconstruction of human gut microbiota metabolism of dietary compounds. Nat. Commun. 12, 1–12 (2021).
cpd00130	mal_L[e]	(S)-malate(2-)	AGREDA 1.0	Blasco, T. et al. An extended reconstruction of human gut microbiota metabolism of dietary compounds. Nat. Commun. 12, 1–12 (2021).
cpd20921	malcoam[c]	Malonyl-CoA methyl ester	AGREDA 1.0	Blasco, T. et al. An extended reconstruction of human gut microbiota metabolism of dietary compounds. Nat. Commun. 12, 1–12 (2021).
cpd01919	malt6p[c]	Maltose 6-phosphate	AGREDA 1.0	Blasco, T. et al. An extended reconstruction of human gut microbiota metabolism of dietary compounds. Nat. Commun. 12, 1–12 (2021).
cpd00138	man[e]	D-Mannose	AGREDA 1.0	Blasco, T. et al. An extended reconstruction of human gut microbiota metabolism of dietary compounds. Nat. Commun. 12, 1–12 (2021).
cpd00403	mana[c]	D-Mannonate	AGREDA 1.0	Blasco, T. et al. An extended reconstruction of human gut microbiota metabolism of dietary compounds. Nat. Commun. 12, 1–12 (2021).
cpd00882	melt[c]	Melilotate	AGREDA 1.0	Blasco, T. et al. An extended reconstruction of human gut microbiota metabolism of dietary compounds. Nat. Commun. 12, 1–12 (2021).
cpd00706	mercppyr[c]	3-mercaptopyruvate	AGREDA 1.0	Blasco, T. et al. An extended reconstruction of human gut microbiota metabolism of dietary compounds. Nat. Commun. 12, 1–12 (2021).
cpd00867	mi1p_D[c]	1D-myo-inositol 1-phosphate(2-)	AGREDA 1.0	Blasco, T. et al. An extended reconstruction of human gut microbiota metabolism of dietary compounds. Nat. Commun. 12, 1–12 (2021).
cpd02484	mi3p_D[c]	1D-myo-inositol 3-phosphate(2-)	AGREDA 1.0	Blasco, T. et al. An extended reconstruction of human gut microbiota metabolism of dietary compounds. Nat. Commun. 12, 1–12 (2021).
cpd02799	micit[c]	(2S,3R)-3-hydroxybutane-1,2,3-tricarboxylate	AGREDA 1.0	Blasco, T. et al. An extended reconstruction of human gut microbiota metabolism of dietary compounds. Nat. Commun. 12, 1–12 (2021).
cpd00187	mma[c]	methylammonium	AGREDA 1.0	Blasco, T. et al. An extended reconstruction of human gut microbiota metabolism of dietary compounds. Nat. Commun. 12, 1–12 (2021).
cpd00891	mmcoa_R[c]	(R)-methylmalonyl-CoA(5-)	AGREDA 1.0	Blasco, T. et al. An extended reconstruction of human gut microbiota metabolism of dietary compounds. Nat. Commun. 12, 1–12 (2021).
cpd00519	mmcoa_S[c]	(S)-methylmalonyl-CoA(5-)	AGREDA 1.0	Blasco, T. et al. An extended reconstruction of human gut microbiota metabolism of dietary compounds. Nat. Commun. 12, 1–12 (2021).
cpd00491	mnl1p[c]	D-Mannitol 1-phosphate	AGREDA 1.0	Blasco, T. et al. An extended reconstruction of human gut microbiota metabolism of dietary compounds. Nat. Commun. 12, 1–12 (2021).
cpd00314	mnl[e]	D-Mannitol	AGREDA 1.0	Blasco, T. et al. An extended reconstruction of human gut microbiota metabolism of dietary compounds. Nat. Commun. 12, 1–12 (2021).
cpd00191	msa[c]	3-oxopropanoate	AGREDA 1.0	Blasco, T. et al. An extended reconstruction of human gut microbiota metabolism of dietary compounds. Nat. Commun. 12, 1–12 (2021).
cpd08023	mso3[c]	methanesulfonate	AGREDA 1.0	Blasco, T. et al. An extended reconstruction of human gut microbiota metabolism of dietary compounds. Nat. Commun. 12, 1–12 (2021).
cpd08023	mso3[e]	methanesulfonate	AGREDA 1.0	Blasco, T. et al. An extended reconstruction of human gut microbiota metabolism of dietary compounds. Nat. Commun. 12, 1–12 (2021).
cpd15747	myrstca1[c]	Myristoyllipoteichoic acid (n=24), linked, unsubstituted	AGREDA 1.0	Blasco, T. et al. An extended reconstruction of human gut microbiota metabolism of dietary compounds. Nat. Commun. 12, 1–12 (2021).
cpd15774	myrstcaala_D[c]	Myristoyllipoteichoic acid (n=24), linked, D-alanine substituted	AGREDA 1.0	Blasco, T. et al. An extended reconstruction of human gut microbiota metabolism of dietary compounds. Nat. Commun. 12, 1–12 (2021).
cpd00528	n2[c]	Nitrogen	AGREDA 1.0	Blasco, T. et al. An extended reconstruction of human gut microbiota metabolism of dietary compounds. Nat. Commun. 12, 1–12 (2021).
cpd00528	n2[e]	Nitrogen	AGREDA 1.0	Blasco, T. et al. An extended reconstruction of human gut microbiota metabolism of dietary compounds. Nat. Commun. 12, 1–12 (2021).
cpd00659	n2o[c]	Nitrous oxide	AGREDA 1.0	Blasco, T. et al. An extended reconstruction of human gut microbiota metabolism of dietary compounds. Nat. Commun. 12, 1–12 (2021).
cpd00659	n2o[e]	Nitrous oxide	AGREDA 1.0	Blasco, T. et al. An extended reconstruction of human gut microbiota metabolism of dietary compounds. Nat. Commun. 12, 1–12 (2021).
cpd00758	n8aspmd[c]	N(8)-acetylspermidinium(2+)	AGREDA 1.0	Blasco, T. et al. An extended reconstruction of human gut microbiota metabolism of dietary compounds. Nat. Commun. 12, 1–12 (2021).
cpd00770	nforglu[c]	N-Formyl-L-glutamate	AGREDA 1.0	Blasco, T. et al. An extended reconstruction of human gut microbiota metabolism of dietary compounds. Nat. Commun. 12, 1–12 (2021).
cpd00075	no2[c]	Nitrite	AGREDA 1.0	Blasco, T. et al. An extended reconstruction of human gut microbiota metabolism of dietary compounds. Nat. Commun. 12, 1–12 (2021).
cpd00075	no2[e]	Nitrite	AGREDA 1.0	Blasco, T. et al. An extended reconstruction of human gut microbiota metabolism of dietary compounds. Nat. Commun. 12, 1–12 (2021).
cpd00209	no3[c]	Nitrate	AGREDA 1.0	Blasco, T. et al. An extended reconstruction of human gut microbiota metabolism of dietary compounds. Nat. Commun. 12, 1–12 (2021).
cpd00209	no3[e]	Nitrate	AGREDA 1.0	Blasco, T. et al. An extended reconstruction of human gut microbiota metabolism of dietary compounds. Nat. Commun. 12, 1–12 (2021).
cpd00418	no[c]	Nitric oxide	AGREDA 1.0	Blasco, T. et al. An extended reconstruction of human gut microbiota metabolism of dietary compounds. Nat. Commun. 12, 1–12 (2021).
cpd00418	no[e]	Nitric oxide	AGREDA 1.0	Blasco, T. et al. An extended reconstruction of human gut microbiota metabolism of dietary compounds. Nat. Commun. 12, 1–12 (2021).
cpd03130	oc2coa[c]	trans-Oct-2-enoyl-CoA	AGREDA 1.0	Blasco, T. et al. An extended reconstruction of human gut microbiota metabolism of dietary compounds. Nat. Commun. 12, 1–12 (2021).
cpd01335	occoa[c]	Octanoyl-CoA (n-C8:0CoA)	AGREDA 1.0	Blasco, T. et al. An extended reconstruction of human gut microbiota metabolism of dietary compounds. Nat. Commun. 12, 1–12 (2021).
cpd03449	ocmhmxbq[c]	2-Octaprenyl-3-methyl-5-hydroxy-6-methoxy-1,4-benzoquinone	AGREDA 1.0	Blasco, T. et al. An extended reconstruction of human gut microbiota metabolism of dietary compounds. Nat. Commun. 12, 1–12 (2021).
cpd03846	octa[c]	octanoate (n-C8:0)	AGREDA 1.0	Blasco, T. et al. An extended reconstruction of human gut microbiota metabolism of dietary compounds. Nat. Commun. 12, 1–12 (2021).
cpd00461	op4en[c]	2-Oxopent-4-enoate	AGREDA 1.0	Blasco, T. et al. An extended reconstruction of human gut microbiota metabolism of dietary compounds. Nat. Commun. 12, 1–12 (2021).
cpd00596	oxur[c]	Oxalureate	AGREDA 1.0	Blasco, T. et al. An extended reconstruction of human gut microbiota metabolism of dietary compounds. Nat. Commun. 12, 1–12 (2021).
cpd00430	pac[c]	phenylacetate	AGREDA 1.0	Blasco, T. et al. An extended reconstruction of human gut microbiota metabolism of dietary compounds. Nat. Commun. 12, 1–12 (2021).
cpd00430	pac[e]	phenylacetate	AGREDA 1.0	Blasco, T. et al. An extended reconstruction of human gut microbiota metabolism of dietary compounds. Nat. Commun. 12, 1–12 (2021).
cpd00464	pacald[c]	phenylacetaldehyde	AGREDA 1.0	Blasco, T. et al. An extended reconstruction of human gut microbiota metabolism of dietary compounds. Nat. Commun. 12, 1–12 (2021).
cpd01647	pad[c]	2-Phenylacetamide	AGREDA 1.0	Blasco, T. et al. An extended reconstruction of human gut microbiota metabolism of dietary compounds. Nat. Commun. 12, 1–12 (2021).
cpd15746	palmtca1[c]	Palmitoyllipoteichoic acid (n=24), linked, unsubstituted	AGREDA 1.0	Blasco, T. et al. An extended reconstruction of human gut microbiota metabolism of dietary compounds. Nat. Commun. 12, 1–12 (2021).
cpd15773	palmtcaala_D[c]	Palmitoyllipoteichoic acid (n=24), linked, D-alanine substituted	AGREDA 1.0	Blasco, T. et al. An extended reconstruction of human gut microbiota metabolism of dietary compounds. Nat. Commun. 12, 1–12 (2021).
cpd00044	paps[c]	Phosphoadenosine phosphosulfate	AGREDA 1.0	Blasco, T. et al. An extended reconstruction of human gut microbiota metabolism of dietary compounds. Nat. Commun. 12, 1–12 (2021).
cpd03161	peamn[c]	2-phenylethanaminium	AGREDA 1.0	Blasco, T. et al. An extended reconstruction of human gut microbiota metabolism of dietary compounds. Nat. Commun. 12, 1–12 (2021).
cpd15535	pg120[c]	Phosphatidylglycerol (didodecanoyl, n-C12:0)	AGREDA 1.0	Blasco, T. et al. An extended reconstruction of human gut microbiota metabolism of dietary compounds. Nat. Commun. 12, 1–12 (2021).
cpd15537	pg141[c]	Phosphatidylglycerol (ditetradec-7-enoyl, n-C14:1)	AGREDA 1.0	Blasco, T. et al. An extended reconstruction of human gut microbiota metabolism of dietary compounds. Nat. Commun. 12, 1–12 (2021).
cpd15539	pg161[c]	Phosphatidylglycerol (dihexadec-9-enoyl, n-C16:1)	AGREDA 1.0	Blasco, T. et al. An extended reconstruction of human gut microbiota metabolism of dietary compounds. Nat. Commun. 12, 1–12 (2021).
cpd15541	pg181[c]	Phosphatidylglycerol (dioctadec-11-enoyl, n-C18:1)	AGREDA 1.0	Blasco, T. et al. An extended reconstruction of human gut microbiota metabolism of dietary compounds. Nat. Commun. 12, 1–12 (2021).
cpd00452	phaccoa[c]	phenylacetyl-CoA(4-)	AGREDA 1.0	Blasco, T. et al. An extended reconstruction of human gut microbiota metabolism of dietary compounds. Nat. Commun. 12, 1–12 (2021).
cpd00127	phenol[c]	Phenol	AGREDA 1.0	Blasco, T. et al. An extended reconstruction of human gut microbiota metabolism of dietary compounds. Nat. Commun. 12, 1–12 (2021).
cpd15549	phhlipa[c]	phospho-heptosyl-heptosyl-kdo2-lipidA	AGREDA 1.0	Blasco, T. et al. An extended reconstruction of human gut microbiota metabolism of dietary compounds. Nat. Commun. 12, 1–12 (2021).
cpd15550	phphhlipa[c]	phospho-heptosyl-phospho-heptosyl-heptosyl-kdo2-lipidA	AGREDA 1.0	Blasco, T. et al. An extended reconstruction of human gut microbiota metabolism of dietary compounds. Nat. Commun. 12, 1–12 (2021).
cpd01401	phyQ[c]	phylloquinone	AGREDA 1.0	Blasco, T. et al. An extended reconstruction of human gut microbiota metabolism of dietary compounds. Nat. Commun. 12, 1–12 (2021).
cpd12606	plasmetha[c]	Plasmenylethanolamine	AGREDA 1.0	Blasco, T. et al. An extended reconstruction of human gut microbiota metabolism of dietary compounds. Nat. Commun. 12, 1–12 (2021).
cpd21087	pmACP[c]	Pimeloyl-ACP	AGREDA 1.0	Blasco, T. et al. An extended reconstruction of human gut microbiota metabolism of dietary compounds. Nat. Commun. 12, 1–12 (2021).
cpd21088	pmACPm[c]	Pimeloyl-ACP methyl ester	AGREDA 1.0	Blasco, T. et al. An extended reconstruction of human gut microbiota metabolism of dietary compounds. Nat. Commun. 12, 1–12 (2021).
cpd00782	pmcoa[c]	Pimeloyl-CoA	AGREDA 1.0	Blasco, T. et al. An extended reconstruction of human gut microbiota metabolism of dietary compounds. Nat. Commun. 12, 1–12 (2021).
cpd00141	ppa[e]	propionate	AGREDA 1.0	Blasco, T. et al. An extended reconstruction of human gut microbiota metabolism of dietary compounds. Nat. Commun. 12, 1–12 (2021).
cpd02024	ppaca[c]	Phosphonoacetaldehyde	AGREDA 1.0	Blasco, T. et al. An extended reconstruction of human gut microbiota metabolism of dietary compounds. Nat. Commun. 12, 1–12 (2021).
cpd00689	ppbng[c]	Porphobilinogen	AGREDA 1.0	Blasco, T. et al. An extended reconstruction of human gut microbiota metabolism of dietary compounds. Nat. Commun. 12, 1–12 (2021).
cpd00012	ppi[e]	Diphosphate	AGREDA 1.0	Blasco, T. et al. An extended reconstruction of human gut microbiota metabolism of dietary compounds. Nat. Commun. 12, 1–12 (2021).
cpd01476	ppp9[c]	Protoporphyrin	AGREDA 1.0	Blasco, T. et al. An extended reconstruction of human gut microbiota metabolism of dietary compounds. Nat. Commun. 12, 1–12 (2021).
cpd02642	pran[c]	N-(5-Phospho-D-ribosyl)anthranilate	AGREDA 1.0	Blasco, T. et al. An extended reconstruction of human gut microbiota metabolism of dietary compounds. Nat. Commun. 12, 1–12 (2021).
cpd11206	pre1[c]	Precorrin 1	AGREDA 1.0	Blasco, T. et al. An extended reconstruction of human gut microbiota metabolism of dietary compounds. Nat. Commun. 12, 1–12 (2021).
cpd00567	pro_D[c]	D-proline	AGREDA 1.0	Blasco, T. et al. An extended reconstruction of human gut microbiota metabolism of dietary compounds. Nat. Commun. 12, 1–12 (2021).
cpd00118	ptrc[e]	Putrescine	AGREDA 1.0	Blasco, T. et al. An extended reconstruction of human gut microbiota metabolism of dietary compounds. Nat. Commun. 12, 1–12 (2021).
cpd00419	pydam[e]	Pyridoxamine	AGREDA 1.0	Blasco, T. et al. An extended reconstruction of human gut microbiota metabolism of dietary compounds. Nat. Commun. 12, 1–12 (2021).
cpd00263	pydxn[e]	Pyridoxine	AGREDA 1.0	Blasco, T. et al. An extended reconstruction of human gut microbiota metabolism of dietary compounds. Nat. Commun. 12, 1–12 (2021).
cpd00304	retinal[c]	retinal	AGREDA 1.0	Blasco, T. et al. An extended reconstruction of human gut microbiota metabolism of dietary compounds. Nat. Commun. 12, 1–12 (2021).
cpd00365	retinol[c]	retinol	AGREDA 1.0	Blasco, T. et al. An extended reconstruction of human gut microbiota metabolism of dietary compounds. Nat. Commun. 12, 1–12 (2021).
cpd00074	s[c]	Sulfur	AGREDA 1.0	Blasco, T. et al. An extended reconstruction of human gut microbiota metabolism of dietary compounds. Nat. Commun. 12, 1–12 (2021).
cpd03698	salc6p[c]	Salicin 6-phosphate	AGREDA 1.0	Blasco, T. et al. An extended reconstruction of human gut microbiota metabolism of dietary compounds. Nat. Commun. 12, 1–12 (2021).
cpd01030	salcn[e]	Salicin	AGREDA 1.0	Blasco, T. et al. An extended reconstruction of human gut microbiota metabolism of dietary compounds. Nat. Commun. 12, 1–12 (2021).
cpd00183	sarcs[c]	Sarcosine	AGREDA 1.0	Blasco, T. et al. An extended reconstruction of human gut microbiota metabolism of dietary compounds. Nat. Commun. 12, 1–12 (2021).
cpd00491	sbt6p[c]	D-Sorbitol 6-phosphate	AGREDA 1.0	Blasco, T. et al. An extended reconstruction of human gut microbiota metabolism of dietary compounds. Nat. Commun. 12, 1–12 (2021).
cpd00588	sbt_D[e]	D-glucitol	AGREDA 1.0	Blasco, T. et al. An extended reconstruction of human gut microbiota metabolism of dietary compounds. Nat. Commun. 12, 1–12 (2021).
cpd02021	sbzcoa[c]	O-Succinylbenzoyl-CoA	AGREDA 1.0	Blasco, T. et al. An extended reconstruction of human gut microbiota metabolism of dietary compounds. Nat. Commun. 12, 1–12 (2021).
cpd03426	scl[c]	sirohydrochlorin	AGREDA 1.0	Blasco, T. et al. An extended reconstruction of human gut microbiota metabolism of dietary compounds. Nat. Commun. 12, 1–12 (2021).
cpd03397	selhcys[c]	Selenohomocysteine	AGREDA 1.0	Blasco, T. et al. An extended reconstruction of human gut microbiota metabolism of dietary compounds. Nat. Commun. 12, 1–12 (2021).
cpd00550	ser_D[c]	D-serine	AGREDA 1.0	Blasco, T. et al. An extended reconstruction of human gut microbiota metabolism of dietary compounds. Nat. Commun. 12, 1–12 (2021).
cpd02698	sl26da[c]	N-Succinyl-LL-2,6-diaminoheptanedioate	AGREDA 1.0	Blasco, T. et al. An extended reconstruction of human gut microbiota metabolism of dietary compounds. Nat. Commun. 12, 1–12 (2021).
cpd02724	sl2a6o[c]	N-Succinyl-2-L-amino-6-oxoheptanedioate	AGREDA 1.0	Blasco, T. et al. An extended reconstruction of human gut microbiota metabolism of dietary compounds. Nat. Commun. 12, 1–12 (2021).
cpd00579	srtn[c]	serotonin(1+)	AGREDA 1.0	Blasco, T. et al. An extended reconstruction of human gut microbiota metabolism of dietary compounds. Nat. Commun. 12, 1–12 (2021).
cpd00579	srtn[e]	serotonin(1+)	AGREDA 1.0	Blasco, T. et al. An extended reconstruction of human gut microbiota metabolism of dietary compounds. Nat. Commun. 12, 1–12 (2021).
cpd18031	succitr_L[c]	N-succinyl-L-citrulline	AGREDA 1.0	Blasco, T. et al. An extended reconstruction of human gut microbiota metabolism of dietary compounds. Nat. Commun. 12, 1–12 (2021).
cpd02160	sucorn[c]	N2-Succinyl-L-ornithine	AGREDA 1.0	Blasco, T. et al. An extended reconstruction of human gut microbiota metabolism of dietary compounds. Nat. Commun. 12, 1–12 (2021).
cpd00199	sucsal[c]	Succinic semialdehyde	AGREDA 1.0	Blasco, T. et al. An extended reconstruction of human gut microbiota metabolism of dietary compounds. Nat. Commun. 12, 1–12 (2021).
cpd09878	sulfac[c]	sulfoacetate	AGREDA 1.0	Blasco, T. et al. An extended reconstruction of human gut microbiota metabolism of dietary compounds. Nat. Commun. 12, 1–12 (2021).
cpd09878	sulfac[e]	sulfoacetate	AGREDA 1.0	Blasco, T. et al. An extended reconstruction of human gut microbiota metabolism of dietary compounds. Nat. Commun. 12, 1–12 (2021).
cpd15568	t3c11vaceACP[c]	trans-3-cis-11-vacceoyl-[acyl-carrier protein]	AGREDA 1.0	Blasco, T. et al. An extended reconstruction of human gut microbiota metabolism of dietary compounds. Nat. Commun. 12, 1–12 (2021).
cpd15569	t3c5ddeceACP[c]	trans-3-cis-5-dodecenoyl-[acyl-carrier protein]	AGREDA 1.0	Blasco, T. et al. An extended reconstruction of human gut microbiota metabolism of dietary compounds. Nat. Commun. 12, 1–12 (2021).
cpd15570	t3c7mrseACP[c]	trans-3-cis-7-myristoleoyl-[acyl-carrier protein]	AGREDA 1.0	Blasco, T. et al. An extended reconstruction of human gut microbiota metabolism of dietary compounds. Nat. Commun. 12, 1–12 (2021).
cpd15571	t3c9palmeACP[c]	trans-3-cis-9-palmitoleoyl-[acyl-carrier protein]	AGREDA 1.0	Blasco, T. et al. An extended reconstruction of human gut microbiota metabolism of dietary compounds. Nat. Commun. 12, 1–12 (2021).
cpd16654	tcb[c]	Tricarballylate	AGREDA 1.0	Blasco, T. et al. An extended reconstruction of human gut microbiota metabolism of dietary compounds. Nat. Commun. 12, 1–12 (2021).
cpd01211	tcynt[c]	thiocyanate	AGREDA 1.0	Blasco, T. et al. An extended reconstruction of human gut microbiota metabolism of dietary compounds. Nat. Commun. 12, 1–12 (2021).
cpd03127	td2coa[c]	trans-Tetradec-2-enoyl-CoA	AGREDA 1.0	Blasco, T. et al. An extended reconstruction of human gut microbiota metabolism of dietary compounds. Nat. Commun. 12, 1–12 (2021).
cpd11469	tddec2eACP[c]	trans-Dodec-2-enoyl-[acyl-carrier protein]	AGREDA 1.0	Blasco, T. et al. An extended reconstruction of human gut microbiota metabolism of dietary compounds. Nat. Commun. 12, 1–12 (2021).
cpd11475	tdec2eACP[c]	trans-Dec-2-enoyl-[acyl-carrier protein]	AGREDA 1.0	Blasco, T. et al. An extended reconstruction of human gut microbiota metabolism of dietary compounds. Nat. Commun. 12, 1–12 (2021).
cpd01414	tet[e]	Tetrathionate	AGREDA 1.0	Blasco, T. et al. An extended reconstruction of human gut microbiota metabolism of dietary compounds. Nat. Commun. 12, 1–12 (2021).
cpd03897	thbpt4acam[c]	4a-hydroxytetrahydrobiopterin	AGREDA 1.0	Blasco, T. et al. An extended reconstruction of human gut microbiota metabolism of dietary compounds. Nat. Commun. 12, 1–12 (2021).
cpd11473	thex2eACP[c]	trans-Hex-2-enoyl-[acyl-carrier protein]	AGREDA 1.0	Blasco, T. et al. An extended reconstruction of human gut microbiota metabolism of dietary compounds. Nat. Commun. 12, 1–12 (2021).
cpd19097	thfglu[c]	Tetrahydrofolyl-[Glu](2)	AGREDA 1.0	Blasco, T. et al. An extended reconstruction of human gut microbiota metabolism of dietary compounds. Nat. Commun. 12, 1–12 (2021).
cpd00151	thym[c]	Thymine	AGREDA 1.0	Blasco, T. et al. An extended reconstruction of human gut microbiota metabolism of dietary compounds. Nat. Commun. 12, 1–12 (2021).
cpd11467	tmrs2eACP[c]	trans-Tetradec-2-enoyl-[acyl-carrier protein]	AGREDA 1.0	Blasco, T. et al. An extended reconstruction of human gut microbiota metabolism of dietary compounds. Nat. Commun. 12, 1–12 (2021).
cpd11471	toct2eACP[c]	trans-Oct-2-enoyl-[acyl-carrier protein]	AGREDA 1.0	Blasco, T. et al. An extended reconstruction of human gut microbiota metabolism of dietary compounds. Nat. Commun. 12, 1–12 (2021).
cpd15572	toctd2eACP[c]	trans-octadec-2-enoyl-[acyl-carrier protein]	AGREDA 1.0	Blasco, T. et al. An extended reconstruction of human gut microbiota metabolism of dietary compounds. Nat. Commun. 12, 1–12 (2021).
cpd11477	tpalm2eACP[c]	trans-Hexadec-2-enoyl-[acyl-carrier protein]	AGREDA 1.0	Blasco, T. et al. An extended reconstruction of human gut microbiota metabolism of dietary compounds. Nat. Commun. 12, 1–12 (2021).
cpd00523	tre6p[c]	alpha,alpha-Trehalose 6-phosphate	AGREDA 1.0	Blasco, T. et al. An extended reconstruction of human gut microbiota metabolism of dietary compounds. Nat. Commun. 12, 1–12 (2021).
cpd00318	trypta[c]	tryptaminium	AGREDA 1.0	Blasco, T. et al. An extended reconstruction of human gut microbiota metabolism of dietary compounds. Nat. Commun. 12, 1–12 (2021).
cpd00318	trypta[e]	tryptaminium	AGREDA 1.0	Blasco, T. et al. An extended reconstruction of human gut microbiota metabolism of dietary compounds. Nat. Commun. 12, 1–12 (2021).
cpd00268	tsul[e]	thiosulfate(2-)	AGREDA 1.0	Blasco, T. et al. An extended reconstruction of human gut microbiota metabolism of dietary compounds. Nat. Commun. 12, 1–12 (2021).
cpd03847	ttdca[e]	tetradecanoate (n-C14:0)	AGREDA 1.0	Blasco, T. et al. An extended reconstruction of human gut microbiota metabolism of dietary compounds. Nat. Commun. 12, 1–12 (2021).
cpd00374	tym[c]	tyraminium	AGREDA 1.0	Blasco, T. et al. An extended reconstruction of human gut microbiota metabolism of dietary compounds. Nat. Commun. 12, 1–12 (2021).
cpd00374	tym[e]	tyraminium	AGREDA 1.0	Blasco, T. et al. An extended reconstruction of human gut microbiota metabolism of dietary compounds. Nat. Commun. 12, 1–12 (2021).
cpd02835	u23ga[c]	UDP-2,3-bis(3-hydroxytetradecanoyl)glucosamine	AGREDA 1.0	Blasco, T. et al. An extended reconstruction of human gut microbiota metabolism of dietary compounds. Nat. Commun. 12, 1–12 (2021).
cpd02886	u3aga[c]	UDP-3-O-(3-hydroxytetradecanoyl)-N-acetylglucosamine	AGREDA 1.0	Blasco, T. et al. An extended reconstruction of human gut microbiota metabolism of dietary compounds. Nat. Commun. 12, 1–12 (2021).
cpd03584	u3hga[c]	UDP-3-O-(3-hydroxytetradecanoyl)-D-glucosamine	AGREDA 1.0	Blasco, T. et al. An extended reconstruction of human gut microbiota metabolism of dietary compounds. Nat. Commun. 12, 1–12 (2021).
cpd03496	uaagtmda[c]	Undecaprenyl-diphospho-N-acetylmuramoyl-(N-acetylglucosamine)-L-alanyl-D-glutaminyl-meso-2,6-diaminopimeloyl-D-alanyl-D-alanine	AGREDA 1.0	Blasco, T. et al. An extended reconstruction of human gut microbiota metabolism of dietary compounds. Nat. Commun. 12, 1–12 (2021).
cpd00144	udpglcur[c]	UDP-D-glucuronate	AGREDA 1.0	Blasco, T. et al. An extended reconstruction of human gut microbiota metabolism of dietary compounds. Nat. Commun. 12, 1–12 (2021).
cpd00774	uppg3[c]	Uroporphyrinogen III	AGREDA 1.0	Blasco, T. et al. An extended reconstruction of human gut microbiota metabolism of dietary compounds. Nat. Commun. 12, 1–12 (2021).
cpd00092	ura[e]	uracil	AGREDA 1.0	Blasco, T. et al. An extended reconstruction of human gut microbiota metabolism of dietary compounds. Nat. Commun. 12, 1–12 (2021).
cpd00581	urcan[c]	Urocanate	AGREDA 1.0	Blasco, T. et al. An extended reconstruction of human gut microbiota metabolism of dietary compounds. Nat. Commun. 12, 1–12 (2021).
cpd01419	urdgly[c]	Ureidoglycine	AGREDA 1.0	Blasco, T. et al. An extended reconstruction of human gut microbiota metabolism of dietary compounds. Nat. Commun. 12, 1–12 (2021).
cpd00465	urdglyc[c]	(-)-Ureidoglycolate	AGREDA 1.0	Blasco, T. et al. An extended reconstruction of human gut microbiota metabolism of dietary compounds. Nat. Commun. 12, 1–12 (2021).
cpd00073	urea[c]	Urea	AGREDA 1.0	Blasco, T. et al. An extended reconstruction of human gut microbiota metabolism of dietary compounds. Nat. Commun. 12, 1–12 (2021).
cpdAGORA1869	xu1p_D[c]	D-Xylulose 1-phosphate	AGREDA 1.0	Blasco, T. et al. An extended reconstruction of human gut microbiota metabolism of dietary compounds. Nat. Commun. 12, 1–12 (2021).
cpd00869	2kmb[c]	2-keto-4-methylthiobutyrate	AGREDA 1.0	Blasco, T. et al. An extended reconstruction of human gut microbiota metabolism of dietary compounds. Nat. Commun. 12, 1–12 (2021).
cpd15366	3hcddec5eACP[c]	(R)-3-hydroxy-cis-dodec-5-enoyl-[acyl-carrier protein]	AGREDA 1.0	Blasco, T. et al. An extended reconstruction of human gut microbiota metabolism of dietary compounds. Nat. Commun. 12, 1–12 (2021).
cpd15368	3hcmrs7eACP[c]	(R)-3-hydroxy-cis-myristol-7-eoyl-[acyl-carrier protein]	AGREDA 1.0	Blasco, T. et al. An extended reconstruction of human gut microbiota metabolism of dietary compounds. Nat. Commun. 12, 1–12 (2021).
cpd15369	3hcpalm9eACP[c]	(R)-3-hydroxy-cis-palm-9-eoyl-[acyl-carrier protein]	AGREDA 1.0	Blasco, T. et al. An extended reconstruction of human gut microbiota metabolism of dietary compounds. Nat. Commun. 12, 1–12 (2021).
cpd15370	3hcvac11eACP[c]	(R)-3-hydroxy-cis-vacc-11-enoyl-[acyl-carrier protein]	AGREDA 1.0	Blasco, T. et al. An extended reconstruction of human gut microbiota metabolism of dietary compounds. Nat. Commun. 12, 1–12 (2021).
cpd01871	3mcat[c]	3-Methylcatechol	AGREDA 1.0	Blasco, T. et al. An extended reconstruction of human gut microbiota metabolism of dietary compounds. Nat. Commun. 12, 1–12 (2021).
cpd04117	4mcat[c]	4-Methylcatechol	AGREDA 1.0	Blasco, T. et al. An extended reconstruction of human gut microbiota metabolism of dietary compounds. Nat. Commun. 12, 1–12 (2021).
cpd00608	altrn[c]	D-Altronate	AGREDA 1.0	Blasco, T. et al. An extended reconstruction of human gut microbiota metabolism of dietary compounds. Nat. Commun. 12, 1–12 (2021).
cpd01101	cbmt[c]	Carbamate	AGREDA 1.0	Blasco, T. et al. An extended reconstruction of human gut microbiota metabolism of dietary compounds. Nat. Commun. 12, 1–12 (2021).
cpd01015	cynt[c]	Cyanate	AGREDA 1.0	Blasco, T. et al. An extended reconstruction of human gut microbiota metabolism of dietary compounds. Nat. Commun. 12, 1–12 (2021).
cpd11255	dhmtp[c]	dhmtp[c]	AGREDA 1.0	Blasco, T. et al. An extended reconstruction of human gut microbiota metabolism of dietary compounds. Nat. Commun. 12, 1–12 (2021).
cpd15611	hxal[c]	hexanal	AGREDA 1.0	Blasco, T. et al. An extended reconstruction of human gut microbiota metabolism of dietary compounds. Nat. Commun. 12, 1–12 (2021).
cpd00332	mev_R[c]	(R)-mevalonate	AGREDA 1.0	Blasco, T. et al. An extended reconstruction of human gut microbiota metabolism of dietary compounds. Nat. Commun. 12, 1–12 (2021).
cpd00811	tmao[e]	Trimethylamine N-oxide	AGREDA 1.0	Blasco, T. et al. An extended reconstruction of human gut microbiota metabolism of dietary compounds. Nat. Commun. 12, 1–12 (2021).
cpd00309	xan[e]	Xanthine	AGREDA 1.0	Blasco, T. et al. An extended reconstruction of human gut microbiota metabolism of dietary compounds. Nat. Commun. 12, 1–12 (2021).
cpd01155	15dap[e]	1,5-Diaminopentane	AGREDA 1.0	Blasco, T. et al. An extended reconstruction of human gut microbiota metabolism of dietary compounds. Nat. Commun. 12, 1–12 (2021).
cpd00516	26dap_M[e]	meso-2,6-Diaminoheptanedioate	AGREDA 1.0	Blasco, T. et al. An extended reconstruction of human gut microbiota metabolism of dietary compounds. Nat. Commun. 12, 1–12 (2021).
cpd15352	2dmmq8[e]	2-Demethylmenaquinone 8	AGREDA 1.0	Blasco, T. et al. An extended reconstruction of human gut microbiota metabolism of dietary compounds. Nat. Commun. 12, 1–12 (2021).
cpd01709	2hydog[c]	2-hydroxyglutarate	AGREDA 1.0	Blasco, T. et al. An extended reconstruction of human gut microbiota metabolism of dietary compounds. Nat. Commun. 12, 1–12 (2021).
cpd01957	2hydogcoa[c]	2-hydroxyglutaryl-CoA	AGREDA 1.0	Blasco, T. et al. An extended reconstruction of human gut microbiota metabolism of dietary compounds. Nat. Commun. 12, 1–12 (2021).
cpd00094	2obut[e]	2-Oxobutanoate	AGREDA 1.0	Blasco, T. et al. An extended reconstruction of human gut microbiota metabolism of dietary compounds. Nat. Commun. 12, 1–12 (2021).
cpd07946	4hbutcoa[c]	4-Hydroxybutyryl-CoA	AGREDA 1.0	Blasco, T. et al. An extended reconstruction of human gut microbiota metabolism of dietary compounds. Nat. Commun. 12, 1–12 (2021).
cpd00728	4hdxbutn[c]	4-Hydroxybutanoate	AGREDA 1.0	Blasco, T. et al. An extended reconstruction of human gut microbiota metabolism of dietary compounds. Nat. Commun. 12, 1–12 (2021).
cpd00499	M01966[c]	Alpha-D-Glucose 1,6-bisphosphate	AGREDA 1.0	Blasco, T. et al. An extended reconstruction of human gut microbiota metabolism of dietary compounds. Nat. Commun. 12, 1–12 (2021).
cpd00128	ade[e]	Adenine	AGREDA 1.0	Blasco, T. et al. An extended reconstruction of human gut microbiota metabolism of dietary compounds. Nat. Commun. 12, 1–12 (2021).
cpd00367	cytd[e]	Cytidine	AGREDA 1.0	Blasco, T. et al. An extended reconstruction of human gut microbiota metabolism of dietary compounds. Nat. Commun. 12, 1–12 (2021).
cpd00438	dad_2[e]	2-deoxyadenosine	AGREDA 1.0	Blasco, T. et al. An extended reconstruction of human gut microbiota metabolism of dietary compounds. Nat. Commun. 12, 1–12 (2021).
cpd00654	dcyt[e]	Deoxycytidine	AGREDA 1.0	Blasco, T. et al. An extended reconstruction of human gut microbiota metabolism of dietary compounds. Nat. Commun. 12, 1–12 (2021).
cpd00277	dgsn[e]	Deoxyguanosine	AGREDA 1.0	Blasco, T. et al. An extended reconstruction of human gut microbiota metabolism of dietary compounds. Nat. Commun. 12, 1–12 (2021).
cpd01912	fuc1p_L[c]	L-Fucose 1-phosphate	AGREDA 1.0	Blasco, T. et al. An extended reconstruction of human gut microbiota metabolism of dietary compounds. Nat. Commun. 12, 1–12 (2021).
cpd00571	glcr[c]	D-glucarate(2-)	AGREDA 1.0	Blasco, T. et al. An extended reconstruction of human gut microbiota metabolism of dietary compounds. Nat. Commun. 12, 1–12 (2021).
cpd01599	glutaccoa[c]	Glutaconoyl-CoA	AGREDA 1.0	Blasco, T. et al. An extended reconstruction of human gut microbiota metabolism of dietary compounds. Nat. Commun. 12, 1–12 (2021).
cpd00379	glutar[c]	Glutarate	AGREDA 1.0	Blasco, T. et al. An extended reconstruction of human gut microbiota metabolism of dietary compounds. Nat. Commun. 12, 1–12 (2021).
cpd00379	glutar[e]	Glutarate	AGREDA 1.0	Blasco, T. et al. An extended reconstruction of human gut microbiota metabolism of dietary compounds. Nat. Commun. 12, 1–12 (2021).
cpd03411	gtspmd[c]	Glutathionylspermidine	AGREDA 1.0	Blasco, T. et al. An extended reconstruction of human gut microbiota metabolism of dietary compounds. Nat. Commun. 12, 1–12 (2021).
cpd11640	h2[e]	Hydrogen	AGREDA 1.0	Blasco, T. et al. An extended reconstruction of human gut microbiota metabolism of dietary compounds. Nat. Commun. 12, 1–12 (2021).
cpd00246	ins[e]	Inosine	AGREDA 1.0	Blasco, T. et al. An extended reconstruction of human gut microbiota metabolism of dietary compounds. Nat. Commun. 12, 1–12 (2021).
cpd02027	mmet[c]	S-Methyl-L-methionine	AGREDA 1.0	Blasco, T. et al. An extended reconstruction of human gut microbiota metabolism of dietary compounds. Nat. Commun. 12, 1–12 (2021).
cpd15500	mqn8[e]	Menaquinone 8	AGREDA 1.0	Blasco, T. et al. An extended reconstruction of human gut microbiota metabolism of dietary compounds. Nat. Commun. 12, 1–12 (2021).
cpd15560	q8[e]	Ubiquinone-8	AGREDA 1.0	Blasco, T. et al. An extended reconstruction of human gut microbiota metabolism of dietary compounds. Nat. Commun. 12, 1–12 (2021).
cpd15634	teich_45_BS[c]	teichuronic acid (GlcA + GalNac, 45 repeating unit)	AGREDA 1.0	Blasco, T. et al. An extended reconstruction of human gut microbiota metabolism of dietary compounds. Nat. Commun. 12, 1–12 (2021).
cpd00249	uri[e]	Uridine	AGREDA 1.0	Blasco, T. et al. An extended reconstruction of human gut microbiota metabolism of dietary compounds. Nat. Commun. 12, 1–12 (2021).
cpd01557	3btcoa[c]	3-Butenoyl-CoA	AGREDA 1.0	Blasco, T. et al. An extended reconstruction of human gut microbiota metabolism of dietary compounds. Nat. Commun. 12, 1–12 (2021).
cpd02543	ctbt[c]	crotonobetaine	AGREDA 1.0	Blasco, T. et al. An extended reconstruction of human gut microbiota metabolism of dietary compounds. Nat. Commun. 12, 1–12 (2021).
cpd02543	ctbt[e]	crotonobetaine	AGREDA 1.0	Blasco, T. et al. An extended reconstruction of human gut microbiota metabolism of dietary compounds. Nat. Commun. 12, 1–12 (2021).
cpd01741	ddca[e]	laurate	AGREDA 1.0	Blasco, T. et al. An extended reconstruction of human gut microbiota metabolism of dietary compounds. Nat. Commun. 12, 1–12 (2021).
cpd00870	gbbtn[c]	gamma-butyrobetaine	AGREDA 1.0	Blasco, T. et al. An extended reconstruction of human gut microbiota metabolism of dietary compounds. Nat. Commun. 12, 1–12 (2021).
cpd00870	gbbtn[e]	gamma-butyrobetaine	AGREDA 1.0	Blasco, T. et al. An extended reconstruction of human gut microbiota metabolism of dietary compounds. Nat. Commun. 12, 1–12 (2021).
cpd00355	nmn[e]	NMN	AGREDA 1.0	Blasco, T. et al. An extended reconstruction of human gut microbiota metabolism of dietary compounds. Nat. Commun. 12, 1–12 (2021).
cpd00922	1pipdn2c[c]	1-piperideine-2-carboxylate	AGREDA 1.0	Blasco, T. et al. An extended reconstruction of human gut microbiota metabolism of dietary compounds. Nat. Commun. 12, 1–12 (2021).
cpd09027	5hxudidzcba[c]	5-Hydroxy-2-oxo-4-ureido-2,5-dihydro-1H-imidazole-5-carboxylate	AGREDA 1.0	Blasco, T. et al. An extended reconstruction of human gut microbiota metabolism of dietary compounds. Nat. Commun. 12, 1–12 (2021).
cpd08625	C11821[c]	5-Hydroxyisourate	AGREDA 1.0	Blasco, T. et al. An extended reconstruction of human gut microbiota metabolism of dietary compounds. Nat. Commun. 12, 1–12 (2021).
cpd01046	L2aadp6sa[c]	L-allysine	AGREDA 1.0	Blasco, T. et al. An extended reconstruction of human gut microbiota metabolism of dietary compounds. Nat. Commun. 12, 1–12 (2021).
cpd01567	alltn_R[c]	(R)-Allantoin	AGREDA 1.0	Blasco, T. et al. An extended reconstruction of human gut microbiota metabolism of dietary compounds. Nat. Commun. 12, 1–12 (2021).
cpd00655	dpcoa[e]	Dephospho-CoA	AGREDA 1.0	Blasco, T. et al. An extended reconstruction of human gut microbiota metabolism of dietary compounds. Nat. Commun. 12, 1–12 (2021).
cpd00298	dtmp[e]	dTMP	AGREDA 1.0	Blasco, T. et al. An extended reconstruction of human gut microbiota metabolism of dietary compounds. Nat. Commun. 12, 1–12 (2021).
cpd00352	thp2c[c]	1-piperideine-6-carboxylate	AGREDA 1.0	Blasco, T. et al. An extended reconstruction of human gut microbiota metabolism of dietary compounds. Nat. Commun. 12, 1–12 (2021).
cpd00073	urea[e]	Urea	AGREDA 1.0	Blasco, T. et al. An extended reconstruction of human gut microbiota metabolism of dietary compounds. Nat. Commun. 12, 1–12 (2021).
cpd15311	12dgr180[e]	1,2-Diacyl-sn-glycerol (dioctadecanoyl, n-C18:0)	AGREDA 1.0	Blasco, T. et al. An extended reconstruction of human gut microbiota metabolism of dietary compounds. Nat. Commun. 12, 1–12 (2021).
cpd00168	23dhb[c]	2,3-Dihydroxybenzoate	AGREDA 1.0	Blasco, T. et al. An extended reconstruction of human gut microbiota metabolism of dietary compounds. Nat. Commun. 12, 1–12 (2021).
cpd00197	34dhb[c]	Protocatechuate	AGREDA 1.0	Blasco, T. et al. An extended reconstruction of human gut microbiota metabolism of dietary compounds. Nat. Commun. 12, 1–12 (2021).
cpd00840	36dahx[c]	(3S)-3,6-Diaminohexanoate	AGREDA 1.0	Blasco, T. et al. An extended reconstruction of human gut microbiota metabolism of dietary compounds. Nat. Commun. 12, 1–12 (2021).
cpd03395	3padsel[c]	3-Phosphoadenylylselenate	AGREDA 1.0	Blasco, T. et al. An extended reconstruction of human gut microbiota metabolism of dietary compounds. Nat. Commun. 12, 1–12 (2021).
cpd00489	4hphac[c]	4-hydroxyphenylacetate	AGREDA 1.0	Blasco, T. et al. An extended reconstruction of human gut microbiota metabolism of dietary compounds. Nat. Commun. 12, 1–12 (2021).
cpd00489	4hphac[e]	4-hydroxyphenylacetate	AGREDA 1.0	Blasco, T. et al. An extended reconstruction of human gut microbiota metabolism of dietary compounds. Nat. Commun. 12, 1–12 (2021).
cpd00308	HC00319[c]	Malonate	AGREDA 1.0	Blasco, T. et al. An extended reconstruction of human gut microbiota metabolism of dietary compounds. Nat. Commun. 12, 1–12 (2021).
cpd00308	HC00319[e]	Malonate	AGREDA 1.0	Blasco, T. et al. An extended reconstruction of human gut microbiota metabolism of dietary compounds. Nat. Commun. 12, 1–12 (2021).
cpd14939	HC02098[c]	3-Hydroxystearoyl-ACP	AGREDA 1.0	Blasco, T. et al. An extended reconstruction of human gut microbiota metabolism of dietary compounds. Nat. Commun. 12, 1–12 (2021).
cpd14940	HC02099[c]	(2E)-Octadecenoyl-ACP	AGREDA 1.0	Blasco, T. et al. An extended reconstruction of human gut microbiota metabolism of dietary compounds. Nat. Commun. 12, 1–12 (2021).
cpd00182	adn[e]	Adenosine	AGREDA 1.0	Blasco, T. et al. An extended reconstruction of human gut microbiota metabolism of dietary compounds. Nat. Commun. 12, 1–12 (2021).
cpd03388	adsel[c]	Adenylylselenate	AGREDA 1.0	Blasco, T. et al. An extended reconstruction of human gut microbiota metabolism of dietary compounds. Nat. Commun. 12, 1–12 (2021).
cpd00117	ala_D[e]	D-alanine	AGREDA 1.0	Blasco, T. et al. An extended reconstruction of human gut microbiota metabolism of dietary compounds. Nat. Commun. 12, 1–12 (2021).
cpd00427	arabt_L[c]	L-Arabinonate	AGREDA 1.0	Blasco, T. et al. An extended reconstruction of human gut microbiota metabolism of dietary compounds. Nat. Commun. 12, 1–12 (2021).
cpd03762	bz12diol[c]	cis-1,2-dihydroxycyclohexa-3,5-diene-1-carboxylate	AGREDA 1.0	Blasco, T. et al. An extended reconstruction of human gut microbiota metabolism of dietary compounds. Nat. Commun. 12, 1–12 (2021).
cpd00216	chor[e]	chorismate	AGREDA 1.0	Blasco, T. et al. An extended reconstruction of human gut microbiota metabolism of dietary compounds. Nat. Commun. 12, 1–12 (2021).
cpd01015	cynt[e]	Cyanate	AGREDA 1.0	Blasco, T. et al. An extended reconstruction of human gut microbiota metabolism of dietary compounds. Nat. Commun. 12, 1–12 (2021).
cpd01160	cysam[c]	cysteaminium	AGREDA 1.0	Blasco, T. et al. An extended reconstruction of human gut microbiota metabolism of dietary compounds. Nat. Commun. 12, 1–12 (2021).
cpd00162	etha[e]	etha[c]	AGREDA 1.0	Blasco, T. et al. An extended reconstruction of human gut microbiota metabolism of dietary compounds. Nat. Commun. 12, 1–12 (2021).
cpd03724	fecrm[c]	Ferrichrome	AGREDA 1.0	Blasco, T. et al. An extended reconstruction of human gut microbiota metabolism of dietary compounds. Nat. Commun. 12, 1–12 (2021).
cpd03724	fecrm[e]	Ferrichrome	AGREDA 1.0	Blasco, T. et al. An extended reconstruction of human gut microbiota metabolism of dietary compounds. Nat. Commun. 12, 1–12 (2021).
cpd00652	galct_D[e]	D-Galactarate	AGREDA 1.0	Blasco, T. et al. An extended reconstruction of human gut microbiota metabolism of dietary compounds. Nat. Commun. 12, 1–12 (2021).
cpd00571	glcr[e]	D-glucarate(2-)	AGREDA 1.0	Blasco, T. et al. An extended reconstruction of human gut microbiota metabolism of dietary compounds. Nat. Commun. 12, 1–12 (2021).
cpd00139	glyclt[e]	glycolate	AGREDA 1.0	Blasco, T. et al. An extended reconstruction of human gut microbiota metabolism of dietary compounds. Nat. Commun. 12, 1–12 (2021).
cpd02483	hacon_C[c]	cis-Homoaconitate (iAF692)	AGREDA 1.0	Blasco, T. et al. An extended reconstruction of human gut microbiota metabolism of dietary compounds. Nat. Commun. 12, 1–12 (2021).
cpd00919	hcit[c]	Homocitrate	AGREDA 1.0	Blasco, T. et al. An extended reconstruction of human gut microbiota metabolism of dietary compounds. Nat. Commun. 12, 1–12 (2021).
cpd03165	hphaccoa[c]	4-Hydroxyphenylacetyl-CoA	AGREDA 1.0	Blasco, T. et al. An extended reconstruction of human gut microbiota metabolism of dietary compounds. Nat. Commun. 12, 1–12 (2021).
cpd00133	ncam[e]	Nicotinamide	AGREDA 1.0	Blasco, T. et al. An extended reconstruction of human gut microbiota metabolism of dietary compounds. Nat. Commun. 12, 1–12 (2021).
cpd00536	ocdcea[e]	octadecenoate (n-C18:1)	AGREDA 1.0	Blasco, T. et al. An extended reconstruction of human gut microbiota metabolism of dietary compounds. Nat. Commun. 12, 1–12 (2021).
cpd00143	phpyr[e]	keto-phenylpyruvate	AGREDA 1.0	Blasco, T. et al. An extended reconstruction of human gut microbiota metabolism of dietary compounds. Nat. Commun. 12, 1–12 (2021).
cpd00097	pqq[c]	Pyrroloquinoline-quinone	AGREDA 1.0	Blasco, T. et al. An extended reconstruction of human gut microbiota metabolism of dietary compounds. Nat. Commun. 12, 1–12 (2021).
cpd00986	pqqh2[c]	Reduced pyrroloquinoline-quinone	AGREDA 1.0	Blasco, T. et al. An extended reconstruction of human gut microbiota metabolism of dietary compounds. Nat. Commun. 12, 1–12 (2021).
cpd00620	ptth[c]	pantetheine	AGREDA 1.0	Blasco, T. et al. An extended reconstruction of human gut microbiota metabolism of dietary compounds. Nat. Commun. 12, 1–12 (2021).
cpd00248	quint[c]	Quinate	AGREDA 1.0	Blasco, T. et al. An extended reconstruction of human gut microbiota metabolism of dietary compounds. Nat. Commun. 12, 1–12 (2021).
cpd00550	ser_D[e]	D-serine	AGREDA 1.0	Blasco, T. et al. An extended reconstruction of human gut microbiota metabolism of dietary compounds. Nat. Commun. 12, 1–12 (2021).
cpd02103	sucarg[c]	N2-Succinyl-L-arginine	AGREDA 1.0	Blasco, T. et al. An extended reconstruction of human gut microbiota metabolism of dietary compounds. Nat. Commun. 12, 1–12 (2021).
cpd03525	sucglu[c]	N2-Succinyl-L-glutamate	AGREDA 1.0	Blasco, T. et al. An extended reconstruction of human gut microbiota metabolism of dietary compounds. Nat. Commun. 12, 1–12 (2021).
cpd03526	sucgsa[c]	N2-Succinyl-L-glutamate 5-semialdehyde	AGREDA 1.0	Blasco, T. et al. An extended reconstruction of human gut microbiota metabolism of dietary compounds. Nat. Commun. 12, 1–12 (2021).
cpd00233	thbpt[c]	5,6,7,8-tetrahydrobiopterin	AGREDA 1.0	Blasco, T. et al. An extended reconstruction of human gut microbiota metabolism of dietary compounds. Nat. Commun. 12, 1–12 (2021).
cpd00300	urate[c]	Urate	AGREDA 1.0	Blasco, T. et al. An extended reconstruction of human gut microbiota metabolism of dietary compounds. Nat. Commun. 12, 1–12 (2021).
cpd28162	2shchc[c]	2-Succinyl-6-hydroxy-2,4-cyclohexadiene-1-carboxylate	AGREDA 1.0	Blasco, T. et al. An extended reconstruction of human gut microbiota metabolism of dietary compounds. Nat. Commun. 12, 1–12 (2021).
cpd01701	citmal[c]	(S)-Citramalate	AGREDA 1.0	Blasco, T. et al. An extended reconstruction of human gut microbiota metabolism of dietary compounds. Nat. Commun. 12, 1–12 (2021).
cpd00693	lald_D[c]	(R)-lactaldehyde	AGREDA 1.0	Blasco, T. et al. An extended reconstruction of human gut microbiota metabolism of dietary compounds. Nat. Commun. 12, 1–12 (2021).
cpd01772	sucbz[c]	o-Succinylbenzoate	AGREDA 1.0	Blasco, T. et al. An extended reconstruction of human gut microbiota metabolism of dietary compounds. Nat. Commun. 12, 1–12 (2021).
cpd02172	atnodp[c]	all-trans-Nonaprenyl diphosphate; solanesyl diphosphate	AGREDA 1.0	Blasco, T. et al. An extended reconstruction of human gut microbiota metabolism of dietary compounds. Nat. Commun. 12, 1–12 (2021).
cpd01793	25dkglcn[c]	2,5-diketo-D-gluconate	AGREDA 1.0	Blasco, T. et al. An extended reconstruction of human gut microbiota metabolism of dietary compounds. Nat. Commun. 12, 1–12 (2021).
cpd11314	2dhguln[c]	2-Dehydro-L-gulonate	AGREDA 1.0	Blasco, T. et al. An extended reconstruction of human gut microbiota metabolism of dietary compounds. Nat. Commun. 12, 1–12 (2021).
cpd00180	oxa[e]	oxalate(2-)	AGREDA 1.0	Blasco, T. et al. An extended reconstruction of human gut microbiota metabolism of dietary compounds. Nat. Commun. 12, 1–12 (2021).
cpdAGORA2006	7dhcdchol[e]	7-Dehydrochenodeoxycholate	AGREDA 1.0	Blasco, T. et al. An extended reconstruction of human gut microbiota metabolism of dietary compounds. Nat. Commun. 12, 1–12 (2021).
cpd02829	7ocholate[c]	3alpha,12alpha-Dihydroxy-7-oxo-5beta-cholanate	AGREDA 1.0	Blasco, T. et al. An extended reconstruction of human gut microbiota metabolism of dietary compounds. Nat. Commun. 12, 1–12 (2021).
cpd02829	7ocholate[e]	3alpha,12alpha-Dihydroxy-7-oxo-5beta-cholanate	AGREDA 1.0	Blasco, T. et al. An extended reconstruction of human gut microbiota metabolism of dietary compounds. Nat. Commun. 12, 1–12 (2021).
cpd01663	C02528[e]	chenodeoxycholate	AGREDA 1.0	Blasco, T. et al. An extended reconstruction of human gut microbiota metabolism of dietary compounds. Nat. Commun. 12, 1–12 (2021).
cpd08405	cechddd[c]	cis-3-(3-carboxyethyl)-3,5-cyclohexadiene-1,2-diol	AGREDA 1.0	Blasco, T. et al. An extended reconstruction of human gut microbiota metabolism of dietary compounds. Nat. Commun. 12, 1–12 (2021).
cpd09253	cenchddd[c]	cis-3-(3-carboxyethenyl)-3,5-cyclohexadiene-1,2-diol	AGREDA 1.0	Blasco, T. et al. An extended reconstruction of human gut microbiota metabolism of dietary compounds. Nat. Commun. 12, 1–12 (2021).
cpd00526	cholate[e]	Cholate	AGREDA 1.0	Blasco, T. et al. An extended reconstruction of human gut microbiota metabolism of dietary compounds. Nat. Commun. 12, 1–12 (2021).
cpd00333	cinnm[c]	trans-Cinnamate	AGREDA 1.0	Blasco, T. et al. An extended reconstruction of human gut microbiota metabolism of dietary compounds. Nat. Commun. 12, 1–12 (2021).
cpd03421	cobya[c]	Cobyrinate	AGREDA 1.0	Blasco, T. et al. An extended reconstruction of human gut microbiota metabolism of dietary compounds. Nat. Commun. 12, 1–12 (2021).
cpd08375	copre8[c]	cobalt-precorrin 8	AGREDA 1.0	Blasco, T. et al. An extended reconstruction of human gut microbiota metabolism of dietary compounds. Nat. Commun. 12, 1–12 (2021).
cpd02731	hkndd[c]	2-Hydroxy-6-oxonona-2,4-diene-1,9-dioate	AGREDA 1.0	Blasco, T. et al. An extended reconstruction of human gut microbiota metabolism of dietary compounds. Nat. Commun. 12, 1–12 (2021).
cpd09255	hkntd[c]	2-hydroxy-6-ketononatrienedioate	AGREDA 1.0	Blasco, T. et al. An extended reconstruction of human gut microbiota metabolism of dietary compounds. Nat. Commun. 12, 1–12 (2021).
cpd03343	pppn[c]	Phenylpropanoate	AGREDA 1.0	Blasco, T. et al. An extended reconstruction of human gut microbiota metabolism of dietary compounds. Nat. Commun. 12, 1–12 (2021).
cpd01861	12ppd_R[c]	(R)-propane-1,2-diol	AGREDA 1.0	Blasco, T. et al. An extended reconstruction of human gut microbiota metabolism of dietary compounds. Nat. Commun. 12, 1–12 (2021).
cpd02784	23doguln[c]	(4R,5S)-4,5,6-trihydroxy-2,3-dioxohexanoate	AGREDA 1.0	Blasco, T. et al. An extended reconstruction of human gut microbiota metabolism of dietary compounds. Nat. Commun. 12, 1–12 (2021).
cpd16335	2s5epchc[c]	2-Succinyl-5-enolpyruvyl-6-hydroxy-3-cyclohexene-1-carboxylate	AGREDA 1.0	Blasco, T. et al. An extended reconstruction of human gut microbiota metabolism of dietary compounds. Nat. Commun. 12, 1–12 (2021).
cpd00473	3dhguln[c]	3-dehydro-L-gulonate	AGREDA 1.0	Blasco, T. et al. An extended reconstruction of human gut microbiota metabolism of dietary compounds. Nat. Commun. 12, 1–12 (2021).
cpd00136	4hbz[e]	4-hydroxybenzoate	AGREDA 1.0	Blasco, T. et al. An extended reconstruction of human gut microbiota metabolism of dietary compounds. Nat. Commun. 12, 1–12 (2021).
cpd00812	5pmev[c]	(R)-5-phosphonatomevalonate(3-)	AGREDA 1.0	Blasco, T. et al. An extended reconstruction of human gut microbiota metabolism of dietary compounds. Nat. Commun. 12, 1–12 (2021).
cpd00911	6pgl[c]	6-phospho-D-glucono-1,5-lactone	AGREDA 1.0	Blasco, T. et al. An extended reconstruction of human gut microbiota metabolism of dietary compounds. Nat. Commun. 12, 1–12 (2021).
cpd03521	dhpmp[c]	Dihydroneopterin monophosphate	AGREDA 1.0	Blasco, T. et al. An extended reconstruction of human gut microbiota metabolism of dietary compounds. Nat. Commun. 12, 1–12 (2021).
cpd00450	dms[c]	Dimethyl sulfide	AGREDA 1.0	Blasco, T. et al. An extended reconstruction of human gut microbiota metabolism of dietary compounds. Nat. Commun. 12, 1–12 (2021).
cpd00450	dms[e]	Dimethyl sulfide	AGREDA 1.0	Blasco, T. et al. An extended reconstruction of human gut microbiota metabolism of dietary compounds. Nat. Commun. 12, 1–12 (2021).
cpd08021	dmso[c]	Dimethyl sulfoxide	AGREDA 1.0	Blasco, T. et al. An extended reconstruction of human gut microbiota metabolism of dietary compounds. Nat. Commun. 12, 1–12 (2021).
cpd08021	dmso[e]	Dimethyl sulfoxide	AGREDA 1.0	Blasco, T. et al. An extended reconstruction of human gut microbiota metabolism of dietary compounds. Nat. Commun. 12, 1–12 (2021).
cpd00280	galur[c]	D-Galacturonate	AGREDA 1.0	Blasco, T. et al. An extended reconstruction of human gut microbiota metabolism of dietary compounds. Nat. Commun. 12, 1–12 (2021).
cpd00164	glcur[c]	D-glucuronate	AGREDA 1.0	Blasco, T. et al. An extended reconstruction of human gut microbiota metabolism of dietary compounds. Nat. Commun. 12, 1–12 (2021).
cpd00138	man[c]	D-Mannose	AGREDA 1.0	Blasco, T. et al. An extended reconstruction of human gut microbiota metabolism of dietary compounds. Nat. Commun. 12, 1–12 (2021).
cpd03343	pppn[e]	Phenylpropanoate	AGREDA 1.0	Blasco, T. et al. An extended reconstruction of human gut microbiota metabolism of dietary compounds. Nat. Commun. 12, 1–12 (2021).
cpd00871	rb15bp[c]	D-Ribulose 1,5-bisphosphate	AGREDA 1.0	Blasco, T. et al. An extended reconstruction of human gut microbiota metabolism of dietary compounds. Nat. Commun. 12, 1–12 (2021).
cpd00437	tagur[c]	D-Tagaturonate	AGREDA 1.0	Blasco, T. et al. An extended reconstruction of human gut microbiota metabolism of dietary compounds. Nat. Commun. 12, 1–12 (2021).
cpd00811	tmao[c]	Trimethylamine N-oxide	AGREDA 1.0	Blasco, T. et al. An extended reconstruction of human gut microbiota metabolism of dietary compounds. Nat. Commun. 12, 1–12 (2021).
cpd01700	2mmal[c]	(R)-2-Methylmalate	AGREDA 1.0	Blasco, T. et al. An extended reconstruction of human gut microbiota metabolism of dietary compounds. Nat. Commun. 12, 1–12 (2021).
cpd00266	crn[c]	L-Carnitine	AGREDA 1.0	Blasco, T. et al. An extended reconstruction of human gut microbiota metabolism of dietary compounds. Nat. Commun. 12, 1–12 (2021).
cpd15440	crncoa[c]	L-Carnitinyl-CoA	AGREDA 1.0	Blasco, T. et al. An extended reconstruction of human gut microbiota metabolism of dietary compounds. Nat. Commun. 12, 1–12 (2021).
cpd15441	ctbtcoa[c]	crotonobetainyl-CoA	AGREDA 1.0	Blasco, T. et al. An extended reconstruction of human gut microbiota metabolism of dietary compounds. Nat. Commun. 12, 1–12 (2021).
cpd00121	inost[e]	myo-inositol	AGREDA 1.0	Blasco, T. et al. An extended reconstruction of human gut microbiota metabolism of dietary compounds. Nat. Commun. 12, 1–12 (2021).
cpd03214	phyldpp[c]	Phytyl diphosphate	AGREDA 1.0	Blasco, T. et al. An extended reconstruction of human gut microbiota metabolism of dietary compounds. Nat. Commun. 12, 1–12 (2021).
cpd19024	12ppd_S[e]	(S)-propane-1,2-diol	AGREDA 1.0	Blasco, T. et al. An extended reconstruction of human gut microbiota metabolism of dietary compounds. Nat. Commun. 12, 1–12 (2021).
cpd00524	2ins[c]	2-Inosose	AGREDA 1.0	Blasco, T. et al. An extended reconstruction of human gut microbiota metabolism of dietary compounds. Nat. Commun. 12, 1–12 (2021).
cpd16540	5dgclur[c]	5-Deoxy glucuronic acid	AGREDA 1.0	Blasco, T. et al. An extended reconstruction of human gut microbiota metabolism of dietary compounds. Nat. Commun. 12, 1–12 (2021).
cpdAGORA2055	Tyr_ggn[e]	Tyr-194 of apo-glycogenin protein (primer for glycogen synthesis)	AGREDA 1.0	Blasco, T. et al. An extended reconstruction of human gut microbiota metabolism of dietary compounds. Nat. Commun. 12, 1–12 (2021).
cpd02446	d5kg[c]	2-deoxy-5-keto-D-gluconic acid	AGREDA 1.0	Blasco, T. et al. An extended reconstruction of human gut microbiota metabolism of dietary compounds. Nat. Commun. 12, 1–12 (2021).
cpd02721	d5kgp[c]	6-phosphonato-5-dehydro-2-deoxy-D-gluconate(3-)	AGREDA 1.0	Blasco, T. et al. An extended reconstruction of human gut microbiota metabolism of dietary compounds. Nat. Commun. 12, 1–12 (2021).
cpd02631	dkdi[c]	D-2,3-Diketo 4-deoxy-epi-inositol	AGREDA 1.0	Blasco, T. et al. An extended reconstruction of human gut microbiota metabolism of dietary compounds. Nat. Commun. 12, 1–12 (2021).
cpd03661	gd1b_hs[c]	GD1b	AGREDA 1.0	Blasco, T. et al. An extended reconstruction of human gut microbiota metabolism of dietary compounds. Nat. Commun. 12, 1–12 (2021).
cpdAGORA2060	glygn2[e]	glycogen, structure 2 (glycogenin-1,6-{7[1,4-Glc], 4[1,4-Glc]})	AGREDA 1.0	Blasco, T. et al. An extended reconstruction of human gut microbiota metabolism of dietary compounds. Nat. Commun. 12, 1–12 (2021).
cpdAGORA2061	glygn4[e]	glycogen, structure 4 (glycogenin-1,6-{2[1,4-Glc], [1,4-Glc]})	AGREDA 1.0	Blasco, T. et al. An extended reconstruction of human gut microbiota metabolism of dietary compounds. Nat. Commun. 12, 1–12 (2021).
cpdAGORA2062	glygn5[e]	glycogen, structure 5 (glycogenin-2[1,4-Glc])	AGREDA 1.0	Blasco, T. et al. An extended reconstruction of human gut microbiota metabolism of dietary compounds. Nat. Commun. 12, 1–12 (2021).
cpd03660	gt1b_hs[c]	GT1b	AGREDA 1.0	Blasco, T. et al. An extended reconstruction of human gut microbiota metabolism of dietary compounds. Nat. Commun. 12, 1–12 (2021).
cpd00111	gthox[e]	Oxidized glutathione	AGREDA 1.0	Blasco, T. et al. An extended reconstruction of human gut microbiota metabolism of dietary compounds. Nat. Commun. 12, 1–12 (2021).
cpd00314	mnl[c]	D-Mannitol	AGREDA 1.0	Blasco, T. et al. An extended reconstruction of human gut microbiota metabolism of dietary compounds. Nat. Commun. 12, 1–12 (2021).
cpd00396	rmn[c]	L-Rhamnose	AGREDA 1.0	Blasco, T. et al. An extended reconstruction of human gut microbiota metabolism of dietary compounds. Nat. Commun. 12, 1–12 (2021).
cpd00396	rmn[e]	L-Rhamnose	AGREDA 1.0	Blasco, T. et al. An extended reconstruction of human gut microbiota metabolism of dietary compounds. Nat. Commun. 12, 1–12 (2021).
cpdAGORA2068	strch1[e]	starch, structure 1 (1,6-{7[1,4-Glc], 4[1,4-Glc]})	AGREDA 1.0	Blasco, T. et al. An extended reconstruction of human gut microbiota metabolism of dietary compounds. Nat. Commun. 12, 1–12 (2021).
cpdAGORA2069	strch2[e]	starch, structure 2 (1,6-{2[1,4-Glc], [1,4-Glc]})	AGREDA 1.0	Blasco, T. et al. An extended reconstruction of human gut microbiota metabolism of dietary compounds. Nat. Commun. 12, 1–12 (2021).
cpd01157	chtbs[e]	N,N-diacetylchitobiose	AGREDA 1.0	Blasco, T. et al. An extended reconstruction of human gut microbiota metabolism of dietary compounds. Nat. Commun. 12, 1–12 (2021).
cpd01553	2hymeph[c]	2-(Hydroxymethyl)phenol	AGREDA 1.0	Blasco, T. et al. An extended reconstruction of human gut microbiota metabolism of dietary compounds. Nat. Commun. 12, 1–12 (2021).
cpd00841	5dpmev[c]	(R)-5-Diphosphomevalonate	AGREDA 1.0	Blasco, T. et al. An extended reconstruction of human gut microbiota metabolism of dietary compounds. Nat. Commun. 12, 1–12 (2021).
cpd02760	6pgg[c]	6-Phospho-beta-D-glucosyl-(1,4)-D-glucose	AGREDA 1.0	Blasco, T. et al. An extended reconstruction of human gut microbiota metabolism of dietary compounds. Nat. Commun. 12, 1–12 (2021).
cpd00457	cholp[c]	choline phosphate(1-)	AGREDA 1.0	Blasco, T. et al. An extended reconstruction of human gut microbiota metabolism of dietary compounds. Nat. Commun. 12, 1–12 (2021).
cpd00415	hqn[c]	Hydroquinone	AGREDA 1.0	Blasco, T. et al. An extended reconstruction of human gut microbiota metabolism of dietary compounds. Nat. Commun. 12, 1–12 (2021).
cpd00382	raffin[e]	Raffinose	AGREDA 1.0	Blasco, T. et al. An extended reconstruction of human gut microbiota metabolism of dietary compounds. Nat. Commun. 12, 1–12 (2021).
cpd23822	arabttr[e]	Arabinotriose	AGREDA 1.0	Blasco, T. et al. An extended reconstruction of human gut microbiota metabolism of dietary compounds. Nat. Commun. 12, 1–12 (2021).
cpd00818	dgal6p[c]	6-Phospho-D-galactose	AGREDA 1.0	Blasco, T. et al. An extended reconstruction of human gut microbiota metabolism of dietary compounds. Nat. Commun. 12, 1–12 (2021).
cpd00306	xylt[c]	xylitol	AGREDA 1.0	Blasco, T. et al. An extended reconstruction of human gut microbiota metabolism of dietary compounds. Nat. Commun. 12, 1–12 (2021).
cpd00681	chols[e]	Choline sulfate	AGREDA 1.0	Blasco, T. et al. An extended reconstruction of human gut microbiota metabolism of dietary compounds. Nat. Commun. 12, 1–12 (2021).
cpd00266	crn[e]	L-Carnitine	AGREDA 1.0	Blasco, T. et al. An extended reconstruction of human gut microbiota metabolism of dietary compounds. Nat. Commun. 12, 1–12 (2021).
cpd00551	diact[c]	Diacetyl	AGREDA 1.0	Blasco, T. et al. An extended reconstruction of human gut microbiota metabolism of dietary compounds. Nat. Commun. 12, 1–12 (2021).
cpd00551	diact[e]	Diacetyl	AGREDA 1.0	Blasco, T. et al. An extended reconstruction of human gut microbiota metabolism of dietary compounds. Nat. Commun. 12, 1–12 (2021).
cpd03194	lac6p[c]	Lactose 6-phosphate	AGREDA 1.0	Blasco, T. et al. An extended reconstruction of human gut microbiota metabolism of dietary compounds. Nat. Commun. 12, 1–12 (2021).
cpd03917	adcobhex[c]	adenosyl-cobyric acid	AGREDA 1.0	Blasco, T. et al. An extended reconstruction of human gut microbiota metabolism of dietary compounds. Nat. Commun. 12, 1–12 (2021).
cpd02039	appl[c]	1-Aminopropan-2-ol	AGREDA 1.0	Blasco, T. et al. An extended reconstruction of human gut microbiota metabolism of dietary compounds. Nat. Commun. 12, 1–12 (2021).
cpd02547	applp[c]	D-1-Aminopropan-2-ol O-phosphate	AGREDA 1.0	Blasco, T. et al. An extended reconstruction of human gut microbiota metabolism of dietary compounds. Nat. Commun. 12, 1–12 (2021).
cpd00158	cellb[e]	cellobiose	AGREDA 1.0	Blasco, T. et al. An extended reconstruction of human gut microbiota metabolism of dietary compounds. Nat. Commun. 12, 1–12 (2021).
cpd03279	din[e]	Deoxyinosine	AGREDA 1.0	Blasco, T. et al. An extended reconstruction of human gut microbiota metabolism of dietary compounds. Nat. Commun. 12, 1–12 (2021).
cpd00412	duri[e]	Deoxyuridine	AGREDA 1.0	Blasco, T. et al. An extended reconstruction of human gut microbiota metabolism of dietary compounds. Nat. Commun. 12, 1–12 (2021).
cpd00276	gam[c]	D-Glucosamine	AGREDA 1.0	Blasco, T. et al. An extended reconstruction of human gut microbiota metabolism of dietary compounds. Nat. Commun. 12, 1–12 (2021).
cpd00359	indole[e]	Indole	AGREDA 1.0	Blasco, T. et al. An extended reconstruction of human gut microbiota metabolism of dietary compounds. Nat. Commun. 12, 1–12 (2021).
cpd19008	actn_R[e]	(R)-Acetoin	AGREDA 1.0	Blasco, T. et al. An extended reconstruction of human gut microbiota metabolism of dietary compounds. Nat. Commun. 12, 1–12 (2021).
cpd01912	fuc1p_L[e]	L-Fucose 1-phosphate	AGREDA 1.0	Blasco, T. et al. An extended reconstruction of human gut microbiota metabolism of dietary compounds. Nat. Commun. 12, 1–12 (2021).
cpd00079	g6p[e]	D-Glucose 6-phosphate	AGREDA 1.0	Blasco, T. et al. An extended reconstruction of human gut microbiota metabolism of dietary compounds. Nat. Commun. 12, 1–12 (2021).
cpd00235	man6p[e]	D-Mannose 6-phosphate	AGREDA 1.0	Blasco, T. et al. An extended reconstruction of human gut microbiota metabolism of dietary compounds. Nat. Commun. 12, 1–12 (2021).
cpd03198	melib[e]	Melibiose	AGREDA 1.0	Blasco, T. et al. An extended reconstruction of human gut microbiota metabolism of dietary compounds. Nat. Commun. 12, 1–12 (2021).
cpd03320	3hphac[c]	3-Hydroxyphenylacetate	AGREDA 1.0	Blasco, T. et al. An extended reconstruction of human gut microbiota metabolism of dietary compounds. Nat. Commun. 12, 1–12 (2021).
cpd03320	3hphac[e]	3-Hydroxyphenylacetate	AGREDA 1.0	Blasco, T. et al. An extended reconstruction of human gut microbiota metabolism of dietary compounds. Nat. Commun. 12, 1–12 (2021).
cpd00484	4hbald[c]	4-Hydroxybenzaldehyde (iJN746)	AGREDA 1.0	Blasco, T. et al. An extended reconstruction of human gut microbiota metabolism of dietary compounds. Nat. Commun. 12, 1–12 (2021).
cpd00018	amp[e]	AMP	AGREDA 1.0	Blasco, T. et al. An extended reconstruction of human gut microbiota metabolism of dietary compounds. Nat. Commun. 12, 1–12 (2021).
cpd00323	Lpipecol[c]	L-pipecolic acid	AGREDA 1.0	Blasco, T. et al. An extended reconstruction of human gut microbiota metabolism of dietary compounds. Nat. Commun. 12, 1–12 (2021).
cpd00819	ab14lac_L[c]	L-Arabinono-1,4-lactone	AGREDA 1.0	Blasco, T. et al. An extended reconstruction of human gut microbiota metabolism of dietary compounds. Nat. Commun. 12, 1–12 (2021).
cpd08373	codhpre6[c]	cobalt-dihydro-precorrin 6	AGREDA 1.0	Blasco, T. et al. An extended reconstruction of human gut microbiota metabolism of dietary compounds. Nat. Commun. 12, 1–12 (2021).
cpd08369	copre3[c]	cobalt-precorrin 3	AGREDA 1.0	Blasco, T. et al. An extended reconstruction of human gut microbiota metabolism of dietary compounds. Nat. Commun. 12, 1–12 (2021).
cpd08370	copre4[c]	cobalt-precorrin 4	AGREDA 1.0	Blasco, T. et al. An extended reconstruction of human gut microbiota metabolism of dietary compounds. Nat. Commun. 12, 1–12 (2021).
cpd08372	copre6[c]	cobalt-precorrin 6	AGREDA 1.0	Blasco, T. et al. An extended reconstruction of human gut microbiota metabolism of dietary compounds. Nat. Commun. 12, 1–12 (2021).
cpd03243	dgchol[e]	glycochenodeoxycholate	AGREDA 1.0	Blasco, T. et al. An extended reconstruction of human gut microbiota metabolism of dietary compounds. Nat. Commun. 12, 1–12 (2021).
cpd01318	gchola[e]	glycocholate	AGREDA 1.0	Blasco, T. et al. An extended reconstruction of human gut microbiota metabolism of dietary compounds. Nat. Commun. 12, 1–12 (2021).
cpd01067	lyx_L[c]	L-Lyxose	AGREDA 1.0	Blasco, T. et al. An extended reconstruction of human gut microbiota metabolism of dietary compounds. Nat. Commun. 12, 1–12 (2021).
cpd01067	lyx_L[e]	L-Lyxose	AGREDA 1.0	Blasco, T. et al. An extended reconstruction of human gut microbiota metabolism of dietary compounds. Nat. Commun. 12, 1–12 (2021).
cpd00020	pyr[e]	pyruvate	AGREDA 1.0	Blasco, T. et al. An extended reconstruction of human gut microbiota metabolism of dietary compounds. Nat. Commun. 12, 1–12 (2021).
cpd00588	sbt_D[c]	D-glucitol	AGREDA 1.0	Blasco, T. et al. An extended reconstruction of human gut microbiota metabolism of dietary compounds. Nat. Commun. 12, 1–12 (2021).
cpd03047	tchola[e]	taurocholate	AGREDA 1.0	Blasco, T. et al. An extended reconstruction of human gut microbiota metabolism of dietary compounds. Nat. Commun. 12, 1–12 (2021).
cpd03246	tdchola[e]	taurochenodeoxycholate	AGREDA 1.0	Blasco, T. et al. An extended reconstruction of human gut microbiota metabolism of dietary compounds. Nat. Commun. 12, 1–12 (2021).
cpd08928	thrp[c]	L-Threonine O-3-phosphate	AGREDA 1.0	Blasco, T. et al. An extended reconstruction of human gut microbiota metabolism of dietary compounds. Nat. Commun. 12, 1–12 (2021).
cpd03812	acgal6p[c]	N-Acetyl-D-galactosamine 6-phosphate	AGREDA 1.0	Blasco, T. et al. An extended reconstruction of human gut microbiota metabolism of dietary compounds. Nat. Commun. 12, 1–12 (2021).
cpd00832	acgal[c]	N-acetyl-D-galactosamine	AGREDA 1.0	Blasco, T. et al. An extended reconstruction of human gut microbiota metabolism of dietary compounds. Nat. Commun. 12, 1–12 (2021).
cpd03813	galam6p[c]	D-galactosamine-6-phosphate	AGREDA 1.0	Blasco, T. et al. An extended reconstruction of human gut microbiota metabolism of dietary compounds. Nat. Commun. 12, 1–12 (2021).
cpd00334	lald_L[e]	(S)-lactaldehyde	AGREDA 1.0	Blasco, T. et al. An extended reconstruction of human gut microbiota metabolism of dietary compounds. Nat. Commun. 12, 1–12 (2021).
cpd02817	cob[c]	Coenzyme B	AGREDA 1.0	Blasco, T. et al. An extended reconstruction of human gut microbiota metabolism of dietary compounds. Nat. Commun. 12, 1–12 (2021).
cpd02935	comSScob[c]	CoM-S-S-CoB	AGREDA 1.0	Blasco, T. et al. An extended reconstruction of human gut microbiota metabolism of dietary compounds. Nat. Commun. 12, 1–12 (2021).
cpd02246	com[c]	Coenzyme M	AGREDA 1.0	Blasco, T. et al. An extended reconstruction of human gut microbiota metabolism of dietary compounds. Nat. Commun. 12, 1–12 (2021).
cpd08702	dhmphze[c]	Dihydromethanophenazine	AGREDA 1.0	Blasco, T. et al. An extended reconstruction of human gut microbiota metabolism of dietary compounds. Nat. Commun. 12, 1–12 (2021).
cpd00280	galur[e]	D-Galacturonate	AGREDA 1.0	Blasco, T. et al. An extended reconstruction of human gut microbiota metabolism of dietary compounds. Nat. Commun. 12, 1–12 (2021).
cpd00164	glcur[e]	D-glucuronate	AGREDA 1.0	Blasco, T. et al. An extended reconstruction of human gut microbiota metabolism of dietary compounds. Nat. Commun. 12, 1–12 (2021).
cpd00311	gsn[e]	Guanosine	AGREDA 1.0	Blasco, T. et al. An extended reconstruction of human gut microbiota metabolism of dietary compounds. Nat. Commun. 12, 1–12 (2021).
cpd08701	mphze[c]	Methanophenazine	AGREDA 1.0	Blasco, T. et al. An extended reconstruction of human gut microbiota metabolism of dietary compounds. Nat. Commun. 12, 1–12 (2021).
cpd01027	oxam[c]	Oxamate	AGREDA 1.0	Blasco, T. et al. An extended reconstruction of human gut microbiota metabolism of dietary compounds. Nat. Commun. 12, 1–12 (2021).
cpd31338	3cvobz[c]	3-[(1-Carboxyvinyl)oxy]benzoate	AGREDA 1.0	Blasco, T. et al. An extended reconstruction of human gut microbiota metabolism of dietary compounds. Nat. Commun. 12, 1–12 (2021).
cpd23834	6adxft[c]	6-Amino-6-deoxyfutalosine	AGREDA 1.0	Blasco, T. et al. An extended reconstruction of human gut microbiota metabolism of dietary compounds. Nat. Commun. 12, 1–12 (2021).
cpd17281	cdhxft[c]	Cyclic dehypoxanthine futalosine	AGREDA 1.0	Blasco, T. et al. An extended reconstruction of human gut microbiota metabolism of dietary compounds. Nat. Commun. 12, 1–12 (2021).
cpd17282	dh6na[c]	1,4-dihydroxy-6-naphthoate	AGREDA 1.0	Blasco, T. et al. An extended reconstruction of human gut microbiota metabolism of dietary compounds. Nat. Commun. 12, 1–12 (2021).
cpd17278	dhxft[c]	Dehypoxanthine futalosinate	AGREDA 1.0	Blasco, T. et al. An extended reconstruction of human gut microbiota metabolism of dietary compounds. Nat. Commun. 12, 1–12 (2021).
cpd00874	35dacap[c]	(3S,5S)-3,5-Diaminocaproate	AGREDA 1.0	Blasco, T. et al. An extended reconstruction of human gut microbiota metabolism of dietary compounds. Nat. Commun. 12, 1–12 (2021).
cpd01711	isobut[c]	Isobutyrate, 2-Methylpropanoate	AGREDA 1.0	Blasco, T. et al. An extended reconstruction of human gut microbiota metabolism of dietary compounds. Nat. Commun. 12, 1–12 (2021).
cpd01711	isobut[e]	Isobutyrate, 2-Methylpropanoate	AGREDA 1.0	Blasco, T. et al. An extended reconstruction of human gut microbiota metabolism of dietary compounds. Nat. Commun. 12, 1–12 (2021).
cpd34958	isocapr[c]	Isocaproate	AGREDA 1.0	Blasco, T. et al. An extended reconstruction of human gut microbiota metabolism of dietary compounds. Nat. Commun. 12, 1–12 (2021).
cpd34958	isocapr[e]	Isocaproate	AGREDA 1.0	Blasco, T. et al. An extended reconstruction of human gut microbiota metabolism of dietary compounds. Nat. Commun. 12, 1–12 (2021).
cpd05178	isoval[c]	Isovalerate, 3-Methylbutanoate	AGREDA 1.0	Blasco, T. et al. An extended reconstruction of human gut microbiota metabolism of dietary compounds. Nat. Commun. 12, 1–12 (2021).
cpd05178	isoval[e]	Isovalerate, 3-Methylbutanoate	AGREDA 1.0	Blasco, T. et al. An extended reconstruction of human gut microbiota metabolism of dietary compounds. Nat. Commun. 12, 1–12 (2021).
cpd01188	lanost[e]	lanosterol	AGREDA 1.0	Blasco, T. et al. An extended reconstruction of human gut microbiota metabolism of dietary compounds. Nat. Commun. 12, 1–12 (2021).
cpd00559	sql[c]	squalene	AGREDA 1.0	Blasco, T. et al. An extended reconstruction of human gut microbiota metabolism of dietary compounds. Nat. Commun. 12, 1–12 (2021).
cpd00127	phenol[e]	Phenol	AGREDA 1.0	Blasco, T. et al. An extended reconstruction of human gut microbiota metabolism of dietary compounds. Nat. Commun. 12, 1–12 (2021).
cpd00936	5fth4mpt[c]	N(5)-formyl-5,6,7,8-tetrahydromethanopterin	AGREDA 1.0	Blasco, T. et al. An extended reconstruction of human gut microbiota metabolism of dietary compounds. Nat. Commun. 12, 1–12 (2021).
cpd09352	aclys[c]	N2-Acetyl-L-lysine	AGREDA 1.0	Blasco, T. et al. An extended reconstruction of human gut microbiota metabolism of dietary compounds. Nat. Commun. 12, 1–12 (2021).
cpd00649	coF420[c]	Coenzyme F420	AGREDA 1.0	Blasco, T. et al. An extended reconstruction of human gut microbiota metabolism of dietary compounds. Nat. Commun. 12, 1–12 (2021).
cpd00792	coF420h[c]	Reduced coenzyme F420	AGREDA 1.0	Blasco, T. et al. An extended reconstruction of human gut microbiota metabolism of dietary compounds. Nat. Commun. 12, 1–12 (2021).
[truncated: 736 more rows]

## Sheet: Reactions
REACTION_ID	REACTION_NAME	REACTION_FORMULA	TAXONOMY	SOURCE	REFERENCE
rxnAGORA1	(R)-2,3-Dihydroxy-3-methylpentanoate:NADP+ oxidoreductase	(R)-2,3-Dihydroxy-3-methylpentanoate + Nicotinamide adenine dinucleotide phosphate <=> (R)-3-Hydroxy-3-methyl-2-oxopentanoate + proton + Nicotinamide adenine dinucleotide phosphate - reduced	Abiotrophia_defectiva_ATCC_49176 or Achromobacter_xylosoxidans_A8 or Achromobacter_xylosoxidans_NBRC_15126 or Acidaminococcus_fermentans_DSM_20731 or Acidaminococcus_intestini_RyC_MR95 or Acidaminococcus_sp_D21 or Acinetobacter_baumannii_AB0057 or Acinetobacter_calcoaceticus_PHEA_2 or Acinetobacter_haemolyticus_NIPH_261 or Acinetobacter_johnsonii_SH046 or Acinetobacter_junii_SH205 or Acinetobacte…	AGREDA 1.0	Blasco, T. et al. An extended reconstruction of human gut microbiota metabolism of dietary compounds. Nat. Commun. 12, 1–12 (2021).
rxnAGORA2	L,L-diaminopimelate aminotransferase	LL-2,6-Diaminoheptanedioate + 2-Oxoglutarate <=> L-glutamate(1-) + Water + proton + 2,3,4,5-Tetrahydrodipicolinate	Abiotrophia_defectiva_ATCC_49176 or Acidaminococcus_fermentans_DSM_20731 or Acidaminococcus_intestini_RyC_MR95 or Acidaminococcus_sp_D21 or Acinetobacter_baumannii_AB0057 or Acinetobacter_calcoaceticus_PHEA_2 or Acinetobacter_johnsonii_SH046 or Acinetobacter_lwoffii_WJ10621 or Acinetobacter_pittii_ANC_4052 or Acinetobacter_radioresistens_NIPH_2130 or Actinobacillus_pleuropneumoniae_L20 or Actinom…	AGREDA 1.0	Blasco, T. et al. An extended reconstruction of human gut microbiota metabolism of dietary compounds. Nat. Commun. 12, 1–12 (2021).
rxnAGORA3	(S)-2-Aceto-2-hydroxybutanoate isomerase	(S)-2-Aceto-2-hydroxybutanoate <=> (R)-3-Hydroxy-3-methyl-2-oxopentanoate	Abiotrophia_defectiva_ATCC_49176 or Achromobacter_xylosoxidans_A8 or Achromobacter_xylosoxidans_NBRC_15126 or Acidaminococcus_fermentans_DSM_20731 or Acidaminococcus_intestini_RyC_MR95 or Acidaminococcus_sp_D21 or Acinetobacter_baumannii_AB0057 or Acinetobacter_calcoaceticus_PHEA_2 or Acinetobacter_haemolyticus_NIPH_261 or Acinetobacter_johnsonii_SH046 or Acinetobacter_junii_SH205 or Acinetobacte…	AGREDA 1.0	Blasco, T. et al. An extended reconstruction of human gut microbiota metabolism of dietary compounds. Nat. Commun. 12, 1–12 (2021).
rxnAGORA4	2-methylbutanoyl-CoA[acyl-carrier-protein] transferase	2-methylbutanoyl-CoA(4-) + acyl carrier protein <=> 2-methylbutanoyl-ACP,2-methylbutyryl-ACP + Coenzyme A	Abiotrophia_defectiva_ATCC_49176 or Achromobacter_xylosoxidans_A8 or Achromobacter_xylosoxidans_NBRC_15126 or Acidaminococcus_fermentans_DSM_20731 or Acidaminococcus_intestini_RyC_MR95 or Acinetobacter_baumannii_AB0057 or Acinetobacter_calcoaceticus_PHEA_2 or Acinetobacter_haemolyticus_NIPH_261 or Acinetobacter_johnsonii_SH046 or Acinetobacter_lwoffii_WJ10621 or Acinetobacter_pittii_ANC_4052 or A…	AGREDA 1.0	Blasco, T. et al. An extended reconstruction of human gut microbiota metabolism of dietary compounds. Nat. Commun. 12, 1–12 (2021).
rxnAGORA5	10-methyl-3-hydroxy-dodecanoyl-ACP hydro-lyase	10-methyl-3-hydroxy-dodecanoyl-ACP -> 10-methyl-trans-dodec-2-enoyl-ACP + Water	Abiotrophia_defectiva_ATCC_49176 or Achromobacter_xylosoxidans_A8 or Achromobacter_xylosoxidans_NBRC_15126 or Acidaminococcus_fermentans_DSM_20731 or Acidaminococcus_intestini_RyC_MR95 or Acinetobacter_baumannii_AB0057 or Acinetobacter_calcoaceticus_PHEA_2 or Acinetobacter_haemolyticus_NIPH_261 or Acinetobacter_johnsonii_SH046 or Acinetobacter_lwoffii_WJ10621 or Acinetobacter_pittii_ANC_4052 or A…	AGREDA 1.0	Blasco, T. et al. An extended reconstruction of human gut microbiota metabolism of dietary compounds. Nat. Commun. 12, 1–12 (2021).
rxnAGORA6	11-methyl-3-hydroxy-dodecanoyl-ACP hydro-lyase	11-methyl-3-hydroxy-dodecanoyl-ACP -> 11-methyl-trans-dodec-2-enoyl-ACP + Water	Abiotrophia_defectiva_ATCC_49176 or Achromobacter_xylosoxidans_A8 or Achromobacter_xylosoxidans_NBRC_15126 or Acidaminococcus_fermentans_DSM_20731 or Acidaminococcus_intestini_RyC_MR95 or Acinetobacter_baumannii_AB0057 or Acinetobacter_calcoaceticus_PHEA_2 or Acinetobacter_haemolyticus_NIPH_261 or Acinetobacter_johnsonii_SH046 or Acinetobacter_junii_SH205 or Acinetobacter_lwoffii_WJ10621 or Acine…	AGREDA 1.0	Blasco, T. et al. An extended reconstruction of human gut microbiota metabolism of dietary compounds. Nat. Commun. 12, 1–12 (2021).
rxnAGORA7	12-methyl-3-hydroxy-tetra-decanoyl-ACP hydro-lyase	12-methyl-3-hydroxy-tetra-decanoyl-ACP -> 12-methyl-trans-tetra-dec-2-enoyl-ACP + Water	Abiotrophia_defectiva_ATCC_49176 or Achromobacter_xylosoxidans_A8 or Achromobacter_xylosoxidans_NBRC_15126 or Acidaminococcus_fermentans_DSM_20731 or Acidaminococcus_intestini_RyC_MR95 or Acinetobacter_baumannii_AB0057 or Acinetobacter_calcoaceticus_PHEA_2 or Acinetobacter_haemolyticus_NIPH_261 or Acinetobacter_johnsonii_SH046 or Acinetobacter_lwoffii_WJ10621 or Acinetobacter_pittii_ANC_4052 or A…	AGREDA 1.0	Blasco, T. et al. An extended reconstruction of human gut microbiota metabolism of dietary compounds. Nat. Commun. 12, 1–12 (2021).
rxnAGORA8	13-methyl-3-hydroxy-tetra-decanoyl-ACP hydro-lyase	13-methyl-3-hydroxy-tetra-decanoyl-ACP -> 13-methyl-trans-tetra-dec-2-enoyl-ACP + Water	Abiotrophia_defectiva_ATCC_49176 or Achromobacter_xylosoxidans_A8 or Achromobacter_xylosoxidans_NBRC_15126 or Acidaminococcus_fermentans_DSM_20731 or Acidaminococcus_intestini_RyC_MR95 or Acinetobacter_baumannii_AB0057 or Acinetobacter_calcoaceticus_PHEA_2 or Acinetobacter_haemolyticus_NIPH_261 or Acinetobacter_johnsonii_SH046 or Acinetobacter_junii_SH205 or Acinetobacter_lwoffii_WJ10621 or Acine…	AGREDA 1.0	Blasco, T. et al. An extended reconstruction of human gut microbiota metabolism of dietary compounds. Nat. Commun. 12, 1–12 (2021).
rxnAGORA9	14-methyl-3-hydroxy-hexa-decanoyl-ACP hydro-lyase	14-methyl-3-hydroxy-hexa-decanoyl-ACP -> 14-methyl-trans-hexa-dec-2-enoyl-ACP + Water	Abiotrophia_defectiva_ATCC_49176 or Achromobacter_xylosoxidans_A8 or Achromobacter_xylosoxidans_NBRC_15126 or Acidaminococcus_fermentans_DSM_20731 or Acidaminococcus_intestini_RyC_MR95 or Acinetobacter_baumannii_AB0057 or Acinetobacter_calcoaceticus_PHEA_2 or Acinetobacter_haemolyticus_NIPH_261 or Acinetobacter_johnsonii_SH046 or Acinetobacter_lwoffii_WJ10621 or Acinetobacter_pittii_ANC_4052 or A…	AGREDA 1.0	Blasco, T. et al. An extended reconstruction of human gut microbiota metabolism of dietary compounds. Nat. Commun. 12, 1–12 (2021).
rxnAGORA10	15-methyl-3-hydroxy-hexa-decanoyl-ACP hydro-lyase	15-methyl-3-hydroxy-hexa-decanoyl-ACP -> 15-methyl-trans-hexa-dec-2-enoyl-ACP + Water	Abiotrophia_defectiva_ATCC_49176 or Achromobacter_xylosoxidans_A8 or Achromobacter_xylosoxidans_NBRC_15126 or Acidaminococcus_fermentans_DSM_20731 or Acidaminococcus_intestini_RyC_MR95 or Acinetobacter_baumannii_AB0057 or Acinetobacter_calcoaceticus_PHEA_2 or Acinetobacter_haemolyticus_NIPH_261 or Acinetobacter_johnsonii_SH046 or Acinetobacter_junii_SH205 or Acinetobacter_lwoffii_WJ10621 or Acine…	AGREDA 1.0	Blasco, T. et al. An extended reconstruction of human gut microbiota metabolism of dietary compounds. Nat. Commun. 12, 1–12 (2021).
rxnAGORA11	4-methyl-3-hydroxy-hexanoyl-ACP hydro-lyase	4-methyl-3-hydroxy-hexanoyl-ACP -> 4-methyl-trans-hex-2-enoyl-ACP + Water	Abiotrophia_defectiva_ATCC_49176 or Achromobacter_xylosoxidans_A8 or Achromobacter_xylosoxidans_NBRC_15126 or Acidaminococcus_fermentans_DSM_20731 or Acidaminococcus_intestini_RyC_MR95 or Acinetobacter_baumannii_AB0057 or Acinetobacter_calcoaceticus_PHEA_2 or Acinetobacter_haemolyticus_NIPH_261 or Acinetobacter_johnsonii_SH046 or Acinetobacter_lwoffii_WJ10621 or Acinetobacter_pittii_ANC_4052 or A…	AGREDA 1.0	Blasco, T. et al. An extended reconstruction of human gut microbiota metabolism of dietary compounds. Nat. Commun. 12, 1–12 (2021).
rxnAGORA12	5-methyl-3-hydroxy-hexanoyl-ACP hydro-lyase	5-methyl-3-hydroxy-hexanoyl-ACP -> 5-methyl-trans-hex-2-enoyl-ACP + Water	Abiotrophia_defectiva_ATCC_49176 or Achromobacter_xylosoxidans_A8 or Achromobacter_xylosoxidans_NBRC_15126 or Acidaminococcus_fermentans_DSM_20731 or Acidaminococcus_intestini_RyC_MR95 or Acinetobacter_baumannii_AB0057 or Acinetobacter_calcoaceticus_PHEA_2 or Acinetobacter_haemolyticus_NIPH_261 or Acinetobacter_johnsonii_SH046 or Acinetobacter_junii_SH205 or Acinetobacter_lwoffii_WJ10621 or Acine…	AGREDA 1.0	Blasco, T. et al. An extended reconstruction of human gut microbiota metabolism of dietary compounds. Nat. Commun. 12, 1–12 (2021).
rxnAGORA13	6-methyl-3-hydroxy-octanoyl-ACP hydro-lyase	6-methyl-3-hydroxy-octanoyl-ACP -> 6-methyl-trans-oct-2-enoyl-ACP + Water	Abiotrophia_defectiva_ATCC_49176 or Achromobacter_xylosoxidans_A8 or Achromobacter_xylosoxidans_NBRC_15126 or Acidaminococcus_fermentans_DSM_20731 or Acidaminococcus_intestini_RyC_MR95 or Acinetobacter_baumannii_AB0057 or Acinetobacter_calcoaceticus_PHEA_2 or Acinetobacter_haemolyticus_NIPH_261 or Acinetobacter_johnsonii_SH046 or Acinetobacter_lwoffii_WJ10621 or Acinetobacter_pittii_ANC_4052 or A…	AGREDA 1.0	Blasco, T. et al. An extended reconstruction of human gut microbiota metabolism of dietary compounds. Nat. Commun. 12, 1–12 (2021).
rxnAGORA14	7-methyl-3-hydroxy-octanoyl-ACP hydro-lyase	7-methyl-3-hydroxy-octanoyl-ACP -> 7-methyl-trans-oct-2-enoyl-ACP + Water	Abiotrophia_defectiva_ATCC_49176 or Achromobacter_xylosoxidans_A8 or Achromobacter_xylosoxidans_NBRC_15126 or Acidaminococcus_fermentans_DSM_20731 or Acidaminococcus_intestini_RyC_MR95 or Acinetobacter_baumannii_AB0057 or Acinetobacter_calcoaceticus_PHEA_2 or Acinetobacter_haemolyticus_NIPH_261 or Acinetobacter_johnsonii_SH046 or Acinetobacter_junii_SH205 or Acinetobacter_lwoffii_WJ10621 or Acine…	AGREDA 1.0	Blasco, T. et al. An extended reconstruction of human gut microbiota metabolism of dietary compounds. Nat. Commun. 12, 1–12 (2021).
rxnAGORA15	8-methyl-3-hydroxy-decanoyl-ACP hydro-lyase	8-methyl-3-hydroxy-decanoyl-ACP -> 8-methyl-trans-dec-2-enoyl-ACP + Water	Abiotrophia_defectiva_ATCC_49176 or Achromobacter_xylosoxidans_A8 or Achromobacter_xylosoxidans_NBRC_15126 or Acidaminococcus_fermentans_DSM_20731 or Acidaminococcus_intestini_RyC_MR95 or Acinetobacter_baumannii_AB0057 or Acinetobacter_calcoaceticus_PHEA_2 or Acinetobacter_haemolyticus_NIPH_261 or Acinetobacter_johnsonii_SH046 or Acinetobacter_lwoffii_WJ10621 or Acinetobacter_pittii_ANC_4052 or A…	AGREDA 1.0	Blasco, T. et al. An extended reconstruction of human gut microbiota metabolism of dietary compounds. Nat. Commun. 12, 1–12 (2021).
rxnAGORA16	9-methyl-3-hydroxy-decanoyl-ACP hydro-lyase	9-methyl-3-hydroxy-decanoyl-ACP -> 9-methyl-trans-dec-2-enoyl-ACP + Water	Abiotrophia_defectiva_ATCC_49176 or Achromobacter_xylosoxidans_A8 or Achromobacter_xylosoxidans_NBRC_15126 or Acidaminococcus_fermentans_DSM_20731 or Acidaminococcus_intestini_RyC_MR95 or Acinetobacter_baumannii_AB0057 or Acinetobacter_calcoaceticus_PHEA_2 or Acinetobacter_haemolyticus_NIPH_261 or Acinetobacter_johnsonii_SH046 or Acinetobacter_junii_SH205 or Acinetobacter_lwoffii_WJ10621 or Acine…	AGREDA 1.0	Blasco, T. et al. An extended reconstruction of human gut microbiota metabolism of dietary compounds. Nat. Commun. 12, 1–12 (2021).
rxnAGORA17	3-methyl-2-oxobutanoate synthase	3-Carboxy-3-hydroxy-4-methylpentanoate + Coenzyme A + proton <=> 3-methyl-2-oxobutanoate + Acetyl-CoA + Water	Achromobacter_xylosoxidans_A8 or Achromobacter_xylosoxidans_NBRC_15126 or Acidaminococcus_fermentans_DSM_20731 or Acidaminococcus_intestini_RyC_MR95 or Acidaminococcus_sp_D21 or Acinetobacter_baumannii_AB0057 or Acinetobacter_calcoaceticus_PHEA_2 or Acinetobacter_haemolyticus_NIPH_261 or Acinetobacter_johnsonii_SH046 or Acinetobacter_junii_SH205 or Acinetobacter_lwoffii_WJ10621 or Acinetobacter_p…	AGREDA 1.0	Blasco, T. et al. An extended reconstruction of human gut microbiota metabolism of dietary compounds. Nat. Commun. 12, 1–12 (2021).
rxnAGORA18	3-oxoacyl-[acyl-carrier-protein] reductase (n-C10:0)	3-Oxodecanoyl-[acyl-carrier protein] + proton + Nicotinamide adenine dinucleotide phosphate - reduced <=> (R)-3-Hydroxydecanoyl-[acyl-carrier protein] + Nicotinamide adenine dinucleotide phosphate	Achromobacter_xylosoxidans_NBRC_15126 or Acidaminococcus_intestini_RyC_MR95 or Acinetobacter_baumannii_AB0057 or Acinetobacter_calcoaceticus_PHEA_2 or Acinetobacter_johnsonii_SH046 or Acinetobacter_junii_SH205 or Acinetobacter_lwoffii_WJ10621 or Acinetobacter_pittii_ANC_4052 or Acinetobacter_radioresistens_NIPH_2130 or Actinobacillus_pleuropneumoniae_L20 or Actinomyces_oris_K20 or Actinomyces_uro…	AGREDA 1.0	Blasco, T. et al. An extended reconstruction of human gut microbiota metabolism of dietary compounds. Nat. Commun. 12, 1–12 (2021).
rxnAGORA19	10-methyl-3-oxo-undecanoyl-ACPNADP+ oxidoreductase	10-methyl-3-oxo-undecanoyl-ACP + proton + Nicotinamide adenine dinucleotide phosphate - reduced <=> 10-methyl-3-hydroxy-undecanoyl-ACP + Nicotinamide adenine dinucleotide phosphate	Achromobacter_xylosoxidans_NBRC_15126 or Bacillus_amyloliquefaciens_subsp_amyloliquefaciens_DC_12 or Bacillus_cereus_AH187_F4810_72 or Bacillus_cereus_G9842 or Bacillus_firmus_DS1 or Bacillus_flexus_27Col1_1E or Bacillus_infantis_NRRL_B_14911 or Bacillus_mojavensis_RO_H_1 or Bartonella_quintana_Toulouse or Citrobacter_freundii_UCI_31 or Citrobacter_koseri_ATCC_BAA_895 or Desulfovibrio_desulfurica…	AGREDA 1.0	Blasco, T. et al. An extended reconstruction of human gut microbiota metabolism of dietary compounds. Nat. Commun. 12, 1–12 (2021).
rxnAGORA20	10-methyl-3-oxo-dodecanoyl-ACPNADP+ oxidoreductase	10-methyl-3-oxo-dodecanoyl-ACP + proton + Nicotinamide adenine dinucleotide phosphate - reduced <=> 10-methyl-3-hydroxy-dodecanoyl-ACP + Nicotinamide adenine dinucleotide phosphate	Abiotrophia_defectiva_ATCC_49176 or Achromobacter_xylosoxidans_A8 or Achromobacter_xylosoxidans_NBRC_15126 or Acidaminococcus_fermentans_DSM_20731 or Acidaminococcus_intestini_RyC_MR95 or Acinetobacter_baumannii_AB0057 or Acinetobacter_calcoaceticus_PHEA_2 or Acinetobacter_haemolyticus_NIPH_261 or Acinetobacter_johnsonii_SH046 or Acinetobacter_lwoffii_WJ10621 or Acinetobacter_pittii_ANC_4052 or A…	AGREDA 1.0	Blasco, T. et al. An extended reconstruction of human gut microbiota metabolism of dietary compounds. Nat. Commun. 12, 1–12 (2021).
rxnAGORA21	11-methyl-3-oxo-dodecanoyl-ACPNADP+ oxidoreductase	11-methyl-3-oxo-dodecanoyl-ACP + proton + Nicotinamide adenine dinucleotide phosphate - reduced <=> 11-methyl-3-hydroxy-dodecanoyl-ACP + Nicotinamide adenine dinucleotide phosphate	Abiotrophia_defectiva_ATCC_49176 or Achromobacter_xylosoxidans_A8 or Achromobacter_xylosoxidans_NBRC_15126 or Acidaminococcus_fermentans_DSM_20731 or Acidaminococcus_intestini_RyC_MR95 or Acinetobacter_baumannii_AB0057 or Acinetobacter_calcoaceticus_PHEA_2 or Acinetobacter_haemolyticus_NIPH_261 or Acinetobacter_johnsonii_SH046 or Acinetobacter_junii_SH205 or Acinetobacter_lwoffii_WJ10621 or Acine…	AGREDA 1.0	Blasco, T. et al. An extended reconstruction of human gut microbiota metabolism of dietary compounds. Nat. Commun. 12, 1–12 (2021).
[truncated: 6,236 more rows]
